# Supplementary material for: Ancient and Nonuniform Loss of Olfactory Receptor Expression Renders the Shark Nose a De Facto Vomeronasal Organ
Source: Mol Biol Evol. 2023 Mar 27;40(4):msad076. doi: 10.1093/molbev/msad076 (PMC10116579; doi:10.1093/molbev/msad076)
Supplement: msad076_Supplementary_Data [file msad076_supplementary_data.zip]

Archive with 15 entries (15 files):
- Supplementary figure 2.pdf
- Supplementary file S1 Legends for supplementary files revised.docx
- Supplementary file S2 Nucleotide Sequences All OlfR genes.txt
- Supplementary file S3 Database OR genes.txt
- Supplementary file S4 Database TAAR genes.txt
- Supplementary file S5 Database V1R_ORA genes.txt
- Supplementary file S6 Database V2R_OlfC genes.txt
- SI fig.1 Olfactory receptor gene trees.pdf
- SI fig.3 Catshark olfactory receptor repertoire with arrows for ISH polished.pdf
- SI fig.4 ORA2 und TAAR1a ISH.pdf
- SI fig.5 Complete species tree.pdf
- SI fig.6 BUSCO results.pdf
- SI table 1 Genomes and number of olfactory receptor genes.xlsx
- SI table 2 Comparison to olfactory receptors by SharmaEtAl.2019.xlsx
- SI table 3 Primer sequences.xlsx
