# Supplementary material for: Ancient and Nonuniform Loss of Olfactory Receptor Expression Renders the Shark Nose a De Facto Vomeronasal Organ
Source: Mol Biol Evol. 2023 Mar 27;40(4):msad076. doi: 10.1093/molbev/msad076 (PMC10116579; doi:10.1093/molbev/msad076)
Supplement: msad076_Supplementary_Data [file msad076_supplementary_data.zip › Supplementary file S2 Nucleotide Sequences All OlfR genes.txt]

#Description of sequences files :

Functional...  = Files containing complete genes retrieved for the four
olfactory receptor gene families. Sequences names contain the species
name as well as the gene position on the genome assembly.

Non_Complete... = Files containing pseudogenes, truncated genes and edge
genes retrieved for the four olfactory receptor families. Sequences
names contain the species name as well as the gene position on the
genome assembly. These name also contain three binary states "FALSE" or
"TRUE". The first binary state tells if the gene is at the edge of a
contig or scaffold (TRUE = at the edge, FALSE = not at the edge). The
second binary state tells if the gene contains a premature stop codon
(TRUE = at-least 1 premature stop codon, FALSE = no premature stop
codon). The third binary state tells if the gene contains a frameshift
(TRUE = at-least 1 frameshift, FALSE = no frameshift)


--------   F U N C T I O N A L   O R   G E N E S   --------

>Amblyraja_radiata---NC_045968.1-24863023-24864051---1_exons---phobius-tmhmm
ATGGCTTCACTTGGTGCAGAATGCACTTTTCTTTTCCACTCTAATGGCTCATCAATCCCA
AACTCTACATTTGCCTCCAGCACTATTGCTGAGATATACTTGCGATGGGTTCAGGCTTTG
TTGCGGGGCCGAAGTAGGCTTATCATCATCCCTGGAGGAATCTGCGTCTTTGCATCATTG
CTAGCCAGCCCACTAGTCTTGCTCGCCATTTTCACCAAAAGCACCCTCCGCCAAGAATCC
AGATACCTGCTGCTCGGCAACACTTTGATCAGTGACTTGATTTACTCGGTGATAAACTTC
AGCATCCAGCTTTCTAATGCTTTCCAGCTGAGCTCTCCCAAGGTGGTGTGTGAATTGCTG
CTTTTCACTCTCACGACTACATGTTGCTGTGGGATTATGACAATCACAGCCATGGTGATA
GACACCTACCTGGCTGTTAACTGGCCTCTGCACTATATCACTCTGCTCCCCCCTACTAGG
ACAGTCAGATTGGTCATCTTCATATGGTTTTTGGTTACTTTGCCACAGTTTATCATCACT
ATCATAATGATAGCAACACAACAATCTCCATTTTGCAAGTTGAAAGTGTGTGCAGTGGAC
TACATTTTCCTAATAGTTCCACACGGTGCTGTCCTTGCTCACCTTTTTTATGGGATGTTC
ATTGGTCTGTTACTGTTATGCATATGTTTGCTGCTGGGTTGTTATTTCATGTTGTACTGG
AAGACAAGGAATTCCGGGATATGGAGAGGCTTTACCTCCAGGGCAAGACTCACCTTTCTA
ATGCACTCTGTTGTCCTCCTCTTTTACTTTGGTTCAATGCTACTGCTTATATTTGAAAGG
ATTTTATATTATTGTGGCATGATTAAGTTTGAGACTGTTACTTTCATCACCTGGGCATTG
TCTAATGTAATAATGATGGCACCAAAGGCCCTAGCACCCTACATGTATGCAATGAGGTAC
AGAGAACTAGCAAAGGCTATCAAATCATTCTTCTTTGTAAAAAACTTGAATCAGGTGGAA
CCCTTGTTT
>Amblyraja_radiata---NC_045968.1-24875695-24876747---1_exons---phobius-tmhmm
ATGAATATATCTAAATGTGAAAATTGCAATTCTTACAACGTGATGTCTCTTCTGGGGCAA
GAAACAGTTTCTGTGCAATTCTCCACAAATCTCTCACAGACTGCAGAACTCCGAATCTTA
CGTAACCTAATGCAGAAATCATATTTCACTATGTCCTACCAAGGAATGGATGGTTTGGTC
ATTCCTCTAGTCATCTGTCTTTTTGCCTCACTGCTGGCCACTCCTCTGGTCCTGATGGCC
ATCTTTACGAACAGCAGTCTTCGTCAGGAGACCAGGTATCTTCTGCTTGCCAACACCATG
GTGAATGATTTGATTTATTCGGTACTGAACACCTTTATTGCTATCCTGAACACGGTGGGT
ATTGGAATGCCCAAAGTAGTTTGCGAAATGTTTTTGTTCATTTTAACTGTGGCTTATTCC
AATGGGATTCTGACAATCACCGCCATGGTGGTGGACACTTATGTGGCCATTCGTTGGCCT
CTTCACTATTCTTCACTTTTATCCCGCTCTAGAACAATCAAGATCATTGCCTGCATATGG
ATTACCTCTGTCAGCTTTTCCTCTGTACTGCTCATCATTACGTTAGGGACACAGACAAAT
CCATTCTCCTTGCTGACGATGTGTGTGGCACCCTTGGTGCTTTTGTCCTCTCCATTTGGA
ACTTCTTTGTTAAAATGTTCTTATGGCATTGTGCTTTTCTATTTTCTAATATGTTTAGTA
CTAATATCGAGTTTCTGTATCATGTTATATTGCAAAACTAAGACATCGGGGATATGGGTT
AACAACTCAAGAGCAAAGCAGACTTATCTCATCCATTCAGTGCTGTTAATTGTTTATTTC
TCCCCTCTGGTTGTGCTCTTAGCTGGGGTGGTGATTAATGGAATGCACCCGACTGAGACC
CAGTCGGCAGCTTGGATCATTGTGTCAGTAAATGATATACTGATGTTACCGAAAGCAGTG
AGCCCTTATGTCTATGGACTGAGGTATCGAGAGATTACAAACACCATCCGGTCATTCTTC
ACTCTGAGGTCGATAGCTCAAATAAGGCCGCTG
>Amblyraja_radiata---NC_045968.1-24883948-24884967---1_exons---phobius-tmhmm
ATGCAATTTCTTCCAGGTGAAGAACGTGTTACTGTGCAATTCTCTGCAAATCTTTCACAT
TCTGTGGAACTTCAATTTTACCACAAAATCATCCAGGCATGGGTAACTGCTTTGGGACAG
ACCAAAACAAATATTTTGATGGTTCCTCTGATGATTTGTCTTTTTGCTTCACTTCTGGCC
ACTCCTGTAGTCCTGATGGCCATATTTTCAAACAACAGCCTTCGCCAGGAGACCAGGTAC
CTTCTGCTTGCCAACACTCTGATCAATGATTTGATTTATTCAGTACTGAACACGTTCATT
GACATCCTTAATGCTGCAGGCGTGGGAATGCCTAGAGTTGTTTGTGAAACGCTATTGTAT
GTGCTAACAGTGGCTTATTGTAATGGAATCCTGACAGTCACTGCTATGGTGGTGGACACC
TATGTGGCTGTTAGTTGGCCGCTTCATTATCCGTCACTTTTATCACAATCCAGGACCCTG
AAAGTCATTCTTTGTATTTGGATTGTCTCTGCCGCAGCTCCATCCGTCATCTATCTCTTG
ACACTGGCAACTCAACAGAATCCGTTATCGACATTATCGATTTGTATTTTACCTATAATA
TTCATGTTCTCTGTCCTTCGATTACCTTTGTTAAAAATTTACTACAGTTTTACAATAATT
TACTTTCTAATATGTTTAGTACTGATCTCCACTAGCTACATCATGTTGTACAATAAAACT
AAGACATCAGGAATATGGTCTGGCAACTCCAGGGCACGGCAGACCTTTGTTATTCATTCA
ATGCTCCTATTCTTTTATTTATTTCCCTTGCTTGTGTTGGTGGCAGGGGGCGCACTCCAA
GAACTGGACCTGATTTCCTATGCGACAGGACTCTGGATCAATATGTCAATGGCAAATATG
CTTATGATGTTACCCAAAGCGGTTTCTCCATATGTTTATGCACTGAGGTACAGAGAAGTC
ACAAAGACAATACAATCATTATCTTTGCTAAGGCACATTAGGCGTGTAAATCCCACTGAA
>Amblyraja_radiata---NC_045968.1-45632012-45633010---1_exons---phobius
ATGGTTTGTCCATTTCATACACAAAGAACATTAAGCGGAGCCATGAACAGTTCTAACGAG
ACGTCTGATTCTATTTCTATTGCAGTGAAGACTTCAATTTATCTGGTTGATTTTCTCATC
ACTGCTGTTTGGAGCCATGCAATAACTAGTGCCGTGCAACAAGAATTGGAATTGAAACGA
GAGACCAGATATATCCTCCTGTGCCAACATCTCATCTACTCTTCCATATATTTCGCCTTG
GGCACCGTGACAAATGGCTTGCGGCTCTTCAAGGTCGACTTACCGCGATTTATTTGCTGG
ATTTTGCTCCCTGTACAAATAACATTCGCACAATGCATCATGCTAACTTTAACCCTAATG
TCCTTGAATGCTTGTCTGGCTATCTGCTGGCCACTGCGGTATTATGCACTTGTTGGTTCC
CCCAAAAGGAAAATAACCGCAATAATATGGATATTGGCAGTGCAGAATCCATTGTGGTCT
ATAGTTTACCAAAGTCTGAATGTGTCCTCCGCATACATTATTGAAAAAGACCATAGCTGC
CCAAATCCAATGAATGGATTTGTTTCAAGGCAAATTGCAATTGCATTTATCCTACTGTGT
TTTCTCATGATTGTAATAAGTTATTTGTTAATATACAGAGCAGGAAGACAAGCAGGACAT
TTTGTGTCCTCAAATATTCAAGCCAGGAATACCATTCTCATCCATGGCTCCCAATTAAGC
TTTTTCATTCTCCCGGTTTTGATCACAATAGGAATAGGTAAAAAACCTAAATTAACAGCA
CTGAATCTAGCCAACACTGTCATTTTCTCTGTCGCTCAGTGCCTTAGCCCCGTGATTTAT
GGGCTCAGATGTAAAGAGCTTCGAAATAAATTAGCAACAACCAAATTCTGCTGCTGTGCA
TTTAAACACGGGAAGAAAAGTGCAAGGGCGATGCGGCTGAGTGAAGTCCCTACCATTAGC
ACCGTGACTGATACCAGGAGCAGTCAAGTCTGCAATCCC
>Amblyraja_radiata---NW_022630150.1-5013518-5014531---1_exons---phobius-tmhmm
ATGATGAACACCTCAGCCAACTGCTCTGGCCCGGGCTCTGGCTCTGGGGACGGGCAGAGT
GAGGGTGAGGGTGAGCGGCTGCTAGTTCGCCTCCTCTCCTCCCTCACCTCCTTCGCCCTC
CTCTGCTTCTTCAGCGCGGCGATCGGCGGCGCGGTGCTGTCCGCCGACCGTCTCCGCTCC
CAGACCCGCTTCGTTCTGCTGCTCCATCTGCTCCTGTCGGCTCTGCTGTACTTCGGGCTG
AGCTCCGGCTTCTACCTGGTGCAGCTGTCGGGCGCTGCTGTGCCGGGGGGCGGCTGCCAG
GCGCTGCTGCTGATGCTGATGGTGTGTGGTTCCTGTATCCTGCTCACCTTGACCCTGATG
GCTGTAGACCGCTACCTGGCTGTGTGTTACCCCCTCCGCTACAGCTCCCTGTGCCCCGGC
CACCGAGCCCGCTACATCTGCCCCTTCCTCTGGCTCCTCTCCTCCATCCTCCCCCTGGTC
CTGGTCAGCCAGCAACAGCCGCCCATCTCTCTCTCCTCCCTCTCCGGCCACTGCTCGACC
TCCTGCCAACTGCGCTCCGGACACCAGCTCCGGCAGAGTTGCAAGTTCGCGCTGATCGGC
GCCTGCACCCTGTTGATCCTCTTCAGCTACCTGAAGATCTTGGCCGAGAGCCGACGGATC
GGGACCCTGACCCGGCACAACCGGCGGGCCAGGAGCACCATCCTCATGCATGGAGCCCAG
CTGGCAGTCTATATCATCCCCACCTTCATCACCTTCCTGCTCCAGCGTCTAGCTCAGGCC
GGCCGCCTGCAACAATACACCAAGGTTCGCTTCGAAGGGGTCAACTTCGCCTTCTTCAGC
CTTGCCCAGTGCATCAGCCCCGTTATCTACGGCTTGCGGAAAGACGAGCTCCGGCACCTG
CTCTCCCACAAGTTCCCCTGTTACCCCCGGCACTACAAGCCGGCCCTGCGTTGGACTGTC
CGCCGCCGACTGCCCAGCCCTGAGCGGCCGCCAAACCCAACCCTCTCCCCGGGC
>Amblyraja_radiata---NW_022630511.1-5078-6977---2_exons---phobius-tmhmm
ATGAACCACAGCAACTGGAGCCATGTTGAGTTCATCCTGCAAGGAGTCCCCAATGGGGAT
GGCCACCACCTGGTGATCTTCTTCGCCTTCATGTTAGTGTACATCGCCATCTTGTTGGCC
AATGGGACCATCATGTACCTGATCAAGACGGAGCCCAGGATGCACGGCCTCATGTACTAC
CTGCTCTGCCTGCTGGCCCTGATCGACGTTGTCCTGGGGAACGTGACCATCCCCAAGCTG
CTGGCCATGTACCTGTCGCGCTCCATGCTCATCTCCCTGGAGGCCTGCGCCACCCAGATG
TTCTTTGTCTACTGCACGGCCCTGAGCGAGTCCACCCTGCTGGTGGCCATGGCGTACGAC
CGTTACGTGGCCATCTGCCACCCCTTCCGCTACCACCAGCTGACCCTGCCGCGGGTCCTG
CTGGCCGTCGGGGGGGTGGTCCTCCTGCGGGCCGCGTGCTTCGCTGCCGTGGCTGCCCTG
CTGACCCGGGCCACCTACTGCCGCTCCAACTACATCGAGAACTGCTACTGCAACTACGGC
TCGCTATCCAAGCTGGCGTGTAGCGGGACCCTGGCCAGCGATGTCATCACCTACCCCTTG
TCCTTCCTCATCACCCTGCCCGACAGCTCCCTCATCGGCTACTCCTACTACAAGATCTTC
AGGGTGGCGTCGAGGAGCGGCCGGGGGGAGGCGCGCACCAAGGCCCTCAACACCTGCACC
ACCCACATCTGCGTCCTGCTCCTCTTCTACACAAGCGCCCTCTTCGAGTTCGTCATGTAC
CTGGTTCCCGCGCTCTTCTCCGCTGAGCTCCACTTTGTGGTGGCTGTCACCTTTGTGATC
TTCCAGCCCATCTTCAACCCCGTCATCTACGGAGTGCGGACCACCGAGATCAGGAACGCC
TTCCTCAAGCTGCTGGGCCGCAAGAGGATCGCGGCCGACGGCTCT
>Callorhinchus_milii---NW_024704742.1-93032627-93033640---1_exons---phobius-tmhmm
ATGAAGTGTGAAGGAACTATCAATGCTGCTTGTGCTTGCGATCGACCAGAGATAGATTTT
CCAATGAATGTAACTGAACGCTCTTCCAATGTCACTCTAACAGGCTTTTGTGGGGAACCG
TGTGTAAACCATGTGCTACAGTCCTTCTCCATCATCATGTACATCTTGTGTCTTCTGTTC
AACTTCTTGGTCATCTTTGGAGTCTTTCTTTCAAGACAACTGAAGAAACCAATGTACTTG
TTGATGTTAAACCTTGCCATCACTGACCTGGTGGGATGCAGCGCAAATGTGTGCCTGGTC
TTTGATATGTTCTTTTCAGGGGAACAGTTTGTGTCAAAGGAGGCCTGCTTCGTTCAAGTG
TTCTTTGTGTATTTATTTGGTGGATTGTTGTGCGGAGCCATCACCACGATGGCAGTGGAT
CGTTTCATTGCCATCTGCCATCCTTTTTCATACCTTCACATCTTCAAGTGGAAAAATATA
TTGAAAATAATGATGGCGGTGTGGGCTGTATCTCTGGTGATGGCCTTTGTGTATGTGGGA
CTGTGTGTGAAGATGTTGAGACAGCCTGTGGTTGTTCGGGGCTTGATGTGCGATCACCTT
TCTCTCAGCAACGTTGTGCAGGACCGGTTAAACTTTGATTTTATTTACAATGTTTTCATG
TCAGTCGGTCTCATTCTAGTCTGCAGTGCTTTACAGTGTTACACGTACCGTCAAATATTT
GCCGAAATCAACAAGTCCAATGATCGTGAAATGGCTCAGAGTTCAAAATCTAAATTGGTG
AAGCACCTCTTCATACCATTAAGTACATATGTTGTTGGCTTTTCCATGCTCTGCGTCACG
ATTGTCGACCATTTTGTTTGCCATCCATATGTGATTAACACAAAGGTCATCTTCCAGTTT
ATTTATTACACTACAGTTCCTGTGCTGAATCCAATCATTTATGGTCTTCATATCACAGAG
CTGAGAAAACATCTGTTGCACTTTCTGAACACCCAGATGGTTTCTTTATTCTCA
>Callorhinchus_milii---NW_024704745.1-76212646-76213596---1_exons---phobius-tmhmm
ATGGAGCAACATAATGAAGCCACAGCTCGGGTCAACGTGACTCACGCAGCAAAAACCGCG
CTCACGGTGGTGAAAATAGCCTGTACGCTGCCGCTAGCCTGTGGCTCCCTGTACTGCGCT
GCTCTCATGCTGTACACCTTTTGCTCCGACCTGTCTTTCCGTGAGAGTTCCCGTTACATC
TTATTCACGTACATGCTGCTGAACGACGCCGTCGAGTTGGTGGTCTCGGTGTTGCTGTTC
CTGCTCAGCAAGTTGCACATCCCCATACCCCTGGGAGTCTGCTCCCTGTTTGTTACCGTT
TCCGGCAGTGCTTACCTAAGCACGCCCGTGATCCTGGCCGCCATGGCGCTGGAACGTTAC
ATTGCCATCTGCGTCCCTTTGAGGCACGCGGAAATCTGTACCGTGCGGCGAAGCGCGGGA
GCTATCGGTATTATTTGCGCGTTGGGATTACTGCCCCACCTCGTCGAACTCGTAGCTCTA
TCCACCACCCACTCGCCACGTTTTTTCAGTCGTCTCGCCGTGTGCTCAAAGGAAGCACTG
ATCACTAACCGTTTCCTAAACTTGTTTAGGATGACGGTGTTCGCCGTGGATTTCAGTGTT
GTCACGCTGACCATTTTATACACCTACGTCAAAATAATTCTCGAGGCCAGGAAAGCCTCG
GGTGATCAGTCTTCCATTTCCAGGGCTCGGAAGACGATTTTGCTGCACGGCATTCAGTTG
AGTTTCTGCATGACTTCGTTCACTCATCCCATCACCGAGAACCTAGTGAGGGATCAGGGC
TTCCTCTTGCGATCCTGGGTGATTTACGCCAATTTCTTTCTGTTTATCCTGCTGCCCAAA
GCCCTCAGCCCCGTCATTTACGGGCTGAGAGATGAAGCCTTCAGAAAGAAAATGAAGAAA
CACTTTATTTTCTGTCGTTCTTCAAAAATACAACCAACTGTACTTAGTACT
>Callorhinchus_milii---NW_024704752.1-7409329-7410270---1_exons---phobius
ATGAACATCTCCAACGAGACTTCCAATTACTTAATCTATCCAGTGAAGACTTCAATTTAT
CTAATTGATTTAGTCTGCAGTTCCACGTGCAGTTACATGATAACACGTACAGTGCAAGAG
AATGTGATATTGAAAGAAGACTTTAAATACTTTCTCCTGTGCCAGTATCTTATATGTACT
TCCCTGTATTTCACCCTGGGTACATTGACAAACAGCTTTCATCTGTTCCACATCAACTCA
CCCAGGGTTATTTGCTGGATCTTGTTTGCTGTACAAATTACATTCGCACAATCCATCATG
TTAACTTTAACCCTACTAGCCTTCAACACTTGTATTGCCATTTATTGGCCTCTGAGCTAC
AAATCATTTGTGAGTTTAGCAAAAAGGAAGATAATAGCAATATTTTGGGTTCTGTCCATG
TTCAACCCATTCTGGTTATCCATATATGAAAGCTGGGGTATTAGTTTATCATATGTAACT
GCAAAGGATGACACCTGCCCAAATGCTATGGATGGAACTGTTTCCAGAATAGCTGGGATG
GTGTTCATTCTTCTGTGCTTCCTATTGATTGTATTCAGCTACGGTTTAATATACAGGGAA
GGAAAAAGAGCTGGACATTTTAACAGCTCCAATTGTCGAGCCAGAAAGACGATTCTTATC
ATTGGTGTGCAGCTAAGCCTTTTCATTGTACCTGTTTTGATCACTTTAGCCCTAGCTAAA
GAGGACCACACAACTTTTTATCTGCTTAATGTTAGTGTGTTTTCTGTGGCCCAGTGCCTC
AGTCCTGTGGTGTACGGCCTCAGATACAAAGAACTCCGCAATAAATTGATAGCCACATGG
TTCTTCTGCTGCACCAGTAAGAACAGTGATGTTTCCCAGTTGAGTGGAAGCATTGCTTCT
AGAGATGCGAGTGTTTCACAGAGCATCCAAGTTTGCAATCTA
>Callorhinchus_milii---NW_024704752.1-10415135-10416190---1_exons---phobius-tmhmm
ATGATACTTCGGCGAATTGGTGTGCCGCACGTAACAGAAAGCATATCTACTTTATCAGGG
GATATTGTGATTTCAAATGCGGACAGTAATGACTGTGATGACGCCATTGAAGACTTGTCT
GACTGGCATCTAGAGTTTTTGCTCATTTCTGTAGCTGTGTGCCTCATTGGTGCATTATTA
GTCAACCCCTTGATAATTTTCATCATTTTGTTGAAGAATAAATTTCGGCAGGAGACAAGA
TATCTGCTCCTAGCCAACCTCATGCTTTCAGATCTTGTTTTCCTATGCTTGAATTCTTGT
GTGTCTATTAGCAATGGAGCTCACTGGCATATGCCAATGTTGCTTTGTGACTTCTTCATT
GCAGCTCTAACCATATGTTATTGTAGTGCTATCCTCACCATCACACTCATGGCTATTGAT
ACCTTCCTGGCTGTTAGCTTGCCTCTTCGTTACATTTCACTCATGCCCCCTTCAAGGACC
ATAAAACTTTTGATTGTTATTTGGGTGGTTGCCTCGGTTTATCCAATCTTTCTCCTAGTA
GTAATCCTGGTGGTTGAATCCTACCCTGAGATGAACCATCAATCATGCCTCCTGCCTCTA
GCCCTGGATTCGAAAACCCTTGGCAATGGGTTGGTAATAAGCATTCACATCTTCCTGGTA
AGTGGTGCTTTGGTGTGTTTAGCAGTGATAATCTATTGTTATGTCATGCTCTACTATAAC
ACAAAGAGATCGGGGATTTGGGACAACCTGTACTCCAGGGCGCGAGTAACATTGTTGATT
CACACTACTTTGTTCTTTCTCTACTTTGCACCTGGTTTATTTTTTGCCATTGAGTTAATG
ATCAACAAGAAAAACAGACTTGATGACCGTACAAGAGTATGGCTGAGCTCTGTTAACAGT
GAAGTCTTCATGATGCTGCCACGGATGTTATGCCCTTACTTGTATGGGCTGAGATACAGA
GACATAGCAAAGAGAATCAAGAGGTCATTCTTGGTAAAACAACATAGTGTGCGTTCAATG
AACGCATGGTACATTTCAGGCCATGGGGATTCTCAA
>Callorhinchus_milii---NW_024704752.1-10417694-10418743---1_exons---phobius-tmhmm
ATGGAGCACGAACATTGTGATTCCTACAAGGAAATACCTTCATTGCCAGAAGAGATTGAA
ATCTTCAAAAATGTCACAAATGTTTCCTCTCCTGTGGACTTTTATCACCAAAGAAATGTG
AGCGATGAATGGCTTGACCCTGCGATATACTTAAAAACCAACTTCTTAGTTATTTCTTCT
GCAATCTGCCTGTTGACTTCGGCACTGACGTCGCCTCTGGTCCTGCTGGCTATCTTTTCA
AAGAGCAACCTCCGCCAGGCGACCCGATACCTTCTACTCGCCAACATGTTGATTAGTGAT
TTGATTTATTCAGTGCTGAACACCCTCATTGGGTTACTTAACACTCAATATTTAACCATG
CCCAAAGAAGTTTGTGAGACACTTCTGTATGGACTGACAGTCTCTTATTCCACTGGGATT
CTGACTGTCACAATGATGGTGGTGGACACTTATGTGGCAGTCAGCCGACCATTTCGCTAT
ACGACCCTGTTATCGTTTTCAAGGACCTTGAAAGTCATCGTTTGCATCTGGCTTCTCTCT
GCCATTGCTCCTTCTGCCATCTATATCATAACAATTAAGAGTAAACATGATCTACTCTCC
ACCTTGTCAATTTGTATATTACCTTTGATATTCAGCATCTCCTCGCTTCGAATTGTTTCA
TCGACAATTTTTTACAGTGTTGCAGTATTGTATTTTCTGATATGTTTAATTCTTATCTCC
AGTTGTTATGTTATGTTATACTACAACACAAGGTCTTCGGGAATATGGGCTAGAAACTCC
AGGGCAAGACAGACATACCTGATCCACACCATCCTCTTATTTTTGTCATTCTTTCCTCTG
CTTTTACTAGCAACAGCCGGAATCCTCGAAGACCTAGACGTGATTGGGTTCCAGTCAGAA
GTCTGGATGAGTCTGTCAATGTCAAATATTTTCATGATGATTCCCAAAGTTGTATCTCCA
TACATTTATGCACTGAGATATCGAGAGATAGCAACAATCATCCGATCGTTCTCAATATTC
AGGTGTCTTAATCGAGTCCCGCGAATTAGC
>Callorhinchus_milii---NW_024704756.1-3738999-3739991---1_exons---phobius-tmhmm
ATGAACAGCTCCCACAGCAGCATTCTGGACATCGTCCAGAAAGAAAACACCACATTGGTC
TTGAAGATCTTCCTGGTCATCATCACCTTAAGCCTGTCGGTGGCTACGGTGTTCAGCAGC
GTGGTTCTCTGGACCATATTCAAGGTGAGAATCCTTCGAGAGGAAACTCGGTACCTGTTG
CTCTCCAACCTCCTCATCAACGACTTGATGTACATTGTCCTGGTCCTGGTGCAAGCCTTG
GTTCTGGTGACCGACATGCCCGTCTCTTATTTCTGGTGCGGCTGTAACATTACCCTGGAG
CTGGTCACCTTCTCCTGCGGCATCTTGAGCCTATCGGCCATGACCGTGGACAAGTACATG
GGTATCTGCTGGCCTCTGCATTACAACTCCCTTTGCCTGCGGAAGCGGGCTGTGGTGGTG
TGTGGCATCCTGTGGGCCTTCGCCCTCCTGGACCCAGTGGTGAGCTTTGGGATCCTGACG
GCTTCCAACACCCAGATCCTCTTTGACATCATCCCCTGGTGCTGCGCTGGGACCCTCTTC
ACCGAGCAGCTCATCTCTCGTTCCTTTCTCTTCGTGCAGGAAGTGGTCCTGGGAGTCCTC
CTCCTCATGTGCTGCATCCTCACCGTCTTCTGCTACGTCGGCATCTACAAGGAGGTCAAG
GTGACTTGGGAGCGGCGCTTTGTGAAGACCAATGCCCATAAGATGTTCTGCCTCTACGTC
TTCTGCCTGATCCTTTACCTACTCCCAGCAGTGCTGCTCTTCATTTCTGCCAACGGATAC
CTCTTGCCTCACTTTTTCACTGAGCAGAAGGCCTTCATTCTGGAGCTGGTGACGGTCATG
GTCATCGCTGTGCTGCCCAGGTGCTTCTGCCCACTTGTCTATGGATTGATGATGAAGGAG
ATCCAGCAGTACTTACCTGACCTCAAACCGCGCTGCAGAGCGAACAGAGTGAACCCCGAA
GTCAATGACGAGCACTCTGCTTTTTGGAATTTA
>Callorhinchus_milii---NW_024704878.1-5236-6324---1_exons---phobius-tmhmm
ATGAAATGTGAGCCCTTGTCTCGCACATCACAATCGAGTGCGCAGTTACGACGAGCGCGG
GGTGCAATGCGTGCCTCTGTTTGCTCCCCACAGCTGAAGGCGACCATGGAAGGCAACAAA
TCCTTCATCCTCCTCGGAACACTCGAAGCTCCGTACGGCGTGCAGCTGCTCGCGTTCGGC
CTGTGCCTGCCGCTATTCGTCGTCACGGCGCTGTCCAACCTGCTGGTGCTCGGCACAGTG
GCCGTGCAGAGGGAGCTGCACAAGCCCATGTACGCGTTCATGTGCAACCTCGTTTTGGGC
GACCTCATCGGCTGCACGGTCATTTTGCCCAAGCAACTGCACATCTTCCTCACGGGCGAC
AACGAGGTGTCGCGCGCGTCCTGCGTCGCGCAGATGTTTTGTATGAACGTGTTCATTAGC
ACCGAGTGCGTCACGCTCACCGTCATGTCCGTCGACCGCTACGTGGCCATCTGCCACCCG
CTGCACTACCACGCCATCGTGACTGCCAGACGGACGCTGCTCGTCGTAGTGGCCGCGTGG
AGCTTCACGGCGGCGCTGCTCGTGCCGCTCACGATCCTCGTCATGCCGCTCACGCTGAAG
GACAACGATCGGCAAATGCCGGGCATTTTCTGCGACTACATGGGATTCATTCGTCTCTCC
GCCGACGACACGAGCGTCCCAGAAGCGTACAGCTCGGGCATGGTCGCGCTGCTTTTCGTA
TTGCCGCTGTGCGTCATCAGCGTCACGTACTGCAAGATCCTTCTGGAGTGCAAGAGGACG
CAGGCGAGCGGCTTCAGGAGGAAGGCGACGCACACGCTGCTCACGCACTCCTTCTTGCTC
ACGGTCTTCTTCACCACGCTCTTCGTCTCCATTCTCGTCCCCAGGTTGGTGAGGAACGAG
CCGAACGCACGCGCGAGGAACATCCGCTGCGCCTCGCAGTTCGCGACCTTCTTCATCCCG
ATCGCAAACGTCGGCATTTACTTCTTCAGAACCCGAGCGCTCAGGAAGGAGGCGGCGACT
TTGCTTCGGAAAATGTTCCCGAGTAGCTTTCGCGACTCGAGGCCTCGCAGAGTGTGGGCG
ATCGTGAAG
>Callorhinchus_milii---NW_024704878.1-27394-28269---1_exons
ATGACTAACTGGCTGTGCCGGGTGGTGGAGGGTTTACGACATGTAGTTTTAGTTACGCGA
TCTGACCCGAGGAGAAAAAAATCAACCAATAATGAGTGCTACTCTCTTTATTTTTCATTT
ATTTATAGCGCTTCACGTTCGAAGACGGCGATGGAACTCGACGACTCGTTCATAATGCTC
GGAACATTCGAGGCTTCCGATGGCGTGCGGATGTTCGCGTTCAGCCTCACCCTGCTGCTG
CTTGTCGTGACCGTGACGGCGAACCTGCTGGTGCTCGCGATCGTGGCGGCACGCACGCAG
CTCCACGTGCCCATGTACGTGTTCATGTGCAACCTGTTAGTGGCCGACGTCGTGGGCGGC
GCGGTGAGTTTCCCCCAGCAGCTGTACGTCTTTCTGACGGGCGACCTGCGGATCTCGCGC
GCGTCCTGCATCGCGCAGATGTTTTGGATCAACGTGTTTGTCGATTTGGAGAGCCTCACG
CTGGCCGCCATGTCCTTGGACCGCTACGTGGCCATTTGTCACCCGCTGCGCTACCACGCC
GTCGTGACGGGCAGACGGGCATTGCTCGCCGTGGTGACGACTTGGTTCATCACGGTGGCC
GTCCTCGTACCGCAAACCCTCCTCGTCTCTCGGTTGAACTGCGAGCCACCGATAGGGAGA
TACAGGGCAGTTTATGCGATTTTTCGGGATACATTCGCCTGTCCGTCAGCGACACGAAGG
TTCAGGAAATATTCGGATCGAGCGCATTGTTTGTGTTCATCGCTTTGCCGCTGTGTGTTA
TCGCCTACACTTATTTTAGAATCATTCGTGCGTGCAAGCGGACAGGGCAGAGCGAGTTCA
AGAGAAAGGCAGTGCACACGCTGCTCACCCACTTCC
>Callorhinchus_milii---NW_024705126.1-19527-20330---1_exons
ATGGAGAACGGCAGCTCGGCATTCTACCTCTCCACGTTCGAAGCCTCGTACTCCGTGCAG
ATGGTCATCTTTGGCCTCTGCCTGCTGCTCTATGTAATCACAGTTGTAGCCAACCTGCTG
GTCTTCGTGGCGGTGCTCATGTGCCCGGAGCTGCACAAGCCCATGTACTTTTTCCTGGGA
AACATGGCGTTGGCCGACATCATCGGCTGCACCAGCTCCGTGCCCAAGCAGCTGCAAATC
CTGCTGACGGGCGACACCAAAATCCTGTACGAGTCTTGCCTCGTGCAGATCTTTTACGTT
CACGTGTCCGGCAATCTCGAGTCGCTGACGCTATCGGCCATGGCTTTTGACCGTTACGTG
GCCATCTGTCACCCGCTGCGCTACCACACCATCGTCACAGCCAAGAAGACGCTCGGAGTC
TTGGTGCTGATTTGGGTGATTGCCACGCCGGCTTGCATGGCACTCGCGCTGCTCGTCACG
CGGCTAAACTTCAGCGATGACAATCGGAAAATCCAGGGGATATTTTGTGATCACATGGGC
GTCGTTGTATTGGCTGAATCAGACATCAAGGTTAACAATGCATATGGGACGGCGCTAACG
GTGTTGTTGTTTGTCTTACCGCTTATTTTTATTAGCTACAGTTACGTAAATATTTTCATT
GAGTGTCGAATTAAACGATCAGCTGAGATTACCAAGCATGGTTTGAACACTTTGCTGACA
CACTTCTTGGCGCTATTGATATTTTTCATCACTATCTTGGGTTCCACATTCATTCCTCGA
TACATTAAAGATTTAAAACTCCCA
>Callorhinchus_milii---NW_024705126.1-38753-39727---1_exons---phobius-tmhmm
ATGGAGAAAAATAGCTCGGCGTTCTACCTCTCCACGTTCGAAGCCTCGTACTCCGTGCAG
ATGGTCATCTTTGGCCTCTGCCTGCCGCTCTATGCGGCCACAGTTGTAGCCAACCTGCTG
GTCTTCTTGGCGGTGCTCATGTGCCCCGAGCTGCACAAGCCCATGTACTTGTTCCTGGGA
AACATGGCGATGGCCGACATCGTCGGCTGTACAAGCATCGTGCCCAAGCAGCTGCAAATC
CTGCTGACGGGCGACGGCGAAATCCTGCGCGAGTCTTGCCTCATGCAGATGTTTTGCCTT
CACGTGTTCTGTAACGTCGAGGTGCTGACGCTATCGGTCATGGCTTTTGACCGTTATGTG
GCCATCTGTCACCCGCTGCGCTACCACACCATCATCACAGCCAAGAAGACGCTCGGTGTG
CTGATGCTGATGTGGATGGTCACCTCGGCGGTTTTTGGGGCCCTCACATTCCTCGCCGCC
CAGCTAAAATTCGGCAATAATCGGAAAATCCAAGGAATTCTGTGCGATAACATGGGAATG
ATTTTGTTGGCTGAATCGGACACCAATATTAGTTATGTATACGGCTCGATAATCATGCTG
ATCTTTTTTATCTTACCACTTGTTTTCATAAGCTACAGCTACTTAAAGATATTTATTGAG
TGTCGCATTAAACGATCTACTGAGATTACCAAGCACGGTTTGAACACTTTGCTGACACAC
TTCTTGGCGCTGTCGATGTTTTTCTTCGCGATTTTTGTTTCCGCCTTAACGCCTCGTTTC
ATCAAAGATTTCAACACCCCCGCTCTGCGAAACATGAGGTGCCTTTTCCAGTTCGGTGCG
TTTATTGTGCCGATGGCGAATGTGCTGATCTACTGTATACGCACCAAACAGCTAAGGAAA
GGAATGAGGATGTGTTGTAAAAATGCATTCTTTGGTACACTTTTTCCAACATTTTCAAAA
GTCTCAAATGTAAGT
>Callorhinchus_milii---NW_024705181.1-3747-4751---1_exons---phobius-tmhmm
ATGATGGACAACAAAAGCTCCGTGCTCTACCTCGCCACATTTGAAGCCCCGTACCCTGTG
CAGGTGCTCATATTCAGCCTGTGCCTTGCGATATACCTAACTACAACTGCAGCCAATCTG
CTGGTGCTCGTAACGGTGGCAGTGTCCACAGACTTACACAAGCCCATGCACATATTTTTG
TGCAATCTTGTGATTGGCGACATCATTGGCAGCACAGGTGGCTTGCCCAAGCAACTGCAT
GTCCTCCTGACGGGCAACAGAGAGATCATGTTCATTCCATGTGTCGCACAGATGTTCACA
CTTCACACATTCGCCATAAATGAGATTTTTACATTGGCTCTTATGTCTGTTGATCGCTAC
CTGGCCATCTGCTATCCATTGCACTACCGCACCAAGGTTACTGCAAAGAGATCCATTTTC
ATCGCATTACTGTCCTGGCTGATTTCAATCATTTCAGTCAGCATTCAAGCCACATTTCTT
CTTTCAATTACATTAAAAGAAAATAACAGGCAAATCCAGGGCATAGCCTGTGATAACGTT
GGCATTGTAAGTTTAGCCGCCAACGACACTAGCGAAATAGAGATGTATGGAAAATCCAAG
ATTTTCCTAACCGTTGGCTTTCCTTTCTGTGTCATTGCGTTCACCTACGTTCGGATTCTT
GTCGAATGCAAGAACTCGAACTCCACCGAGTTCAGGAGCAAAGCTCTGCACACATTCGGC
ACGCATTTCATGGCGCTCGCCGTCTTTTTCACGGTGCTTTTCTTAGACATCCTTTTGCCG
CGCTTTGTGAAGAATGCCGACAGCGAGGGCGTGGGAAACTTGAGATCCTCAGTTCAGTTG
GTGTTCTTGCTCAGCCCGGTTGCGAACGTACTCATTTACTGCCTCCGTACGACTGAGCTG
AGACTCGCAATTAGTAAGCACTTCAAGGAGATCTCGCCTCGTGTGCATTCCTGTAAACCA
TCAAATATCACCTTTCAGGTCATTGTTGAACGATTTTTTTTATTT
>Callorhinchus_milii---NW_024705181.1-51199-52152---1_exons
ATGGATAACAGAAGCTCCGTGCTATACCTCGCCACATTTGAAGCCCCGTACTCTATACAG
GTGCTGATATTCAGCCTGTGCCTTGCGATGTACCTAACTATAACTGCAGCCAATCTGATG
GTGCTCGTGACGGTGGCAGTGTCCACAGACTTACACAAGCCCATGCACATTTTTCTGTGC
AATCTCGCAATTGGCGACATCATTATCAGCACCGGTGGCTTGCCCAAGCAGCTGCACGTT
CTCCTGACAGGCGACAGAGAGATCATGTACGTGTCATGTGTCGCACAGTTGTTCACACTT
CACATATCTGCTAAGAATGAGATTTTAACATTGACTATTATGTCTGTTGATCGCTACCTG
GCCATCTGCTACCCATTGCACTACCACACCAAGGTTACTGCAAAGAGATCCATTTTCACG
GCATTACTGTCCTGGCTGATTGCAATCGTTACAGTCAGCATTGGGGTCATCCTTCAAATT
TCACTGCAATTAAGCGAAAAAAACAGGCAAATTCAAGGCATAGTTTGTGATCATATGGGA
TTATTAAAGTTGGCTGTCGGTGACACGAGCAAAATTGATGTTTTAGGATCGTCAATGGTT
GCAACGTTGGGTGTATTTCCTCTGTGTGTGGTTGCGTACACCTATGTTCGGATTTTTATT
GAGTGCAAGAATTCGAGCTCTGCTTTAAGGAGCAAAGCTCTGCACACATTCGGCACGCAT
TTCATGGCACTCGCTGTGTTTTTCACGTCAGTTTTTTTAAACATCCTTTTTCCGCGCTTT
GTGAAGGATACGAACAGCGAGGGCGTCAACTTGAGATGCGCCGCTCAGTTGGTGCTCTTG
CTCAGCCCGATTGCGAACGTACTCGTTTATTGGCTACGCACCCTTGAGCTGAGACTCGCA
ATTAATACGCAATTCAACAAGATATTGAGAAAGGTGCATTTCTATCCAACAATC
>Callorhinchus_milii---NW_024705731.1-19042-20025---1_exons
ATGGTACACTTACAAAGTTCTCTGTTCATATGTACGTACAGGTGTCCTGGGCTGATGGAG
CTGAACGTAACAGAGGCCATGCAGATGACTCCTCCAGGGATGATCTTCATGACGGGTCTC
CTGCGCGAGCCGGAGAGCACGAGGCCTCTCGTGTTCACATTTATATTTGTGATGTACGCC
CTCACTCTTATCGCAAACACATTGCTGGTTCTGGCCACCTTGCGAGAGGAAGAGCTACAC
AAGCCCATGTACATCTTCATGTGTGCACTTTTCATGAATGGAATTGTTGTGAGCACCAAC
ACGCTGCCAAGAATCATGTATGATCTCGTGTCCACCAATATCATTTCCTTTCCCGGTTGT
GTCATACAAATGAGCTTCATCCACACCACGAGTCTATTCGAATGCTTTATATTGGCTGCA
ATGGCAGCGGATCGGTACGTGGCTATATGTAAACCGCTCCACTATAGTTCCATCCTCACG
TCTGTACTCGCTGTTAAAATAAGCTTCGTATTAGTTGTGATTTCATCCTTAATGTTATCA
GGAGAAATGGTATTGGCAAGCCTTATTCAGCTATGCAGCAAGCCAAGAATTGTATGGATG
CCAAGTTGTGATTTTATGTCATTGACAAAAATGAGCTGTGAAGATGTAACCATTAACATA
ATATATGGGTACGTTATTACAGCTGTAACAGTTTTTGTCTCACTGGGGATAATTGTGTTT
TCCTACGTCCGCATTCTCTACGACTGCCACAAGTCCAACCAGCGCAAAAGTCAGCGTAAA
GCAGTCAGCACGTGCGTTACTCACTTCCTTGTCCTCATTACCTTCTATGTCTTCTTCCTT
TCATGGTCTTACATCATCGCATTCCGAGCTCTACAGTCATCCCCATCACGATCCGTTCAA
CCCTCAGCTCACTCTACTACATTTTCCCTCCCGCGCTCAATCCAATTATTTACGGCCTTC
GTACGGCTGAGATTCGGCAGAGTT
>Carcharodon_carcharias---NC_054468.1-27386970-27387926---1_exons---phobius
ATGAACAGCTCTAACGAAACTTCTGATTACATTTTTAGTGCAGTGAAGACTTCAATTTAT
CTAATTGATTTTATTGTCACTGGTACATGCAGTCATGTAATAATAAGTACAGTGCAGCAA
GAGTTGGAATTAAAGCATGAGACCAGATACATCCTCCTGTGCCAACATCTCATCTATGCT
TCTATATACTTTGCCTTGGGCACTCTGACAAATGGTTTTCAACTCTTCAGTATCAACTTG
CCCAGGATTCTTTGCTGGATCCTGTTCACATTGCAAGTAACATTCGCACAATGCATTATG
CTAACTTTAACCTTAATGTCCTTGAACGCTTATATAGCTATCTGTTGGCCTTTGCGATAT
AATTCACTTATTGATTCAGCAAAAAAGAAAATAACTGTAATAATGTGGATGTTGGCAGTG
CAGAATCCATTGTGGTCAATGATATATCAAAGTCTGAACGTCTCTTTGGAATACATTACT
GAAAAAGACAATAGCTGTCCTAATCCAATGAACGGCTTTGCTTCAAGACACATTGGGATT
GCATTTATCCTCCTGTGTTTCATCTTGATTGTGTTGTGCTACGGTTTCATATACAGAGAA
GGAAAAAGGGCTGGACATTTTGTCACCTCAAATGTTCATGCAAGGAAGACTATTTTTATT
CATGGTGTGCAATTAAGCTTTTTCATTGTTCCCGTTTTGATCACAATAGGACTCGGTAAA
AAGCCTAAACTGACATTGTTGTATCTGATCAATACTATCATTTTCTCTGTGGCTCAGTGT
CTTAGTCCTGTGGTCTATGGTCTCAGATGTAAAGAGCTTCGAAATAAGTTAACTAAAACC
AAATTCTGCTGCTGTACTTTGAAAAATGGGAAGAGAAATTATGGTATTTTTCAGCTGAAT
GTAAGCCTTGCTGCTGATACTGTGACTGATACCCAGGGCAATCAAGTCTGCAATCCC
>Carcharodon_carcharias---NC_054468.1-86404870-86405889---1_exons---phobius-tmhmm
ATGGCTTTTCTTGAGATCAATGTTTCTAATTTCACTATGATCTTGTCGGGCATTAGGCTT
TCCAATGCCACCAATGACAGTGAGAACTGCAGCGTCTCAATTAAAGGTATCCTTCATCAG
CGTTTAAACTTTTTTCTCATCTCGGTAGCCTTTTGCCTCGCAGGCACGTTGTTGGCCAAC
CCACTGCTTCTAGTGCTTATTTTGTTAACAAAAAGGTTCCGCCGAGAAACGAGGTATCTG
CTTCTGGCCAATATTTTGGTGTCTGATCTTATTTTCCTATTCCTTAACAGCTTTATAGCA
ATTAGCATTGCAGCACAGCAGTGCATGCCCAATCTCCTTTGTGATGTTGCAGTAATTGGA
CGAACTATATCTGACTTCAGCAGTGTCATAACCATCACTGTTATGGCAATTGATACCTAC
ATAGCAGTTAGTTTACCACTGCGCTACTTGTCGCTAATACACCCGTCACGAACTGTCAAA
CTTGTAATTGTGATTTGGATTCTAGCATCAATGTATCCACTCACTTTACTAACTGGGATC
CTGGCAAAACAGCCGGCTCTCACTCACGGCCACAAGATGTGTCTCATATTACTGACCCCA
GATTTGTGTCCTTTCAACCACCAGCTGATATTGGGTATCAATATTTTCCTTGTGTGCAGT
GTTTTGATTTGTTTCTTAATGGTATTGTACTGCTACGTCATGCTGTACTGCAAAACCAGG
AGCTCAGGGATCTGGGACAGTCTCAACTCCAGGGCACGAATGACCTTGCTGATACATGGG
ATCGTGCTCTTCCTGTATTTTGGCCCCTGTTTGATTTTTAGCTTTGAGATTGTGTTCAGT
GACTCACACCTTGTCAACCCCAGCACTAGAATGTGGCTCTACAGTGCCAACATTCACATT
TTCATGATGCTCCCACGACTGCTGTGCCCTTATCTTTATGGCCTGAGGTACAGAGAACTG
GCAGAGGCAGTCAAGAGGCTATTCATCATCAGAACGTGTTGTGTACATGCAATAAACAGA
>Carcharodon_carcharias---NC_054468.1-86436437-86437471---1_exons---phobius-tmhmm
ATGACTCTACTCGATGATGAGTGTATTTCTCATTTCCACACCAATGGCTCATCAACAGAG
CTCCCAAACTCCACAAATGCCTCCAGCACTATTACTGAAATATACCTGCAATGGATTCAT
GCTTTGATTCTGAGCCGAACCAGGCTTATCATCGTCCCTGGAGCAATCTGCTTCTTTGCA
TCTTTGATAGCCAGTACGCCGATTCTGTTGGCCATTTTTACCAGCAGCAGCCTCTGCCAA
GAATCCAGATACCTGCTGCTCAGCAACGCCTTGATCAGTGACTTAATTTATTTGGTGATA
AATTTCTGCATCCAGCTTGGTAACATTTCCCAACTAAGCTCTCCCAAGTTCGTGTGTGAA
TTGTTGCTTTTTACCCTAACGACTACAAGCTACTGTGGGTTAATGACAATCACAACCATG
GTGATAGATACCTACTTAGCTATTAACTGGCCTCTGCATTATATCACACTCTTTCCTCCC
TCCAGGGCTGTTAGACTGGTCATCTTGATATGGATTGTGGTTGCTTTTCCTCAGTTCATC
ATCACTGCAGTAATGCTAATAACCCAACAGTCTCCATTTTGCAAGCTAACATTCTGTGAG
GTAGACTACATTTTCTTGATAGTCCCGCATGGTGCAGTCCTCACACAACTCTTTTATGGC
TTCCTCATTGCCCTGTTGCTATCATGCATTTGTTCGCTGCTGAGCTGTTACTTCATGTTG
TATTGGAAGACGAGGAATTCTGGGATATGGAGCGGCTTTTCCTCTAGGGCAAGACTCACT
TTTCTAATGCACTTTGTTGTCTTTGCCTTTTACTTTTGTTCAATGTTACTGATAGTAGTG
GAAAGGATTTTATATAATAGCAGTATGGTCAAATTCAAGATACCCATTTTCATAGCTCGG
ACCATGTCTAACATAATAATGATGGCACCAAAGGCACTCGCCCCCTACCTTTATGGAATG
AGGTACAGAGAGTTAGCAAAGGTTATCAAATCTTTCTTCTTTTTAAAAGATATCAATCAG
GTGGAACCCATACAT
>Carcharodon_carcharias---NC_054468.1-86473053-86474111---1_exons---phobius-tmhmm
ATGAATTTAACGAAATGTGAACATGGTGATTCCTACAATGAGATGCCTGCTCTGGGTGAA
GAAATCGTTACTGTGCAATTCTCTGCAAATGCTTTCCATCCTGAGGACCTTCGTCTTCAA
CATAATGTAACTCAGGCATGGGTAAGTGCTATGGGGCACTCCAAGACAGACATTTTGATG
ATCCCTCTGGTGTTCTGTCTCTTTGCCTCACTGTTGGCAAGTCCTCTGGTCCTGTCAGCC
ATCTTTTCAAACAACAACCTTCGTCAGGAGACCAGGTATCTGCTACTTGCCAACACTTTG
GTTAATGATTTGATTTATTCAATACTGAACACCTTCATTGACACCCTTAACACCGCAGGT
GTAGGAATGCCTAAAGTTGTTTGTGAAACCCTCTTATATGTGTTAACGGTGGCTTATTCT
AATGGGATCCTGACAGTCACTGCTATGGTGATGGACACTTATGTTGCTATTGGTTGGCCC
CTTCGTTATACATCACTTTTACCGCACACCCGGACCCTCAAAATCATAATTTGTATATGG
ATTATATCTACTGTTGCACCATCCATTATCTATATAATAACACTTGGAACTCAACAGAAT
CCATTCTCCACATTGTCAGTTTGCATCTTACCTTTAATATTTGTGCTCTCCATCCTTCAT
ACACCTTTGTTAAAAATTTATTACAGTTTCACAATAATTTACTTTCTGATATGTTTAATA
CTCATCTCCAGCTGCTATGTCATGTTATACTGCAAAACGAAGACATCAGGAATATGGGGT
GGCAACTCCAGGGCGAGACAGACCTATGTCATCCACTCAGTGCTACTCGTTTTTTATTTC
TTTCCTCTGCTTGTGTTGGTAGTAGTGGCTGCACTCCAGGAACTGCACCTGATTTCCTAT
ATGACCGGACTCTGGATCACTCTGTCAATGACCAACATGCTTATGATGTTACCCAAGGCA
GTTTCTCCATATATTTATGCATTTAGATATCGAGAAGTTACAAAAACAATTCGGTCTTTA
TCAATGCTAAGGCACGTTAGACGAGTAAATCCAACTAGT
>Carcharodon_carcharias---NC_054477.1-9640016-9640957---1_exons---phobius-tmhmm
ATGAATGGGAGCGGCTTGAGCCACACTGAGTTCATCCTGCAAGGTGTACCCAATGGTGAC
GGCTACAAGCTACTGATATTCCTCTCCTTTCTGTTGCTGTATATCATCATCTTCGCAGCC
AATCTTACCATTATGTTCTTGATTAAGACCAAGACCAATCTACATGGTCCCATGTATTAC
TTACTCTGCATCCTCGCTGGCATTGACATCATTCTCAGCAATGTGACCATCCCCAAGATT
CTAGCCATGTATTCATTTCAATCCAAGGTCATTTCCCTGGAGGCGTGTGTCACCCAGATG
TTTTTTGTCTACTGCATAGCGTTGAGTGAATCGACGCTTCTGGTAGCAATGGCTTATGAC
CGGTATGTGGCCATTTGCCAGCCCTTCAACTACCACAAGCTCAAGTTCCATTACATCCTC
TTGGCCGTGGCCCTGATTATTTTCCTCCGAGCCATGGGCTTCGTTGCAGTGGCAGCATTA
CTGACCCAAGCCACATACTGCGGCTCCAACTTTATCCAGAATTGCTACTGCAACTATGGT
TCGCTCTCCAAGCTGGCCTGTCACGGTGTGACTGTGAGTGATGCCATCACCTACCCCCTG
TCCTTTCTCATCACCCTGCCAGACAGTTCCCTCATCATCGTCTCCTACTTCAAGATTTTC
AAGGTGGCCTTCTATACTGGGCAAGGGGAGGTCCGCAACAAAGCTCTCAATACCTGCACC
AGTCACTGCTGTGTCCTGATATTGTTCTACACCAGTGCCCTCTTCGAGTTCACCATGTAC
CTGGTCCCCAGCATCTTCTCTTCTGAACTCCACTTTGTGGTGGCCGTCACTTTCGCTATT
TTCCAACCCATCTTCAATCCCATCATTTACGGCGTGAGGACTAAAGAAATCAGGAATAGC
TTCCTCAAACTGCTGGGCAGGAAGAGAGTCGCAGACAGATTG
>Carcharodon_carcharias---NC_054499.1-3740491-3741519---1_exons---phobius-tmhmm
ATGAATGAATCAGGGAATGGGACTGCCAGCGAGGTGCACCTCATCGAAGTCAGGGTCTTT
GCTTCCGTTACCTCCTTTGTCCTGTTGGCTTTCTTCAACCTTGTGATCAATTACACTATC
CTGGGTGAGGACCGTCTGCGATCTCAAGCCAGGTTTGTCTTGCTGTTCCACCTTTTGGTG
TCCGGTCTGATCTACTTTGGCCTGAGCAGCACCTTCTACCTCCTCATTTACCTGGAGGTG
GCCATATCAGCCTCATCTTGCGTGACCCTCCTCCTGTTCCTCATGATGAGTGGCTCCACC
ATTCTCCTGACCCTGACGGTGATGGCGGTCGACCGATACTTTGCCATCTGCCATCCACTC
AAGTACAGCTCCTTCTGCACCCAGTGCAAAGTCTGGATTCTCAGCAGCCTGACCTGGGTG
GTCTCAGCCATCATCCCTCTCATCCTGGTCTCCGAGCATATGAGGAGGGAGCCCAAGCTG
GGAGAGACTGAGAGGTGCTCAGCCAGCAACCTTCCTTCCAGCTACAACATGAAGCAGACT
TCCAAAATTCTGCTGATCTGCATCTGCACGGTCCTCATACTGTATAGCTACTTCAAAATA
CTGGTGGAAGGCAAGCGCATTGGTGTGCTGAATCGGCGCAACAAGAGGGCGCGAAGCACC
ATCTTAATGCATGGGGTGCAGCTGGCGGTATACATAATCCCCACGTTCATCAACTTCATC
CTCCATTTGGTAGCACACGCTGGGAAGCTCCATGCAAACACCAAATCCCTCTTTGAGGTG
CTAAACTTTGCCTTTTTCAGTCTGGCACAGTGCATCAGCCCTGTCATCTACGGCCTCCGG
AAAGAAGAGCTGTGGGAGCTCACCTCCCACAAGTTTCCCTGCTTCCTATGGGATTTCAAG
GGAACCCTAGAGTGGCTGGTTCGGACGACCCTGCTCCTGCCCATGAAATCGAGCCCACCA
GCTGCAGTCCAGACCTGCTCCGAGGGACTAACCCTGGTGGGCGAGGAGACTGCAGGAGCA
TGCACTAAG
>Chiloscyllium_plagiosum---NC_057711.1-2679904-2680875---1_exons---phobius-tmhmm
ATGGCTGAATCAGATCAAAGACGATATCCAATCACAGGATTCATTCTTGTTGGATTTCCA
GGACATCAAGACTTACAATCACGCTTGTCATCCCTGTTTCTTATTGTATATATATTAATA
GTTCTTGGGAACGTTTCTGTATTGTACATGGTTACAACAGACAAGCGGTTGCACATACCA
GTGTATTTTCTTGTTGCTAATTTGGCAGCAATGGATGTGGTGTTAACAAGTTCAGTCATT
CCTCAAATGTTGGTGAGGCTTATATTCAACATTAAAGTTATTCTGTGGAGTAATTGTTTT
ATCCAAATGTATTTCTTCCACAGTATATCAACAGCGAAGATATTGCTGCTCACTGTGATG
GCTTATGACCGTTCAGTTGCAATATGCAACCCCGAACATTATTTGTCCCTCAGAAGAGAT
GCTTTTTTTGTCAAATTGGCAGGTCTTACCTGGGTATTAGGAATGGCCTTTTTCTTGCCT
CCAATAGTTTTAACTTCTATTTTTCCATTTTGTGGTCCAAATGAAGTTGACAATTCTTTT
TGTGAATTGCTGTCGGTAATGAGCCTGATCTGCGCAGATGCAATCTCTGTTAAATTTATC
AATTTAGTTTTAAATGTGATATTTGTCTTTTCAAGTTTTCTTACTATTCTCTGGTTTTAC
ATTAAAATATGTAAAATAGTAAAAGTTGCCTCTTCTGAACAGCGAAAGGATTTTGCCACC
TGTGTAGGTCATCTGTTGGTCCTCAGCTTATTTTTCCCCTCCCTGGTCCTTTATTCTGCA
TTATTCTATGTCAGTCACAGCCTCCCAATTATTCATAAAGCTTCTGCTCTTGTATATGTT
ATTTTAAGCCCTTTATTCAGTCCAATTATTTATATTATAGCAGCCAAAGAAATAAGAATC
AAGGTTGCTAAACTCATCAGAGTACAAAAGGTATTTCCTTATGTTGGAAGCACTGTTGCT
GTTGAGAGCCAT
>Chiloscyllium_plagiosum---NC_057715.1-115562223-115563164---1_exons---phobius-tmhmm
ATGAATCATAGCGCCTTGAGGCATACTGAGTTCATCCTGCAAGGTGTCCCTAATGGTGAT
GGGCATGACCTCGTGATATTCATCTCCTTTCTCTTGGTGTATATTGTCATCATTGTAGCC
AACCTGACCATCATGTTCCTGGTGAAGACTGAGTCCAATCTCCACAGTCCCATGTATTAC
CTGCTCTGCATCCTTGCTGGCATTGACATCATCCTCAGTAGTGTGACCATCCCCAAGATT
TTAGCCATGTATTCATTGCAATCCAAGATTATATCGCTGGAGGCGTGTGTCACCCAGATG
TTTTTTGTCTACTGCACAGCATTAAGTGAATCGACGCTTCTGGTGGCTATGGCCTATGAC
CGATATGTGGCCATTTGCCATCCATTTAACTACCACAAGCTGAAGCTCCGCTATGTCCTG
TCTGCTGTGGCCCTGATTATTTTCCTCCGAGCCATGTTGTTTGTTGCAGTGGCAGCCTTA
CTGACCCAAGCTACTTACTGCCGCTCCAATTTTATCCAGAATTGCTACTGCAATTATGGC
TCTCTCTCCAAGCTGGCCTGCCAAGGCGTGACAGTAAGTGATGCCATCACCTACCCCCTG
TCCTTCCTCATCACCTTACCGGACAGCTCCCTCATCATCTTCTCTTACTTCAAGATTTTC
AAAGTGGCCTTCCATGCCGGCCAGGGAGAAGCGCGCAGCAAAGCACTCAATACCTGCACC
AGCCACTGTTGTGTCCTGATGCTGTTCTACACCAGCGCTCTCTTCGAGTTCACCATGTAC
CTGGTCCCCAGCATCTTCTCTTCCGAACTGCACTTTGTAGTGGCTGTCACCTTTGCTATC
TTCCAACCCATCTTCAATCCCATCATCTATGGTGTGAGGACAAAGGAAATCAGGAATAGC
TTCCTCAAGCTGCTGGGAAGAAGGAGAGTTACAGACGGATCA
>Chiloscyllium_plagiosum---NC_057715.1-115611701-115612675---1_exons---phobius-tmhmm
ATGGAGGACACAAGATATAATGGCTCCCTTTACATTGAATTCATCCTGCTCGGGTTTCCA
GGATTTGAAGGGTCTGAAGGTCTCCTCTGTGCTCCGCTCCTCTTGGTCTACTTGACCACG
CTGATAGCAAACTCCGCCATTGTGTTGGTCATTGCCCCGGATCCCAGCATGCATCAACCC
ATGTACCTCCTCATTTGCTGCCTCTCGGTTGTTGATATCATTGTTAGCTCCATCGTGGTC
CCCAAGATGCTGCTCAGTTTTCTGTTTGACCTGAAAGCTGTCTCCTTGGCTGGCTGCCTG
GCCCAGATGTTCCTCGTTCACTTTTGGTCCTCAGCAGAATCGACTCTGCTCTTGGCAATG
GCCGTCGACCGCTACGTGGCAATTTGTAACCCCCTGCGGTACACCGCCATCATGACAGGT
TCGGCTCTACTCAAACTGGCCATGTTTGCCCTCGTTCGCAGTGGCCTCACAGTGACCACT
CTGGTTATACTGGCCTCCCCACTCCCATTCTGCAGGACTAACCTCATTCCCCATTGTTAC
TGTGAGCACATGGCACTTGTGAAGTTGGCCTGTGCTGACACGGGCTTGAACAGCACCTTG
GGTTTGGTATTCGCCTTCACAATCATTGGCTTTGACAGTGTGTGTGTCCTCCTGTCCTAC
TGCAGGATAGTCTCCACTGTCCTAAAAATCACCTCAGCAGAGTCCCGTCGAAAGTTATTT
CACACTTGCTGCACTCACTTGTTGGTGATCGCGTTCTGCTACTTCACCGCTTTATTCTCC
TTCTTGACTTACCGGGTGGGTCAGGTTTCCATGGGCATCCGTGTGCTGCTCTCTGTCATG
TACCTCATATTGCCTCCAATGGCCAACCCTATCATTTATGGGATGAGGGTCAAGGAAATC
AGAGAGCGGCTTCTCAAAAAGTTAGGGAGCCGAGTGATAAAAACCCGAGTGCAGAAAGTC
ACTTCTGTAGCCAGC
>Chiloscyllium_plagiosum---NC_057722.1-10933021-10934079---1_exons---phobius-tmhmm
ATGAATTTATCCAAATGTGAATATTGCGATTCCTACAATGAGATGCCTATTCTGGGTGAA
GAAATCGTTACTGTACAAGTATCTGCAAATGCTTCCCATCCTGAGGACCTTCATTTTCCA
CATAATGTAATTCAGGCATGGATGAGTGCTATGGTGCACTCCAAAACAGATATTTTGATG
ATCCCTTTAGTCATCTGTCTACTTGCCTCACTTTTAGCAACTCCTCTGGTCCTGTTGGCC
ATCTTTTCAAACAACAACCTTCGTCAGGAGACTAGGTATCTGCTACTTGCCAACACTTTG
GCTAATGATTTGATTTACTCAATACTGAACACCTTCATTGATGTTCTTAATGCTGCAGGT
GTGGGAATGCCTAAAGTTGTTTGCGAGACGCTCTTGTATGTGCTAACAGTGGCTTATTGT
AATGGGATCCTGACAGTCACGGCTATGGTGGTGGACACTTACGTGGCTGTGGGTTGGCCT
CTTCGTTACACCTCACTTCTGTCACCCACCCGGACCCTTAAAATTATCATTTGCATATGG
ATTATCTCTGCCCTTGCACCATCCATTGTCTACATAATAACACTGGGAACTCAACAGAAT
CCATTCTCCACATTGTCAATTTGTATTTTACCTTTAATATTTGTGCTCTCCGTCCTTCAT
TCATCTCTGTTAAAAATTTATTACAGTTTCACAGTAATCTACTTTCTAATCTGTTTAATA
CTGATCTTCAGTTGCTATGTCATGTTATACTGCAAAACAAGGACTTCAGGAATATGGGCT
GGCAACTCCAGGGCTCGAAAGACCTATGTCATCAATTCAGTGTTATTCATTTTTTATTTC
TTTCCATTGATTGTACTGGTGACTGGGGGTGCACTCCAAGAATTGCACTTGATTTCCTAT
ATGACGGGACTTTGGATCACTCTGTCAATGGCAAACATGCTTATGATGTTGCCCAAGGCA
ATTTCTCCGTATGTTTATGCATTCAGGTATCGAGAAGTCACAAAAACAATCTGGTCTTTA
TCGATGCTAAGGCATGTACGACGAGTAAGTCCAACTGGT
>Chiloscyllium_plagiosum---NC_057722.1-10947701-10948798---1_exons---phobius-tmhmm
ATGCAAACAAACAGAAATCCTTGGAATGGTGAATGTTCTTCAAGAATGAATGTATCCAAA
TGTGAAAATTGTGATTTAAACAATGAGGTCTTTCATCTGGAGCAAGATATCATTACTGTG
CGATTATCTACAATGTCTCCCAACCGTACAGAACTCCAAAGTCTATATAACTTGGTACAG
GAATGGTTTCTCAACATACCGAACTCAGGAATGGACGGCTTACTCATTCCTCCAGTAGTT
TGTCTTTTTGCCTCATTGTTGGCCACTCCTCTGGTTCTACTGGCCATCTTTTCAAACAGC
AAACTTCATCAGGAGACCAGGTATCTGTTACTTGCCAACACGTTAGCTAATGACTTATTT
TTTTCAATATTAAACACTTCCATTATCATCCTAAATGCAGCAGATATTGGATTGCCGAAA
GTCGTTTGTGAAACACTCTTGTTCCTGCTAACGGTGGCTTACTTGAATGGGATTCTGACA
ATTACTGCTACAGTAGTGGACACTTATGTGGCGATTAGTTGGCCCCTTCGCTATGCATCA
CTTCTACCCCTTCCCAGGACCATCAAGATCATAGCTTTTATATGGATTGTCTCTGTCAGT
AGTTCTTCTGTGCTATTTATAATAATACTGTGGACACAAGAAATGGCATTTTCCCACTTC
TTGACGTGCATGACCCCTTTAGTGCTTTTGTCCTGTCCATTTGGAATATTTTTGTTGAAG
ATTTCTTATGGTCTTGCAATCTTATATTTTCTAATATGTTTAATAATGATCTTAAGTTTT
TATGTCATGCTTTACTGCAAGACTAGAAAATCGGGGATATGGGTTAGCAACTCAAGGGCA
AGACACACTTATCTTATCCATTCAGTACTGTTAATTGGTTATTTCTCCCCTCTCGTAGTG
TTGGTAATAGGGGGATTGCTTTTATGGATGCACTTGATTCTGTTCCAGTCAGCACTCTGG
ATCATTGTATCCACAAATAACATACTGATGCTGCCAAAGGCAGTGCTCCCTTATGTGTAC
GTGCTGAGATATCGAGAAATCACAAACACGATCCGGGCGCTCTTCAATTTGAAGCCCGTA
GCGCAAGTTAGGCCACTT
>Chiloscyllium_plagiosum---NC_057722.1-10962103-10963137---1_exons---phobius-tmhmm
ATGTCTCCACTTGACGCTGAGTGTACTTATCATTTCCCTACCAATGTCTCATCAACAGGG
CTTTCAAACACTACCATTACCTCTGGTGCAATTGCTGAAATATACTTACAGTGGATTCAG
GTTTTGCTGCACAGCCGAGCCAGGCTGATCATCATCCCTGCAGCTATCTGCTTCTTTGCA
TCTTTGGTAGCCAGTCCGGTAATTCTGGTGGCCATTTTTACCAGCAGCAGCCTCTGCCAA
GAATCCAGATACCTGCTGCTCAGCAACACCTTGATCAGTGACTTGATTTACTTGGTGATA
AACTTCTGCATCCAGCTTTGTAACATTTCCCAGCTCAGCGCTCCCATGTTGGTGTGTGAA
TTGCTGCTTTTTACTTTAACGACTGCGAGCTGCTGTGGCTTAATGACAACCACAAGCATG
GTAATAGATACCTATTTAGCTATCAATTGGCCACTGCATTATATCGCACTCTTTCCCCCC
ACCAGGGCTGTTAGAGTGGTCATCTTTATATGGATTGTGGTTGCATTTCCGCAGTTCATC
ATCACCATAGTGATGCTAACAACACAACAGTCTCCATTTTGCAAGCTGACTTTTTGCGAG
ATAGACTATGTTTTCATGATAGTCCCACATGGTGCAATCCTCACCCAACTCTTTTATGGC
TTGCTCATTGCCCTGTTGTTATCATGTGTGTGCTTGCTGCTGAGCTGCTACTTCATGTTG
TACTGGAAGACGAGGAATTCTGGAATCTGGACAGGCTTTTCCTCCAGGGCAAGGCTCACT
TTTCTCATGCACTCCATTGTCTTTGCCTTTTACTTTTGTTCGATGTTACTGATGGTCGTG
GAAAGGATTTTTTATAATTGTGGCGTGGTCAAGTTCAAGATGGTCATATTCATCACCCGC
ACCATGTCTAATATAATAATGATGGCACCAAAAGCCCTGGCTCCTTACTTGTATGGAATG
AGGTACAGAGAATTAGCAAAGGTCATCAAATCTTTCTTCTTTTTAAAATATGTCAATCAG
GTGGGACCCATACAT
>Chiloscyllium_plagiosum---NC_057722.1-10988522-10989538---1_exons---phobius-tmhmm
ATGGTTTTCCTTGGGATCAGTGTTTCCAATTTCACTGTGAACTTGCCGGGCAGGCTTTTC
AATGCCACCAATGCCAGCCAGGTCTGCACTTTCTCCGTTATAAGCATGTTTCAACAGCGT
TTAAACATGTTTCTCATCTCTGTGACTCTGTGTCTCGTGGGTACATTGTTGGCTAACCCA
CTGCTGGTGGTGCTTATTTTGTTAACAAAACGGTTTCGCCAGGAGACAAGATACGTGCTT
CTGGCCAACATACTGGTGGCAGACCTTATTTTCCTACTCCTCAACAGCCTTATATCCATA
AGCATATCTGCGCAGCAGTGCATGCCCACATTGCTCTGTGATGTTGTAGTTATTGGACGA
ATCGTATCTGAATTGAGCAGTGTCATTACCATCACAGTTATGGCGATTGATACCTACGTG
GCAGTTAGCTTCCCACTACGTTACTTGTCACTCATATCCCCGTCCCGAACCATCAAGCTT
ATAATCCTGATTTGGATTCTAGCATCAATGTATCCACTCATCTTGCTATCTGCAATCCTG
GCAAAGCAACCAGCTCTTACTCATGGTCACAAGATGTGCCTCATGCTGCCGCTCCCAGAA
TTGAGCTCTTTTGACCACCACCTGATATTAGAAATGAACATTTTCCTTCTGTGCATCATT
TTGCTCTTTTTCCCAATGGTACTGTATTGCTACGTCATGCTGTACGTCAAAACAAGGAGC
TCAGGCATCTGGGACAGTGTCAAATCCAGGGCGAGAATGACTCTACTAATACATGCGATA
GTTCTCTTCCTGTATTTCGTCCCCTGTTTGATTTTTAGCTTCGAGATTTTGTTCAGAAAT
TCACACCTCATCAGCCTCAGTGATAGAATATGGCTCCACTCCATCAACATTCACGTTTTC
ATGATGCTCCCACGACTGCTGTGCCCTTACCTTTATGGTTTGAGGTATAGGGAATTGGCA
GAAGCAGTCAAGAGGCTACTTACAATAAGAACCCATCGCGTACATGTGATAAACACA
>Chiloscyllium_plagiosum---NC_057722.1-79138407-79139348---1_exons---phobius-tmhmm
ATGCTGAATGCTTCAGTCAATGGAACTGGGGAGTATCTCCGTTGTCCTTCATGGGTTTTA
TTACTGCCAGAGACAATCTGTTTGTTGGTTACACTGCTTTTCAGTGGAGCCATGCTGGAT
ACTATTTTCCGGATTTCTGCTCTGCGGAAGGAGCCAAGGTACCTGCTACTTGCCAGTCTC
CTTATCAGCGATCTGCTCTACTTGCTCTTGCTGATTACCACCACAGTGATGTGGGCAGCA
GTTATCAGAATACCCATCCTGCTGTGCCTCATCAATTACCTGCTGGGTTTTTCCAGCTTC
ATTAGTGGGTTCTTCACCATCACTGCTATGGCTGTGGACAAATACATTGCAATCTGCTGG
CCTCTACACTACCGCGCTCTCTGCACGGCCAGCAAAACTCAGAAGATCATTGCCCTCCTA
TCGCTCTTAGCCGCGGTGCACCCCCTGATATGTTTCCTGATACTTCTGTGGGCTGGGACA
CCCACACTGGTCATGGAATCCTTTCGCTGCATCTTTCCTCCAGTCGAAGAAGGGATTCTA
GAAACTTCCTTTGCTTTATTTCAAGCCCAGCAGGCTGTCCTCGCTCTCACTTTCCTGGCC
AGCGCAGTGACCATCGTGTTCTCTTACTGCATGATATACAGGGAAGCTCGCCAAACGTCA
CCCAAAGTGCGTGCCCGCAAAACCGTGCTCCTCCACGGCCTTCAGCTTTTCCTTTATTTC
ATCCCCGTCGCCAACTACATCGTTTACTCCAACTTGATCAAAAGCACATCCATCAAAGTG
CAAGTCACGGCCCAGTTACATTTGATTAACATCTCTCTTTTCTCGGTCTTGCCTCGGTGC
CTGTGCCCCCTAGTTTTCGGGCTGAGAGCTAGTGAGTTGTACCGTCACGCGAAGAGGCGC
CTTTTCAACCAGAATCAGGTAGCACCTCTGTTAGACTCAACA
>Chiloscyllium_plagiosum---NC_057722.1-79609304-79610260---1_exons---phobius
ATGAACAGCTCCAACGAGACTTCTTATTCCTTTGTTAACATGGTGAAGACTTCAGTTTAC
CTGACTGATTTTACTGTCACTGCAGCATGCTGTCATGCGATAGTAAGTACGGTGCAGCAA
GAATTGGAATTAAAACGTGAGCCTAGATACATCCTCCTGGGCCAGCATCTCATCTATGCA
TCTATATATTTTGCTTTGGGCACTCTGACAAATGGTTTTCGACTTTTCAGCATCAACTCA
CCGAAAATTCTCTGCTGGATCCTGTTCACAGTGCAAGTAACGTTCGCACAGTGCATCATG
CTAACTTTAACATTAATGTCCTTGAACGCTTGTCTGGCTATCTGCTGGCCTTTGCGATAT
AAACCACTTGTTGATTCAGTTAAAAACAAAATAACTGCAATAATGTGGATCTTAGCAGTG
CAGAATCCATTGTGGTCAATAATATATCAAAGTCTGAACGTCTCTTTAGCAAATATAATT
GAAAAGGACAACAGCTGTCCCAGTCCAATGAATGGTGTTGCTTCAAGGTATATTGGAATT
GCATTTGTCCTCCTATGTTTCATTTTGATTGTGTTGTGTTACTGTTTAATATACAGAGAA
GGAAAAAGGGCTGGACATTTTGTCACCTCAAATGTTCAAGCCAGGAAGACAATTCTTATT
CATGGTGTGCAATTAAGCTTTTTCATTATTCCTGTTCTGATCACAATAGGACTTGGTAAA
AAGCACACACTGACAACGTTATCTCTCATCAATACTGTCATTTTCTCCGTGGCTCAGTGT
CTGAGTCCTGTGGTCTATGGCCTCAGATGTAAAGAGCTTCGAAATAGGTTAAGAAAGACC
AAATTCTGCTGCTGCACTTTTAAACATGGGAGGAGAAATGACCATGCTTTTCAGCAAGAT
GTTAACCTTGCTGCTGCTCCTGTGACTGATGCCTACAGTAGCCAGGTTTGCAATCCC
>Chiloscyllium_plagiosum---NC_057757.1-470065-471087---1_exons---phobius-tmhmm
ATGAATGAATCGGGGAACAGCACTATCAACGGGGAGCACCTGATCAAAATCAGGGTCTTT
GCTTCTGTCACCTCCTTTGTTCTGCTGGCTTTCTTCAATCTCGTAATTGATTACACCATT
CTGAGTGAGGACCGTCTGCGATCTCAAGCTAGGTTTGTTTTGCTGTTCCATCTTTTGGTA
TCCGGTCTGATCTACTTTGGTCTGAGCAGCACTTTCTATCTCCTCATTTACCTGGAGGTG
GCCATGTCAGCCTCGTGTTGCCTGATCCTCCTGATGTTCCTGATGATGAGCGGTTCTACC
ATCCTCCTGACCCTGACCGTGATGGCGGTTGACCGATACTTCGCCATCTGTCACCCGCTC
AAGTACAGCTCCTTCTGCACCCCATGTAAAATCTGGATTCTTAGCAGCATGACCTGGGTG
GTCTCAGCTGTCATCCCTCTCATCCTGGTCTCCCAGCATATGAGGAAAGAACCCAGCCAA
ATGTTCACGAGCTGCTCAATCTCCAACTTTCATTCCAGCTACAGCATGAAACACACTTCT
AAAATCCTGCTGATCTGTATCTGTACAGTCCTTATTCTCTTCAGCTACTACAAAATTCTG
GTGGAAGGTAAGCGTATTGGTGTGCTGAACCGGCGCAATAAGAGGGCACGGAGCACCATC
TTAATGCATGGGGTGCAGCTGGCAGTCTACATAATCCCAACATTCATCAACTTCATTTTG
CAACAAGTGGCTCATGCCAGGAAGCTTGATCAGAGCACCAAGACTCTTTTTGAGGTACTG
AACTTTGCCTTCTTCAGCCTGGCACAGTGCATCAGCCCTGTTATCTATGGCCTGCGCAAA
GAGGAGTTGTGGGAACTCACTTCGCACAAGTTCCCATGCTTCCTTTGGGACTTCAAGGGG
ACTCTGGAGTTGGTGCGGACGACTCTGCTCCTGCCCACAAAATCGAGCTCTCCAGCTTCA
GTCCAGACTTGTCCTGAGGTGCTAACTCTGGTGAGTGAGGAGACCACAGGAAAATGCATC
GAG
>Chiloscyllium_punctatum---BEZZ01000034.1-263458-264516---1_exons---phobius-tmhmm
ATGAATTTATCCAAATGTGAATATTGCAATTCCTACAATGAGATGCCTATTTTGGGTGAA
GAAATCGTTACTGTACAAGTATCTGCAAATGCTTCCCATCCTGAGGACGTTCATTTTCCA
CATAATGTAATTCAGGCATGGATGAGTGCTATGGTGCACTCCAAAACAGATATTTTGATG
ATCCCTTTAGTCATCTGTCTACTTGCCTCACTTTTAGCAACTCCTCTGGTCCTATTGGCC
ATCTTTTCAAACAACAACCTTCGTCAGGAGACTAGGTATCTGCTACTTGCCAACACTTTG
GCTAATGATTTGATTTACTCAATACTGAACACCTTCATTGATGCTCTTAATGCTGCAGGT
GTGGGAATGCCTAAAGTTGTTTGCGAGACGCTCTTGTATGTGCTAACAGTGGCTTATTGT
AATGGGATCCTGACAGTCACGGCTATGGTGGTGGACACTTACGTGGCTGTGGGTTGGCCT
CTTCGTTACACCTCACTTCTGTCACCCACCCGGACCCTTAAAATTATCATTTGCATATGG
ATTATCTCTGCCCTCGCACCATCCATTGTCTACATAATAACACTGGGAACTCAACAGAAT
CCATTCTCCACATTGTCAATTTGTATTTTACCTTTAATATTTGTGCTCTCCGTCCTTCAT
TCATCTCTGTTAAAAATTTATTACAGTTTCACAGTAATCTACTTTCTAATCTGTTTAATA
CTGATCTTCAGTTGCTATGTCATGTTATACTGCAAAACAAGGACTTCAGGGATATGGGCT
GGCAACTCCAGGGCTCGAAAGACCTATGTCATCAATTCAGTGTTATTCATTTTTTATTTC
TTTCCATTGATTGTACTGGTGACTGGGGGTGCACTCCAAGAATTGCACTTGATTTCCTAT
ATGACGGGACTTTGGATCACTCTGTCAATGGCAAACATGCTTATGATGTTACCCAAGGCA
ATTTCTCCATATGTTTATGCATTCAGGTATCGAGAAGTCACAAAAACAATCTGGTCTTTA
TCGATGCTAAGGCATGTACGACGAGTAAGTCCAACTGGT
>Chiloscyllium_punctatum---BEZZ01000034.1-279124-280230---1_exons---phobius-tmhmm
ATGCAAACAAACAGAAATCCTTGGAATGGTGAATGTTCTTCAAGCAAGCACAGAATGAAT
GTATCCAAATGTGAAAATTGTGATTTAAACAATGAGGTCTTTCATCTGGAGCAAGTTTTC
ATTACTGTGCGATTACCTACAATATCTCCCAATCGTACAGAACTCCATAGTCTATATAAC
TTGGTGCAGGAATGGTTTCTCAACATATCGAACTCAGGAATGGATGGCTTACTCATTCCT
CCAGTAGTTTGTCTTTTTGCCTCATTGTTGGCCACTCCTCTGGTTCTACTGGCCATCTTT
TCAAACAGCAAACTTCATCAGGAGACCAGGTATCTGTTACTTGCCAACACGTTAGCTAAT
GACTTATTTTTTTCAATATTAAACACTTCCATTATCATCCTAAATGCAGCAGATATTGGA
CTGCCAAAAGTCATTTGTGAAACACTCTTGTTCCTGCTAACGGTGGCTTACTTGAATGGG
ATTCTGTCAATTACTGCTACAGTGGTGGACACTTATGTGGCCATTAGTTGGCCCCTTCGC
TATGCATCACTTCTACCCCTTTCCAGGACCATCAAGATCATAGCTTTTATATGGATTGTC
TCTGTCAGTAGTTCTTCTGTGCTATTTATAATAATACTGTGGACACAAGAAATGGCATTT
TCCCACTTCTTGACATGCATGACCCCTTTAGTGCTTTTGTCCTGTCCATTTGGAATATTT
TTGTTGAAGATTTCTTATGGTCTTGCAATCTTATATTTTCTAATATGTTTAATAATGATC
TTAAGTTTTTATGTCATGCTTTACTGCAAGACTAGAAAATCGGGGATATGGGTTAGCAAT
TCAAGGGCAAGACACACTTACCTTATCCATTCTGTACTGTTAATTGGTTATTTCTCCCCT
CTCGTAGTGTTGGTAATAGGGGGATTGCTTTTATGGATGCACTTGATTCTGTTCCAGTCA
GCACTCTGGATCATTGTATCCACAAATAACATACTGATGCTGCCAAAGGCAGTGCTCCCT
TATGTGTACGGGCTGAGATATCGAGAAATCACAAACACGATCCGGTCGCTCTTCAATTTG
AAGTCCGTAGCGCAAGTTAGGCCACTT
>Chiloscyllium_punctatum---BEZZ01000034.1-294077-295111---1_exons---phobius-tmhmm
ATGTCTCCACTTGACGCTGAGTGTACTTATCATTTCCCTACCAATGTCTCGTCAACAGGG
CTCTCAAACTCTACCATTGCCTCTGGTGCAATTGCTGAAATATATTTACAATGGATTCAG
GTTTTGCTGCACAGCCGAGCCAGGCTGATCATCATCCCTGCAGCTATCTGCTTCTTTGCG
TCTTTGGTAGCCAGTCCGCTAATTCTGGTGGCCATTTTTACCAGCAGCAGCCTCTGCCAA
GAACCCAGATACCTGCTGCTCAGCAACACCTTGATCAGTGACTTGATTTACTTGGTGATA
AACTTCTGCATCCAGCTTTGTAACATTTCCCAGCTCAGCGCTCCCAAGTTGGTGTGTGAA
TTGCTGCTTTTTACTTTAACGACTGCGAGCTGCTGTGGCTTAATGACAACCACAAGCATG
GTAATAGATACCTATTTAGCTATCAACTGGCCACTGCATTATATTGCACTCTTTCCCCCA
ACCAGGGCTGTTAGAGTGGTCATCTTTATATGGATTGTGGTTGCATTTCCGCAGTTCATC
ATCACCATAGTGATGCTAACAACTCAACAGTCTCCATTTTGCAAGCTGACATTCTGCGAG
ATAGACTATGTTTTCTTGATAATCCCACATGGTGCAATCCTCACCCAACTCTTTTATGGC
TTGCTCATTACCCTGTTGTTATCGTGCGTGTGCTTGCTGCTGAGCTGCTACTTCATGTTG
TACTGGAAGACGAGGAATTCTGGAATCTGGACAGGCTTTTCCTCCAGGGCAAGGCTCACT
TTTCTCATGCACTCCATTGTCTTTGCCTTTTACTTCTGTTCGATGTTACTGATGGTCGTG
GAAAGGATTTTTTATAATTGTGGCGTGGTCAAATTCAAGATGGTCATATTCATCACCCGC
ACCATGTCTAATATAATAATGATGGCACCAAAAGCCCTGGCTCCTTACTTGTATGGAATG
AGGTACAGAGAATTAGCAAAGGTCATCAAATCTTTCTTCTTTTTAAAATATGTCAATCAG
GTGGGACCCATACAT
>Chiloscyllium_punctatum---BEZZ01000034.1-313087-314103---1_exons---phobius-tmhmm
ATGGTTTTCCTTGGGATCAGTGTTTCCAATTTCACTGTGAACTTGCCGGGCAGGCTTTTC
AATGCCACCAATGCCAGCCAGGTCTGCTCTTTCTCCGTTATAAGCATGCTTCAACAGCGT
TTAAACATGTTTCTCATCTCTGTGACTCTGTGTCTCGCGGGTACATTGTTGGCTAACCCA
CTGCTGGTGGTGCTTATTTTGTTAACAAAACGGTTTCGCCAGGAGACAAGATACGTGCTT
CTGGCCAACATACTGGTGGCAGACCTTATTTTCCTACTCCTCAACAGCCTTATATCCATA
AGCGTATCAGCGCAGCAGTGCATGCCCACATTGCTCTGTGATGTCGCAGTTATTGGACGA
ATCGTATCTGAATTGAGCAGTGTCATTACCATCACAGTTATGGCGATTGATACCTACGTG
GCAGTTAGCTTCCCACTACGTTATTTGTCTCTCATATCCCCGTCACGAACCATCAAGCTT
ATAATCCTGATTTGGATTCTAGCATCAATGTATCCACTCATCTTGCTATCTGCAATCCTG
GCAAAGCAACCGGCTCTGACTCACGGTCACAAGATGTGCCTCATGCTGCCGCTCCCACAA
TCGAGCTCTTTTGACCGCCACCTGATATTCGAAATGAACATTTTCCTTCTGTGCATCATT
TTGCTCTTTTTCCCAATGGTACTGTATTGCTACGTCATGCTGTACGTCAAAACAAGGAGC
TCAGGCATCTGGGACAGTGTCAAATCCAGGGCGAGAATGACTCTACTAATACATGGGATA
GTTCTCTTCCTGTATTTCGTCCCCTGTTTGATTTTTAGCTTTGAGATTGTGTTCAGAAAT
TCACACGTTATCAGCCTCAGTGATAGAATATGGCTCCACTCCATCAACATTCATGTTTTC
ATGATGCTCCCACGATTGCTGTGCCCTTACCTTTATGGTTTGAGGTATAGGGAATTGGCA
GAAGCAGTCAAGAGGCTACTTACAATAAGAACCCATCGCGTACATGTGATAAACACA
>Chiloscyllium_punctatum---BEZZ01000973.1-148021-148962---1_exons---phobius-tmhmm
ATGAATCATAGCGCCTTGCGGTATACTGAGTTCATCCTGCAAGGTGTCCCTAATGGTGAT
GGGTATGACCTCGTGATATTCATCTCCTTTCTCTTGGTGTATATTGTCATCATTGTAGCC
AACCTGACCATCATGTTCCTGGTGAAGACTGAGTCCAATCTCCACAGTCCCATGTATTAC
CTGCTCTGCATCCTTGCTGGCATTGACATCATCCTCAGTAGTGTGACAATCCCCAAGATT
TTAGCCATGTATTCATTTCAATCCAAGATTATATCGCTGGAGGCGTGTGTCACCCAGATG
TTTTTTGTCTACTGCACAGCATTAAGTGAATCGACGCTTCTGGTGGCTATGGCCTATGAC
CGATATGTGGCCATTTGCCAGCCATTTAACTACCACAAGCTGAAGCTCCGTTACGTTCTG
TCTGCTGTGGCCCTGATTATTTTCCTCCGAGCCATGTTGTTTGTTGCAGTGGCAGCCTTA
CTGACCCAAGCTACTTACTGCCGCTCCAATTTTATCCAGAATTGCTACTGCAATTATGGC
TCTCTCTCCAAGCTGGCCTGCCAAGGCGTGACAGCAAGTGATGCCATCACCTACCCCCTG
TCCTTCCTCATCACCTTGCCGGACAGCTCCCTCATCATCTTCTCTTACTTCAAGATTTTC
AAAGTGGCCTTCCACGCCAGCCAGGGAGAAGCGCGCAGCAAAGCACTCAATACCTGCACT
AGCCACTGTTGTGTCCTGATGCTGTTCTACACCAGCGCTCTCTTCGAGTTCACCATGTAC
CTGGTCCCCAGCATCTTCTCTTCCGAACTGCACTTTGTGGTGGCTGTCACCTTTGCTATC
TTCCAACCCATCTTCAATCCCATCATCTATGGTGTGAGGACAAAGGAAATCAGGAATAGC
TTCCTCAAGCTGCTGGGAAGAAGGAGAGTTACAGACGGATCA
>Chiloscyllium_punctatum---BEZZ01000973.1-193349-194323---1_exons---phobius-tmhmm
ATGGAGGACACAAGATACAATGGCTCCCTTTACATTGAATTCATCCTGCTCGGGTTTCCA
GGATTTGAAGGGTCTGAAGGTCTCCTCTGTGCTCCGCTCCTCTTGGTCTACTTGACCACG
CTGATAGCAAACTCCGCCATTGTGTTGGTCATTGCCCTGGATCCCAGCATGCATCAACCC
ATGTACCTCCTCATTTGCTGCCTCTCGGTTGTTGATATCATTGTTAGCTCCATCGTGGTC
CCCAAGATGCTGCTCAGTTTTCTGTTTGACCTGAAAGCTGTCTCCTTGGCTGGCTGCCTG
GCCCAGATGTTCCTCGTTCACTTTTGGTCCTCAGCAGAATCGACTCTGCTCTTGGCAATG
GCCGTCGACCGCTACGTGGCAATTTGTAACCCCCTGCGGTACACCGCCATCATGACGGGT
TCGGCTCTACTCAAACTGGCTGTGTTTGCCCTCGTTCGCAGTGGCCTCACAGTGACCACT
CTGGTTATACTGGCCTCCCCACTCCCATTCTGCAGGACTAACCTCATCCCCCATTGTTAC
TGTGAGCACATGGCACTTGTGAATTTGGCCTGTGCTGACACGGGCTTGAACAGCACCTTG
GGTTTGGTATTTGCCTTCACAATCATTGGCTTTGACAGTGTGTGTGTCCTCCTGTCCTAC
TGCAGGATAGTCTCCACTGTCCTAAAAATCACCTCAGCAAAGTCCCGTCGAAAGTTATTT
CACACTTGCTGCACTCACTTGTTGGTGATCTCGTTCTGCTACTTCACTGCCTTATTCTCC
TTCTTGACTTACCGGGTGGGTCAGGTTTCCATGGGCATCCGTGTGCTGCTCTCTGTCATG
TACCTCATATTGCCTCCAATGGCCAACCCTATCATTTATGGGATGAGGATCAGGGAAATC
AGAGAGCGACTTCTCAAAAAGTTAGGGAGCCGAGTGATAAAAGCCCGAGTGCAGAAAGTC
ACTTCTGTAGCCAGC
>Chiloscyllium_punctatum---BEZZ01001321.1-372357-373313---1_exons---phobius
ATGAACAGCTCCAACGAGACTTCTTATTCCGTTGTTAACATGGTGAAGACTTCAGTTTAT
CTGACTGATTTTACTGTCACTGCAGCATGCTGTCATGCGATAGTAAGTACGGTGCAGCAA
GAATTGGAATTAAAACGTGAGCCTAGATACATCCTCCTGGGCCAGCATCTCATCTATGCA
TCTATATATTTTGCTTTGGGCACTCTGACAAACGGTTTTCGACTCTTCAGCATCAACTCA
CCGAGAATTCTCTGCTGGATCCTGTTCACAGTGCAAGTAACGTTCGCACAATGCATCATG
CTGACTTTAACACTAATGTCCTTGAACGCTTGTCTGGCTATCTGCTGGCCTTTGCGATAT
AAACCACTTGTTGATTCAGTTAAAAACAAAATAACTGCAATAATGTGGATCTTAGCAGTG
CAGAATCCATTGTGGTCAATAATATATCAAAGTCTGAATGTCTCTTTAGCAAATATAATT
GAAAAGGACAACAGCTGTCCCAGTCCAATGAATGGTGTTGCTTCAAGGTTTATTGGAATT
GCATTTGTCCTCCTATGTTTCATTTTGATTGTGTTGTGTTACTGTTTAATATACAGAGAA
GGAAAAAGGGCTGGACATTTTGTCACCTCAAATGTTCAAGCTAGGAAGACAATTCTTATT
CATGGTGTGCAATTAAGCTTTTTCATAATTCCTGTTCTGATCACAATAGGACTTGGTAAA
AAGCACACACTGACAACATTATCTCTCATCAATACTGTCATTTTCTCCGTGGCTCAGTGT
CTGAGTCCTGTGGTCTATGGCCTCAGATGTAAAGAGCTTCGAAATAGGTTAAGAAAGACC
AAATTCTGCTGCTGCACTTTTAAACATGGGAGGAGAAATGACCGTGCTTTTCAGCAGGAT
GTTAACCTTGCTGCTGCTCCTGTGTCTGATGCCTACAGTAGCCAGGTTTGTAATCCC
>Chiloscyllium_punctatum---BEZZ01002011.1-150975-151997---1_exons---phobius-tmhmm
ATGAATGAATCGGGGAACAGCACTATCAATGGGGAGCACCTGATCAAAATCAGGGTCTTT
GCTTCTGTCACCTCCTTTGTTTTGCTGGCTTTCTTCAATCTCGTAATTGATTACACCATT
CTGAGTGAGGACCGTCTGCGATCTCAAGCTAGGTTTGTTTTGCTGTTCCATCTTTTGGTA
TCCGGTCTGATCTACTTTGGTCTGAGCAGCACTTTCTATCTTCTCATTTACCTGGAGGTA
GCCATGTCAGGCTCGTGTTGCCTGATCCTCCTGATGTTCCTGATGATGAGCGGTTCTACC
ATCCTCCTGACCCTGACTGTGATGGCGGTTGACCGATACTTGGCCATCTGTCACCCGCTC
AAGTACAGCTCCTTCTGCACCCCATGTAAAATCTGGATTCTTAGCAGCATGACCTGGGTG
GTCTCAGCTGTCATCCCTCTCATCCTGGTCTCCCAGCATATGAGGAAAGAACCCAGCCAA
ATGTTCACGAGCTGCTCAATCTCCAACTTTCGTTCCAGCGACAGCATGAAACACACTTCT
AAAATCCTGCTGATCTGTATCTGTACAGTCCTTATTCTCTTCAGCTACTACAAAATTCTG
GTGGAAGGTAAACGTATTGGTGTGCTGAACCGGCGCAATAAGAGGGCACGGAGCACCATC
TTAATGCATGGGGTGCAGCTGGCAGTCTACATAATCCCAACATTCATCAACTTCATTTTG
CAACAAGTGGCTCATGCCAGGAAGCTTGATGAGAGCACCAAGACTCTTTTTGAGGTACTG
AACTTTGCCTTCTTCAGCCTGGCACAGTGCATCAGCCCTGTTATCTACGGCCTGCGCAAA
GAGGAGTTGTGGGAACTCACTTCGCACAAGTTCCCATGCTTCCTTTGGGACTTCAAGGGG
ACTCTGGAGTTGGTGCGGACGACTCTGCTCCTGCCCACAAAATCGAGCTCTCCAGCTTCA
GTCCAGACTTGTCCTGAGGTGCTAACTCTGGTGAGTGAGGAGACCACAGGAAAATGCATC
GAG
>Chiloscyllium_punctatum---BEZZ01002462.1-71932-72873---1_exons---phobius-tmhmm
ATGCTGAATGCTTCAGTCAATGGGACTGGGGAGTATCTCCGTTGTCCTTCATGGGTTTTA
TTACTGCCAGAGACAGCCTGTTTGTTGGTTACACTGCTTTTCAGCGGAGCCATGCTGGAT
ACTATTTTCCGGATTTCTGCTCTGCGGAAGGAGCCAAGGTACCTGCTACTTGCCAGTCTC
CTTATCAGCGACCTTCTCTATTTGCTCTTACTGATTACCACCACAGTGATGTGGGCAGCA
GTTATCAGAATACCCATCCTGCTGTGCCTCATCAATTACCTGCTGGTTTTTTCCAGCTTC
ATTAGTGGGTTCTTCACCATCACTGCTATGGCTGTGGACAAATACATTGCAATCTGCTGG
CCTCTCCACTACCGCGCTCTCTGCTCGGCCAGCAAAACTCAGAAGATCATCACCCTCCTA
TGGCTCTTAGCCGCGGTGCACCCCCTGATATGTTTCCTGATACTTCTGTGGGCTGGGACA
CCCACACTGGTCATGGAATCCTTTCGCTGCATCTTTCCTCCAGTCGAAGAAGGGATTCTA
GAAACTTCCTTTGCTTTATTTCAAGCCCAGCAGGCTGTCCTCGCTCTCACCTTCCTGGCC
AGCGCGGTGACCATCGTGTTCTCTTACTGCATGATATACAGGGAAGCTCGCCAAACGTCA
CCCAAAGTGCGTGCCCGCAAAACCGTGCTCCTCCACGGCCTTCAGCTTTTCCTTTATTTC
ATCCCCGTCGCCAACTACATCGTTTACTCCAACTTGGTCAAAAGCACATCCATCAAAGTG
CAAGTCGCAGCCCAGTTACATTTGATTAACATCTCTCTTTTCTCGGTCTTGCCTCGGTGC
CTGTGCCCCCTAGTTTTCGGGCTGAGAGCTCGTGAGTTGTACCGTCACGTGAAGAGGCGC
CTTTTTGACCAGAATCAGGTAGCACCTCTGTTAGACTCAACA
>Chiloscyllium_punctatum---BEZZ01003534.1-49762-50733---1_exons---phobius-tmhmm
ATGGCTGAATCAGATCAAAGACGATATCCAATCACAGGATTCATTCTTGTTGGATTTCCA
GGACATCAAGACCTACAATCACGCTTGTTATCCCTGTTTCTTATTGTATATATATTAATA
GTTCTTGGGAACGTTTCTGTATTGTACATGGTTACAACAGACAAGCGGTTGCACATACCA
ATGTATTTTCTTGTTGCTAATTTGGCAGCAATGGATATGGTGTTAACAAGTTCAGTCATT
CCTGAAATGTTGGTGAGGCTTATATTCAACATTAAAGTTATTCTGTGGAGTAATTGTTTT
ATCCAAATGTATTTCTTCCACAGTATATCAACAGCGAAGATATTGCTGCTCACTGTGATG
GCTTATGACCGTTCAGTTGCAATATGCAACCCCAAACATTATTTATCCCTCAGAAGAGAT
GCTTTTTTCGTCAAATTGGCAGGTCTTACCTGGGTATTAGGAATGGCCTCTTTCTTGCCT
CCAATAGTTTTAACTTCTATCTTTCCATTTTGTGGTCCAAATGAAGTTGACAATTCCTTT
TGTGAATTGCTGTCGGTAATGAGCCTGATCTGCGCAGATGCAATCTCTGCTAAATTTATC
AATTTAGTTTTAAATGTGATATTTGTCTTTTCAAGTTTTCTTACTATTCTCTGGTTTTAC
ATTAAAATATGTAAAATAGTAAAAGTTGCCTCTTCTGAACAGCGAAAGGATTTTGCCACC
TGTGTAGGTCATCTGTTGGTGCTCAGCTTATTTTTCCCCTCCCTGGTCTTTTATTCTGCA
TTATTCTATGTCAGTCACAGCCTCCCAATTATTCATAAAGCTTCTGCTCTTGTATATGTT
ATTTTAAGCCCTTTATTCAGTCCAATTATTTATATTATAGCAGCCAAAGAAATAAGAAAC
AAGGTTGCTAAACTCATCAGAGTACAAAAGGTATTTCCTTATGTTGGAAGCACTGTTGCT
GTTGAGAGCCAT
>Hemiscyllium_ocellatum---CM036660.1-6411540-6412511---1_exons---phobius-tmhmm
ATGGCTGAATCAGATCAAAGACAATATCCAATCACAGGATTCATTCTTGTTGGATTTCCA
GGACATCAAGACTTACAATCACGTTTGTCATCCCTGTTTCTTATTGTATATATATTAATA
GTTCTTGGGAACATTTCCGTATTGTACATGGTTACAACAGACAAGCGGTTGCACATACCA
ATGTATTTTCTTGTTGCTAATTTGGCAGCAATGGATGTGGTGTTAACAAGTTCAGTCATT
CCTCAAATGTTGGTGAGGCTTATATTCAACATTAAAGTTATTCTGTGGAGTAATTGTTTT
ATCCAAATGTATTTCTTCCACAGTATATCAACAGCGAAGATATTGCTGCTCACTGTGATG
GCTTATGACCGTTCAGTTGCAATATGCAACCCCGAATATTATTTATCCCTCAGAAGAGAT
GCTTTTTTCGTCAAATTGGCAGGTCTTACCTGGGTATTAGGAATGGCCTGTTCCTTGCCT
CCAGTAGTTTTAACTTCTATTTTTCCATTTTGTGGTCCAAATGAAGTTGACAATTCCTTT
TGTGAATTGCTGTCGGTAATGAGCCTGATCTGCGCAGATGCAATCTCTGTTAAATTTATT
AATTTAATGTTAAATGTGATATTTGTCTTTTCAAGTTTTCTTACTATTCTCTGGTTTTAC
ATTAAAATATGTAAAATAGTAAAAGTTGCCTCTTCTGAACAGCGAAAGGTTTTTGCCACC
TGTGTAGGTCATCTGTTGGTCCTCAGCTTATTTTACCCCTCCCTGGTCCTTTATTCTGCA
TTATTCTATGTCAGCCACAGCCTCCCAATTATTCATAAAGTTTCTGCTCTTGTATATGTT
ATTTTAAGCCCTTTATTCAGTCCAATTATTTATATTATAGCAGCCAAAGAAATAAGAAAC
AAGCTTGCTAAACTCATCAGAGTACAAAAGGTATTTCCTTATGTTGGAAGCACTGTTGCT
GTTGAGAGCCAT
>Hemiscyllium_ocellatum---CM036664.1-120824971-120825912---1_exons---phobius-tmhmm
ATGAATCATAGCGCCTTGCGGTATACTGAGTTCATCCTGCAAGGTGTCCCTAATGGTGAT
GGGCATGACCTCGTGATATTCATCTCCTTTCTCTTGGTGTATATTGTCATCATTGTAGCC
AACCTGACCATCATGTTCCTGGTGAAGACTGAGTCCAATCTCCACAGTCCCATGTATTAC
CTGCTCTGCATCCTTGCTGGTATTGACATAATCCTCAGTAGTGTGACCATCCCCAAGATT
TTAGCCATGTATTCATTTCAATCCAAGATGATATCGCTGGAGGCGTGTGTCACCCAGATG
TTTTTTGTCTACTGCACAGCATTAAGTGAATCGACACTTCTGGTGGCGATGGCCTATGAC
CGATATGTGGCCATTTGCCAGCCATTTAACTACCACAAGCTGAAGCTCCGTTACGTTCTG
TCTGCTGTGGCCCTGATTATTTTCCTCCGAGCCATGTTGTTTGTTGCAGTGGCAGCCTTA
CTGACCCAAGCTACCTACTGCCGTTCCAATTTTATCCAGAATTGCTACTGCAATTATGGC
TCTCTCTCCAAGCTGGCCTGCCAAGGCGTGACAGTAAGTGATGCCATCACCTACCCCCTG
TCCTTCCTCATCACCTTGCCGGACAGTTCCCTCATCATCTTCTCTTACTTCAAGATTTTC
AAAGTGGCCTTCCATGCCGGCCAGGGGGAAGCGCGCAGCAAAGCACTTAATACCTGCACC
AGCCACTGCTGCGTCCTGATGCTGTTCTACACCAGCGCTCTCTTTGAGTTCACCATGTAC
CTGGTCCCCAGCATCTTCTCTTCCGAACTGCACTTTGTGGTGGCTGTCACGTTCGCTATC
TTCCAACCCGTCTTCAATCCCATCATCTATGGTGTGAGGACAAAGGAAATCAGGAATAGC
TTCCTCAAGCTGCTGGGAAGAAGGAGAGTTACAGACGGATCA
>Hemiscyllium_ocellatum---CM036664.1-120879498-120880511---1_exons---phobius-tmhmm
ATGTCTCTGTGTATTCCAGATTGTTCATGTGCACGACTCATGGAGGACACAAGATACAAT
GGCTCCCTTTACATTGAATTCATCCTGCTCGGGTTTCCAGGATTTGAAGGGTCTGAAGGT
CTCCTCTGTGCTCCGCTCCTCTTGGTCTACTTGACGACGCTGATAGCAAACTCCGCCATT
GTGTTGGTCATTGCCCCGGATCCCAGCGTGCACCGGCCCATGCACCTCCTCATTTGCTGC
CTCTCGGTTGTTGATATCATTGTTAGCTCCATCGTGGTCCCCAAGATGCTGCTCAGTTTT
CTGTTTGACCTGAAAGCTGTCTCCTTGGCCGGCTGCCTGGCCCAGATGTTCCTCGTTCAC
TTTTGGTCCTCAGCAGAATCAACTCTGCTCTTGGCAATGGCCGTCGACCGCTACGTGGCA
ATTTGTAACCCCCTGCGGTACACCGCCATCATGACGGGTTCGGCTCTACTCAAACTGGCC
ATGTTTGCCCTCGTTCGCAGTGGCCTCGCAGTGACCACTCTGGTTATACTGGCCTCCCCA
CTGCCATTCTGCAGGACTAACCTCATTCCCCATTGTTACTGTGAGCACATGGCACTTGTG
AAGTTGGCCTGTGCTGACACGGGCTTGAACAGCACCTTAGGTTTGGTATTCGCCCTCACA
ATCATTGGCTTTGACAGTGTGTGTGTCCTTCTGTCCTATTGCAGGATAGTCTACACCGTC
CTAAAAATCACCTCAGCAGAGTCCCGTCGAAAGCTATTTCACACTTGCTGCACTCACTTG
TTGGTGATCTCGTTCTGCTACTTCACCGCTTTATTCTCCTTCTTGACTTACCGGGTGGGT
CAGGTTTCCGTGGGCATCCGCGTGCTGCTCTCTGTCATGTACCTCATATTGCCTCCAATG
GCCAACCCTATCATTTATGGGATGAGGATCAGGGAAATCAGAGAGCGGCTTCTCAAAAGG
TTAGGGAGCCGAGTGATAAAAACCCGAGTGCAGAAAGTCACTTCTGTAGCCAGC
>Hemiscyllium_ocellatum---CM036671.1-4586864-4587820---1_exons---phobius
ATGAACAGCTCCAACGAGACTTCTTATTCCGTTGTTAACATGGTGAAGACTTCAGTTTAC
CTGACTGATTTTACTGTCACTGTAACATGCTGTCATGCGATAGTAAGTACGGTGCAGCAA
GAATTGGAATTAAAACGTGAGCCGAGATACATCCTCCTGGGCCAGCATCTCATCTATGCA
TCTATATATTTTGCTTTGGGCACTCTGACAAATGGTTTTCGACTCTTCAGCATCAATTCA
CCGAGAATTCTCTGCTGGATCCTGTTCACAGTGCAAGTAACGTTCGCACAGTGCATCATG
CTAACTTTAACACTAATGTCCTTGAACGCTTGTCTGGCTATCTGCTGGCCTTTGCGATAT
AAACCACTTGTTGATTCAGTTAAAAACAAAGTAACTGCAATAATGTGGATCTTAGCACTG
CAGAATCCATTGTGGTCAATAATTTATCAAAGTCTGAATGTCTCTTTAGCAAATATAATT
GAAAAGGACAACAGCTGTCCCAGTCCAATGAATGGTGTTGCTTCAAGATATATTGGAATT
GCATTTGTCCTCCTATGTTTCATTTTGATTGTGTTGTGTTACTGTTTAATATACAGAGAA
GGAAAAAGGGCTGGACATTTTGTCACCTCAAATGTTCAAGCCAGGAAGACAATTATTATT
CATGGTGTGCAATTAAGCTTTTTCATTATTCCTGTTCTGATCACAATAGGACTTGGTAAA
AAACACACACTGACAACATTATCTCTCATCAATACTGTCATTTTCTCCGTGGCTCAGTGT
CTTAGTCCTGTGGTCTATGGCCTCAGATGTAAAGAGCTTCGAAATAAGTTAAAAAAGACC
AAATTCTGCTGCTGCACTTTTAAACATGGCAGGAGGAATGACCATGCTTTTCAGCAGGAT
GTTAACCTGGCTGTTGTTCCTGTGATTGATGCCTACAGTAACCAGGTTTGCAATCCC
>Hemiscyllium_ocellatum---CM036671.1-5058694-5059635---1_exons---phobius-tmhmm
ATGCTGAATGCTTCAGTCAATGGAACTGGGGAGTATCTCCGTTGTCCTTCCTGGGTTTTA
TTACTTCCAGAGGCAATCTGTTTGTTGGTTACACTGCTTTTCAGTGGAGCCATGCTGGAT
ACTATTTTCCGGATTTCTGCTCTGCGGAAGGAGCCAAGGTACCTGCTACTTGCCAGTCTC
CTTATCAGCGATCTGCTCTACTTGCTCTTGCTGATTACCACCACAGTGATGTGGGCAGCA
GTTATCAGAATACCCATCCTGCTGTGCCTCATCAATTACCTGCTGGTTTTTTCCAGCTTC
ATTAGTGGGTTCTTCACCATCACGGCTATGGCTGTGGACAAATACATTGCAATCTGCTGG
CCTCTACACTACCGCGCTCTCTGCACGGCCAGTAAAACTCAGAAGATCATTGCCCTCCTA
TGGCTCTTAGCCGCGGTGCACCCCCTGATATGTTTGCTGATACTTCTGTGGGCTGGGACA
CCCACACTGGTCACGGAATCCTTTCGCTGCATCTTTCCTCCAGTCGAAGAAGGGATTCTA
GAAACTTCCTTTGCTTTATTTCAAGCCCAGCAGGCTGTCCTCGCTCTCACTTTCCTGGCC
AGCACGGTGACCATCGTGTTCTCTTACAGCATGATATACAGGGAAGCTCGGCAAACGTCC
CCCAAAGTGCGTGCCCGCAAAACCGTGCTCCTCCACGGCCTTCAGCTTTTCCTTTATTTC
ATCCCCGTCGCCAACTACATCGTTTACTCCAACTTGGTCAAAAGCACATCCATCGAAGTG
CAAGTCACGGCCCAGTTACATTTGATTAACATCTCTCTTTTCTCAGTCTTGCCCCGGTGC
CTGTGCCCCCTAGTTTTCGGGCTGAGAGCCAGTGAGTTGTACCGTCACGTGAAGAGGCGC
CTTTTCATCCAGAATCAGGTAGCACCTCTGTTAGACTCAACA
>Hemiscyllium_ocellatum---CM036671.1-74537245-74538261---1_exons---phobius-tmhmm
ATGGCTTTCCTTGGGATCAGTGTTTCCAATTTCACTGTGAACTTGCCGGGCAGGCTTTTC
AATGCCACCAATGCCAGCCAGGTCTGCACTTTCTCCGTTATAAGTGTGCTTCAACAGCGT
TTAAACATGTTTCTCATCTCTGTGGCTCTGTGTCTCGTGGGCACATTGTTGGCTAACCCA
CTGCTGGTGGTGCTTATTTTGTTAACAAAACGGTTTCGCCAGGAGACAAGATACGTGCTT
CTGGCCAACATACTGGTGGCAGACCTTATTTTCCTACTTCTCAACAGCCTTATATCCATA
AGCGTATCAGTGCAGCAATGCATGCCCACATTGCTCTGTGATGTTGCAGTTATTGGACGA
ATCGTATCTGAATTGAGCAGTGTCATTACCATCACAGTTATGGCGATTGATACCTACGTG
GCAGTTAGCTTCCCACTACGTTACTTGTCACTCATATCCCCGTCACGAACCATCAAGCTT
ATAATCCTGATTTGGATTCTAGCATCAATGTACCCACTCATCTTGCTATCTGCAATCCTG
GCAAAGCAACCGGCTCTGACTCATGGTCACAAGATGTGCCTCATGCTGCCACTCCCAGAA
TTGAGCTCTTTTGATCGCCACCTGATATTAGAAGTGAACATTTTCCTTCTGTGCATCATT
TTGCTCTTTTTCCCAATGGTACTGTACTGCTACGTCATGCTGTATGTCAAAACAAGGAGC
TCAGGCATCTGGGACAGTGTCAAATCCAGGGCGAGAATGACTCTACTAATACATGGGATA
GTTCTCTTCCTGTATTTCGTCCCCTGTTTGATTTTTAGCTTTGAGATTGTGTTCAGAGAT
TCACAACTCATCGGCCTCAGTGATAGAATATGGCTCCACTCCATCAACATTTACGTTTTC
ATGATGCTCCCACGACTGCTGTGCCCTTACCTTTATGGTTTGAGGTACAGGGAATTGGCA
GAAGCAGTCAAGAGGCTACTTACAATAAGAACCCATCGCGTACATGTGATAAACACA
>Hemiscyllium_ocellatum---CM036671.1-74564696-74565730---1_exons---phobius-tmhmm
ATGTCTCCACTTGACGCTGAGTGTACTTATCATTTCCCTACCAATGTCTCGTCAACAGGG
CTCTCAAACTCTACCATTGCCTCTGGTGCAATTGCTGAAATATACTTACAGTGGATTCAG
GTTTTGTTGCACGGCCGAGCCAGGCTGATCATCATCCCTGCAGCTATCTGCTTCTTTGCG
TCTTTGGTAGCCAGTCCGCTAATTCTGGTGGCCATTTTTACCAGCAGCAGCCTCTGCCAA
GAACCCAGATACCTGCTGCTCAGCAACACCTTGATCAGTGACTTGATTTACTTGGTGATA
AACTTCTGCATCCAGCTTTGCAACATTTCCCAGCTCAGCGCTCCCAAGTTGGTGTGTGAA
TTGCTGCTTTTTACTTTAACGACTGCAAGCTGCTGTGGCTTAATGACAACCACAAGCATG
GTAATAGATACCTATTTAGCTATCAACTGGCCACTGCATTATATCGCACTCTTTCCCCCC
ACCAGGGCTGTTAGAGTGGTCATCTTTATATGGATTGTGGTTGCATTTCCGCAGTTCATC
ATCACCATAGTGATGCTAACAACACAACAGTCTCCATTTTGCAAGCTGGCATTCTGCGAG
ATAGACTATGTTTTCTTGATAGTCCCACATGGTGCAATCCTCACCCAACTCTTTTATGGC
TTGCTCATTGCCCTGTTGTTATCATGCGTGTGCTTGCTGCTGAGCTGCTACTTCATGTTG
TACTGGAAGACAAGGAATTCTGGAATCTGGACAGGCTTTTCCTCCAGGGCAAGGCTCACT
TTTCTCATGCACTCCATTGTCTTTGCCTTTTACTTCTGTTCGATGTTACTGATGGTCGTG
GAAAGGATTTTTTATAATTGTGGCGTGGTCAAGTTCAAGATGGTCATATTCATCACCCGC
ACCATGTCTAATATAATAATGATGGCACCAAAAGCCCTGGCTCCTTACTTGTATGGAATG
AGGTACAGAGAATTAGCAAAGGTCATCAAATCTTTCTTCTTTTTAAAATATGTCAATCAG
GTGGGACCCATACAT
>Hemiscyllium_ocellatum---CM036671.1-74586386-74587459---1_exons---phobius-tmhmm
ATGTTCTTCAAGCAGCACAGAATGAATGTATCCAAATGTGAAAATTGTGATTTAAACAAT
GAGGTCTTTCATGTGGAGCAAGATATCATTACTGTGCTATTATCTACAATGTCTCTCAAT
CGTACAGAACTCCATAGTCTATATAACTTGGTGCAGGAATGGTTTCTCAACATACCGAAC
TCAGGAATGGATGGCTTACTCATTCCTCCAGTAGTTTGTCTTTTTGCCTCATTGTTGGCC
ACTCCTCTGGTTCTACTGGCCATCTTTTCAAACAGCAAACTTCATCAGGAGACCAGGTAT
ATGTTACTTGCCAACACGTTAGCTAATGACTTATTTTTTTCAATATTAAACACTTCCATT
ATCATCCTAAATGCAGCAGATATTGGACTGCCGAAAGTCGTTTGTGAAACACTCTTGTTC
CTGCTAACAGTGGCTTACTTGAATGGGATTCTGACAATTACTGCTACAGTAGTGGACACT
TATGTGGCCATTAGTTGGCCCCTTCGCTATGCATCACTTCTACCCCTTTCCAGGACCATC
AAGATCATAGCTTTTATATGGCTTGTCTCTGTCAGTAGTTCTTCTGTGCTATTTATAATA
ATACTGTGGACACAAGAAATGGCATTTTCCCACTTCTTGACATGCATGACCCCTTTAGTG
CTTTTGTCCTGTCCACTTGGAATATTTTTGTTGAAGATTTCTTATGGTCTTGCAATCATA
TATTTTCTAATCTGTTTAATAATGATCGTAAGTTTTTATGTCATGCTTTACTGCAAGACT
AGAAAATCGGGGATATGGGTTAGCAACTCAAGGGCAAGACACACTTATCTTATCCATTCA
GTACTGTTAATTGGTTATTTCTCTCCTCTTGTAGTGTTGGTAATAGGGGGATTGCTTTTA
TGGATGCACTTGATTCTGTTCCAGTCAGCACTCTGGATCATTGTATCCACAAATAACATA
CTGATGCTGCCAAAGGCAGTGCTCCCTTATGTGTACGGGCTGAGATATCGAGAAATCGCA
AACACGATCCGGTCGCTCTTCAATTTGAAGTCTGTAGCGCAAGTTAGGCCACGT
>Hemiscyllium_ocellatum---CM036671.1-74601029-74602087---1_exons---phobius-tmhmm
ATGAATTTATCCAAATGTGAATATTGCAATTCCTACAATGAGATGCCTATTTTGGATGAA
GAAATCGTTACTGTACAAGTATCTGCAAATGTTTCCCATCCTGAGGACCTTCATTTTCCA
CACAATGTAATTCAGGCATGGATGAGTGCTATGGTGCACTCCAAAACAGATATTTTGATG
ATCCCTTTAGTCATCTGTCTACTTGCCTCACTTTTAGCAACTCCTCTGGTCCTGTTGGCC
ATCTTTTCAAACAACAACCTTCGTCAGGAGACTAGGTATCTGCTACTTGCCAACACTTTG
GCTAATGATTTGATTTACTCAATACTGAACACCTTCATTGATGTTCTTAATGCTGCAGGT
GTGGGAATGCCTAAAGTTGTTTGCGAGACGCTCTTGTATGTGCTAACAGTGGCTTATTGT
AATGGGATCCTGACAGTCACGGCTATGGTGGTGGACACTTACGTGGCTGTGGGTTGGCCT
CTTCGTTACACCTCACTTCTATCACCCACCCGGACCCTTAAAATTATCATTTGCATATGG
ATTATCTCTGCCCTCGCACCATCCATTGTCTACATAATAACACTGGGAACTCAACAGAAT
CCATTCTCCACATTGTCAATTTGTATTTTACCTTTAATATTTGTGCTCTCCGTCCTTCAT
TCATCTCTGTTAAAAATTTATTACAGTTTCACAGTAATCTACTTTCTAATCTGTTTAATA
CTGATCTTCAGTTGCTATGTCATGTTATACTGCAAAACAAGGACTTCAGGAATATGGGCT
GGCAACTCCAGGGCTCGAAAGACCTATGTCATCAATTCAGTGTTATTCATTTTTTATTTC
TTTCCATTGATTGTACTGGTGACTGGGGGTGCACTCCAAGAATTGCACTTGATTTCCTAT
ATGACGGGACTTTGGATCACTCTGTCAATGGCAAACATGCTTATGATGTTACCCAAGGCA
ATTTCTCCGTATGTTTATGCATTCAGGTATCGAGAAGTCACAAAAACAATCTGGTCTTTA
TCGATGCTAAGGCATGTACGACGAGTAAGTCCAACTGGT
>Hemiscyllium_ocellatum---CM036702.1-1992811-1993833---1_exons---phobius-tmhmm
ATGAATGAATCGGGGAACAGCACTATCAACGAGGAGCACCTGATCAAAATCAGGGTCTTT
GCTTCTGTCACCTCCTTTGTTCTGCTGGCTTTCTTCAATCTCGTAATTGATTACACCATT
CTGAGTGAGGACCGTCTGCGATCTCAAGCTAGATTTGTTTTGCTGTTCCATCTTTTGGTA
TCCGGTCTGATCTACTTTGGTCTGAGCAGCACTTTCTATCTCCTCATTTACCTGGAGGTG
GCCATGTCAGCCTCGTGTTGCCTGATCCTCCTGATGTTCCTGATGATGAGCGGTTCCACC
ATCCTCCTGACCCTGACCGTGATGGCAGTTGATCGATACTTCGCCATCTGTCACCCGCTC
AAGTACAGCTCCTTCTGCACCCAGTGTAAAATCTGGATTCTTAGCAGCATGACCTGGGTG
GTCTCAGCTGTCATCCCTCTCATCCTGGTCTCCCAGAATATGAGGAAGGAACCCAGCCAA
ATGTTCACGAGCTGCTCAATCTCCAACTTTCGTTCCAGCTACAGCATGAAACACACTTCT
AAAATCCTGCTGATCTGTATCTGTACAGTCCTTATTCTCTTCAGCTATTACAAAATTCTG
ATGGAAGGTAAGCGTATTGGTGTGCTGAACCGGCGCAATAAGAGGGCACGGAGCACCATC
TTAATGCATGGGGTACAGCTGGCGGTCTACATAATCCCAACATTCATCAACTTCATTTTG
CAACAAGTGGCTCATGCCAGAAAGCTTGATGAGAGCACCAAGACTCTTTTTGAGGTACTG
AACTTTGCCTTCTTCAGCCTGGCACAGTGCATCAGCCCTGTTATCTACGGCCTGCGCAAA
GAGGAGTTGTGGGAACTCACTTCGCACAAGTTCCCATGCTTCCTTTGGGACTTCAAGGGG
ACTCTGGAGTTGGTGCGGACGACTCTGCTCCTGCCCACAAAATCGAGCTCTCCAGCTTCA
GTCCAGACTTGTCCTGAGGTACTGACTCTGGTGAGTGAGGAGACCACAGGAAAATGCATC
GAG
>Pristis_pectinata---CM019860.1-63055335-63056402---1_exons---phobius-tmhmm
ATGAATTTATCTAAATGCAAACGTTGTACCAACTACAATGAGATGTCTCTTCTAGGTGAA
GAACTCGTTACTGTGCAGTTCTCTGCAAATGTCTCCCATTCTGTGGATCTTCATCTTCAA
CACAAAGTCGTCCAACCATGGGTGAATGCTATGGGAAACTCCAAAATAAATATTTTGATG
GTTCCTTTGATAATTTGTCTTTTTGCTTCACTGCTGGCCACACCTGTGGTCTTGATTGCC
ATCTTTTCAAACAACAGCCTTCGTCAGGAGACCAGGTACCTGCTACTTGCCAACACTTTG
GTTAATGATCTGATTTATTCAGTACTGAACACCTTCATCGACATCCTTAATGCTACAGGT
GTAGGGATGCCTAAAGTTGTTTGCGAAACACTATTGTATGTGCTAACGGTGGCTTATTGT
AATGGCATTCTGACAGTCACTGCTATGGTGGTGGACACTTATGTCGCTGTTAGTTGGCCC
CTCCATTATCACTCACTTTTACCACAATCCAGGGCCCTGAAAATCATCATCTGTATATGG
ATTATTTCTGCCGCATCTCCATCCATCATTTATATAATGACACTAGGAACTCAACAGAAT
CCATTATCCATGTTATCAATTTGTATTTTACCTTTAATATTCATGTTCTCTTTCCTCCGA
TTACCTTTGTTAAAAATTTATTACAGTTTAACAGTAATTTACTTTATAATATGTTTCGTA
CTGATCTCGAGTAGCTATGTCATGTTATACTGTAAAACTAAAACATCAGGAATATGGACT
GGCAATTCCAGGGCAAGGCAGACCTATCTTATTCATTCAATGCTGCTATTCTTTTATTTT
GTTCCCTTGCTTGTGCTGGTGGCAGGGGGTGCACTCCAAGAACTGGACCTGATTTCCTAT
GTCACAGGACTCTGGATCAATATGTCAATGGCAAATATGCTTATGATGTTACCCAAAGCA
GTTTCCCCATATGTTTATGCACTGAGGTACCGAGAAGTGACAAAGACAATCCAATCTTTA
TCGCTGCTGAGGCACATTAGGCGTGTAAATCCCACTGTTTCAGGCGTG
>Pristis_pectinata---CM019860.1-63061920-63062972---1_exons---phobius-tmhmm
ATGAATATATCTAAATGTGAAAACTGTGATTCTTACAATGTGATGTCTCTTCTGGGGCAA
GAAATGATTACAGAGCAATTCTCCACAAATGTCTCTCACACTGCAGAACTCCATGTCTCA
CGTAACCTGGTGCAGAAATCATCTCTCACTATGTCCCAACAGGGAATGGATGGCTTGGTC
ATTCCTCTTGTAATCTGTCTTTTTGCCTCACTGCTGGCCACTCCTTTGGTCCTGATGGCC
ATCTTTTCAAACAGCAGTCTTCGTCAGGAGACCAGGTATCTTCTGCTTGCCAACACTATG
GTGAATGATTTGATTTATTCAGTGCTGAACACCTTTGTTGCTATCCTTAACACAGTGGGA
ATCGGAATGCCCAAAGTAGTTTGTGAAATGATCTTGTTCATGTTAACTGTGGCTTATTCG
AATGGGATTCTGACAATCACTGCTATGGTGGTGGACACTTACGTGGCTATTGGTTGGCCT
CTTCACTATCCTCTACTTTTATCCCGCTCTAGAACAATTAAGATCATTGCTTGCATATGT
GTTATCTCTGTGGGCCTTTCTTCTATTCTCGTCATAATAATGCTGGGGACACAGAAGAAT
CCATTCTCCTTGTTGACGATGTGTGTGGCACCCTTGGTGCTTTTGTCTTCTCCATTTGGA
ACTTTTTTGTTAAAATGTTCCTTTGGCATTGTAGTTCTCTATTTTCTAATATGTTTAGTA
CTAATATCAAGTTTCTGTATCATGTTATACTGCAAAACTAAGACATCGGGGATATGGGTT
AACAATTCAAGGGCAAAGCAGACCTATCTCATCCATTCAGTGCTGTTATTTGTTTATTTC
TCACCTCTGGTTGTGCTGGTAGCAGGGGGAGTGATTTATGGAATGCACCCGACTGAAACC
CAGTCAGCAACTTGGATCATTGTGTCCGTAAATGATATACTGATGTTGCCAAAGGCAGTG
AGCCCATATGTCTATGGGCTGAGGTATCGAGAGATTGCAAACACAATCCGATCGTTCTTC
ACTCTGAAGTCGATAACTCAAGTAAGGCCACTG
>Pristis_pectinata---CM019860.1-63069849-63070883---1_exons---phobius-tmhmm
ATGGCTTCACTTGGTGCCGAATGTGCTTTTATTTTCTACTCTAATGACTCATCAATAGAG
ATCCCAAACTCTACATTCGCCTCCACTACAATTGCTGAAATATACTTGCAATGGGTTCAG
GCTTTGTTACGGGGTCGAAGCAGGCTTATCATCCTCCCTGGAGGAATCTGCTTCTTTGCA
TCTTTGCTAGCCAGCCCACTAATCTTGTTAGCCATTTTCACCAAAAGCAGCCTCCGCCAA
GAATCCAGATACCTGCTGCTTAGCAACACTTTGATCAGCGACTTAATTTACTCGGTGATA
AACTTCTGCATCCAGCTTTGTAATGCTTTCCATCTGAGCTCTCCCAAGGTGGTGTGTGAA
TTGCTGCTTTTTACTCTAACGACTACATGCTGCGGTGGGATTATGACAATCACAGCCATG
GTGATAGACACCTACTTAGCTGTTAACTGGCCTCTGCATTATATCACACTGCTTCCTCCC
TCCAGGACTATCCGACTGGTCATCTTTATTTGGATCTTGGTTACTTTACCACAGTTTATC
ATCACTGTCCTAGTGATTGCTTCACAACGGTCTCCATTTTGCAAGCTGAGAGTGTGTGAG
GTGGACTATATTTTCCTAATTGTTCCGCATGGTGCTGTGCTTGCTCACTTGTTTTATGGG
ATGTTCATTGTCCTGTTGCTGTCATGCATATGTTTGCTGCTGGGCTGTTATTTCATGTTG
TACTGGAAGACAAGGAATTCCGGGATATGGAGAGGCTTTAATTCCAGGGCAAGACTCACC
TTTCTAATGCACTCTATTGTCTTCTTTTTTTACTTTGGTTCAATGTTACTGCTCATCATA
GAAAGGATTTTATATTATTATGGCATGATTAAGTTTGAGACGGCAACTTTCATCACTTGG
GCCATGTCTAATGTAATAATGATGGCACCAAAGGCCCTTGCTCCCTATTTGTATGCAATG
AGGTACAGAGAATTAGCAAAGGTTATCAAATCTTTCATCTTTGTAAAAGATGTGAATAAG
GTGGAACCCTCATGT
>Pristis_pectinata---CM019860.1-98356566-98357564---1_exons---phobius-tmhmm
ATGGTATGTTCATTCCATTTACAAAGAGCATTAAACGAAGCCATGAACAGCTCTAACGAG
ACTTCTGATTATACATTTGATACAGTGAAGACTTCAGTTTATCTAATTGATTTTATCGTC
ACTGCTGTATGCAGTCATGTAATAATTAGTACGGTGCAGCAAGAGTTGGAATTGAAGCAA
GAGACAAGATACATTCTCCTGTGCCAGCATCTCATCTACTCTTCCATGTATTTCGCCTTG
GGCACATTGACAAACAGCTTTCGACTCTTCAAAGTCAACTCACCTCGAATTCTTTGCTGG
ATCCTGCTCCCTATACAAATAATATTCGCACAATGCATTATGCTAACTTTAACCCTAATG
TCTTTGAATGCATGCCTAGCTATCTGTTGGCCACTGCGATATCGTTCACTTGTTGGTTCA
GCAAACAAGAAAATAACTGCAATAATATGGATATTAGCAGTGCAGAATCCACTGTGGTCA
ATAATCTATCAAAGTCAGTATGTCTCTTTGGCATATATAATTGAAAAAGACCCTAGCTGT
CCTCATCCAATGGATGGATTTGCTTCAAGGCAAATTGGAATTGCATTTGTTCTACTGTGT
TTTCTCATGATTGTAATAAGCTATTGTTTAATATACCGAGAAGGAAAGCGGGCTGGGCAT
TTTGTGTCCTCTAATGTGCAAGCAAGGAATACCATTCTCATCCATGGCATACAATTAAGC
TTCTTCATTCTCCCGGTTTTGATCACAATAGGACTAGGTAAAAAGCCTAACTTAGTAATA
CTGAAACTAGTCAACACTGCCATTTTCTCTGTAGCCCAGTGTCTTAGTCCAGTGATTTAT
GGTCTCAGATGCAAAGAGCTTAGAAATAAATTAGCTAATACCAAATTCTGTTGCTGTGTT
TTTAAACACAGAAAGAAAAGTGCTGGAGTGATTCAGCTAAGTGAAATCCATGCCATTGAC
ACAGTGATTGACACCAGGAGCAGTCAGGTCTGCAATCCC
>Pristis_pectinata---CM019865.1-3655528-3656469---1_exons---phobius-tmhmm
ATGAATGATAGCAACAGAAGTCATGTTGAGTTCATCTTACAAGGAGTGCCCAACGGCGAT
GAATACCACCTGCTGATATTCATCATCTTTCTGTTGGTTTACATTGTCATCCTGGTTGCC
AACCTCACCATCATGTACCTGATCAGGACAGAGCCCCGGATGCACGGACTCATGTACTAC
CTGCTCTGCCTTCTGGCCGTCATTGACATCATTCTCAGCAACGTGACCATCCCCAAGCTG
TTGGCCATGTACCTCTTCCAATCCATGGCCATCTCACTGGAGGGCTGTGTCACCCAGATG
TTCTTCGTCTACTGCACGGCGCTGAGTGAGTCAACGCTGCTGGTGGCGATGGCGTACGAC
CGCTACGTGGCCATCTGCCACCCCTTCAGCTATCACAAGCTGACCTTCCGCCGCATCATA
CTGGGCGTGACGCTGATCATTTTCCTCCGTGCTATGTGTTTTGTGGCGGTCGCGGCTCTG
CTGACTCAAGCCAGTTACTGCGGCTCCAACTACATCCAGAATTGCTACTGCAACTATGGG
TCTCTGTCCAAGCTGGCCTGCCGCGGGGTGATGGCAAGCGACGCCATCACCTACCCCTTG
TCCTTCCTCATCACGTTGCCCGACAGCTCCCTCATTGGCTACTCCTACTTCAGGATCTTC
AAGGTGGCGGTCAACAGTGGGCAGGGCGAGGCACGCACCAAGGCCCTCAACACCTGCACC
ACGCACGTCTGCGTCCTGATGTTGTTCTACACCAGCGCCCTGTTCGAGTTCGTCATGTAC
CTGGTGCCCAGTCTCTTCTCAGCCGAGCTGCACTTTGTGGTCGCGGTCACCTTCGTCATC
TTCCAGCCGATCTTCAATCCCATCATCTATGGCGTGAGGACAAAAGAAATCAGGAATAGT
TTCCTGAAGCTGCTGGGCAGGAGGAGAGTCGCCGACGGATCT
>Pristis_pectinata---CM019891.1-13408335-13409318---1_exons---phobius-tmhmm
ATGAACGTGACCGGGAACTGCACGGGCACCCACGAGCACCTGGTGGAGGTGCGCGTCTTC
GCCTCGGTCGCCTCCTTCGTCCTCCTGGCCTTCTTCAACCTGGTGATAGACAGCGCCATC
CTGAGCGAGGACCGTCTGCGCTCCCAGGCCCGCTTCGTGCTGCTGCTTCACCTGCTGCTC
TCCGGGGTCATCTACTTCGGCATCAGCAGCACCTTCTACCTGCTCATCTACCTGGGCGCC
GCCGTCTCCGCCTCCTGGTGCCTGGCCCTGCTGCTCGCCCTGATGGTCAGCGGCTCTACC
ATCCTGCTCACCCTCACCCTGATGGCCGTGGACCGCTACCTGGCCATCTGCCACCCGCTC
AAGTACAGCGCCTTCTGCGCCCGCCACTCGGTCTGGTTCCTCTGCCCGCTCATCTGGCTC
TGCTCCTCCGTCCTCCCCCTCATCCTGGTGTCCCAGCAGACGGGGTCGCAGACGCAGCTG
GAGCCCGCCAGGTGCTGCTCCTCCGCCAACCTGAGCTCTAGCCACAACATGAAGCAGACC
TCCAAGATCCTGCTGATCGGAGGGTGCACCATTCTCATCCTCTACAGCTACCTGAAGATC
CTGGCGGAGAGCTGGCGCATCGGCACGCTCAACCGGCTCAACCGGCGCGCTCGCAGCACC
ATCCTGATGCACGGCGTACAGCTCGTGGTCTACATCATCCCGACCTTCATCACCTTCTTC
CTGCAGGTGCTGGCGCGCTCCGGGAGGCTCACCCACTGCACCAAGACTCGGTTCGAGGTG
GCCAACTTCGCCTTCTTCAGCCTGGCGCAGTGCATCAGCCCAGTCATCTACGGGCTGCGC
AAGGAGGAGCTGTGGGAGCTGCTTTGCCACAAGTACCCCTGCCTCCACTGGGACTTCAAG
CGGACCCTGGAGCGGCTGGTGCGCTGCCTGCCCAGCCCGGCCTGCCTGCCCCGGCGCACG
CCGGCCCCGACAGACGCGCCCTGG
>Rhincodon_typus_v2---QPMN01034367.1-256598-257629---1_exons---phobius-tmhmm
ATGAATGAATCAGGGAACAGCACTATCAATGAGGAGCACCTGATCAAAATCAGGGTCTTT
GCTTCTGTCACCTCCTTTGTTCTGCTGGCTTTCTTCAATCTTGTAATTGATTACACTATT
CTGAGTGAGGACCGTCTGCGATCTCAAGCCAGGTTTGTCCTGCTGTTCCACCTTTTGGTA
TCCGGTCTGATCTACTTTGGTCTGAGCAGCACTTTTTACCTCCTCATTTACCTGGAGGTG
GCCATGTCAGCCTCATGTTGCCTGATCCTCCTGATGTTCCTGATGATGAGCGGTTCCACC
ATCCTCCTGACCCTGACCGTGATGGCGGTTGACCGGTACTTCGCAATCTGTCACCCGCTC
AAGTACAGCTCCTTCTGCACCCCGTGCAAAATCTGGATTCTCAGCAGCCTGACCTGGGTG
GTCTCAGCAGTCATCCCTCTCATCCTGGTCTCCCAGCATATGAGGAAAGATCCCATTCAG
GGGTTCAGGAGCTGCTCAATCTCCAACTTCCGTTCCAGCTACAGCATGAAACACACTTCT
AAAATCCTGCTGATCTGTATCTGTACAGTCCTCATACTCTTCAGCTACTACAAAATTCTG
GCGGAAGGCAAGCGTATCGGTGTGCTAAACCGCCGAAATAAGAGGGCACGGAGCACCATC
TTAATGCATGGGGTGCAGCTGGCAGTCTACATAATTCCCACGTTCATCAACTTCATCTTG
CAAAAAGTGGCACTTGCCAAGAAGCTCGATGGGAGCACTAAGACCCTCTTTGAGGTACTG
AACTTTGCCTTCTTCAGCCTGGCACAGTGCATCAGCCCTGTTATCTATGGTCTGCGCAAA
GAGGAGTTGTGGGAACTCACTTCGCACAAGTTTCCATGCTTCCTGTGGGACTTCAAGGGG
ACCCTGGAGTTGGTGCGGACAACTCTGCTCCTGCCCACGAAATCGAACCCTCCAGCTGCA
GTCCAGACCTGTCCTGAGGTGCTAACCCTGGTGAGTGAGGAGACGCAGGAACATGCACCA
AGTAGTGCCACC
>Rhincodon_typus_v2---QPMN01034915.1-9651-10706---1_exons---phobius-tmhmm
ATGAATTTATCTAAATGTGAATATTGCAATTCCAACAAGATGCCTTTTCAGGGTGAAGAA
ATTGTTACTGTACAATTCTCTGCAAATGCTTCCCATCCTGATGACCTTCGTCTTCAATAT
AATGTAATTCAGGCATGGATGAATGCTATGGTGCACTCCAAAACAGACATTTTGATGATT
CCTCTTGTAGTCTGTCTATTTGCCTCACTTTTGGCAACTCCTCTGGTCCTGTTGGCCATC
TTTTCAAACAGCAGCCTTCGTCAGGAGACCAGGTATCTGCTACTTGCCAATACTTTGGCT
AATGATTTGATTTATTCAATACTGAACACCTCCATTGATGCCCTTAATGCCGCAGGTGTG
GGAATGCCTAAACTTGTTTGCGAAACGCTCTTGTATGTGCTAACAGTGGCTTATTGTAAT
GGGATCCTGACAGTCACAGCAATGGTGGTGGACACTTATGTGGCTGTGGGTTGGCCTCTT
CGTTACACCTCACTTCTACCACACACCCGAACCCTTAAAATCATCGTTTGTATATGGATT
ATCTCTGCTCTCGCACCATCCATCGTCTACATAATAACACTGGGAACTCAACAGAATCCA
TTCTCCACATTGTCAATTTGTATTTTACCTTTGATACTTGTGCTCTCTGGCCTTCATTCG
TCTCTGTCAAAAATTTATTACAGTTTCACAGTAATCTACTTTCTAATATGTTTAATGCTG
ATCTTCAGTTGCTATGTCATGTTATACTGCAAAACAAGGTCGTCAGGAATATGGGCTGGA
AACTCCAGGGCTAGACAGACCTATGTCATCAATTCAGTGCTGTTCATTTTTTATTTCTTT
CCGTTGATTGTACTGGTGACTGGGGGTGCACTCCAAGAACTGCATCTGATTTCCTATATG
ACGGGACTTTGGATCACGCTGTCAATGGCAAATATGCTTATGATGTTACCCAAGGCAATT
TCTCCGTATGTTTATGCGTTCAGGTATCGAGAAGTCACAAAAACAATCTGGTCTTTATCG
ATGCTAAGGCATGTTCGACGAGTAAGTCCAACTGGT
>Rhincodon_typus_v2---QPMN01034915.1-24589-25632---1_exons---phobius-tmhmm
ATGAATATATCTAATTGTGATTTAAACAATGACGTCTCTCATCTGGAGGAAGAAATCATT
ACTGTGCAATTCCCTACAATGTCTCCCAATCATACAGAACTCCGTACCCTTTATGACCTG
GCACAAGAATGGTTTCTCAACATACCGCACTCAGGGATGGATGGCTTACTCATTCCTCCA
GTACTCTGTCTTTTTGCCTCTTTGTTGGCCACTCCTCTGGTTCTTTTGGCCATATTTTCA
AATAGCAAACTTCGTCAGGAGACCAGGTATCTGCTACTTGCCAACACGTTAGCTAATGAC
TTATTTTTTTCAATACTAAACACCTTCATTATCATCCTAAATGCAGCAGATATTGGACTG
CCCAAAGTCGTTTGTGAAACACTCTTGTTCTTGCTAACAGTGGCTTACTTGAATGGGATT
CTAACGATCACTGCTACAGTAGTGGACACTTATGTGGCTATTAGTTGGCCCCTTCGCTAT
ACGTCACTTTTGCCCCGTTCCAGGACCATCAAGATCATAGCTTGTATATGGATTGTCTCT
GTCGGTAGTTCTTCTGTTCTGTTTATAATAATACTGTGGACACAAGAAATGGCATTTTCC
CACTTCTTGTCATGCATGACCCCGTTAGTGCTTTTGTCTTGTCCACTCGGAATATTTTTG
TTAAAGATTTCTTATGGTCTTGCACTCTTATATTTTCTAATATGTTTAATAATGATCTTA
AGTTTTTATGTCATGCTATACTGCAAGACTAGAAAATCAGGGATATGGGTTAGCAAATCA
AGGGCAAGACACACTTATCTTATCCATTCAGTGCTGTTAATTGGTTACTTCTCCCCCCTC
TTAGTGTTGGTAATAGGTGGAGTGCTTTTATGGGTGCACTTAATTCAGTTCCAGTCAACA
CTCTGGATCACTGTATCCACAAATAACATACTGATGCTGCCAAAGGCAGTGCTCCCTTAT
GTATACGGGCTGAGATATCGAGAAATCACAAACACGATCCGGTCCCTCTTCAATTTGAAG
TCCGTAGCTCAAGTAAGGCCACTT
>Rhincodon_typus_v2---QPMN01034915.1-38958-39992---1_exons---phobius-tmhmm
ATGTCTCTACTTGACGCTGAGTGTACTTATCATTTCCCCACCAATGTCTCATCAACAGGG
CTCCCAAACTCTACCACTGCCTCTGGTACGTTTGCTGAAATATATGTACAGTGGATTCAG
GCTTTGCTGCACAACCGAGCCAGGCTGATCATCATCCCTGGATCTATCTGCTTCTTCGCA
TCTTTGGTAGCCAGTCCGCTCATTCTAGTGGCCATTTTTACCAGCAGCAGCCTCTGCCAA
GAACCCAGGTACCTGCTGCTCAGCAACACCTTGATCAGCGACTTGATTTACTTGGTGATA
AACTTCTGCATCCAGCTTTGTAACATTTCCCAGCTCAGCATTCCTAAGTTGGTGTGTGAA
TTGCTGCTTTTTACTTTAACGACCACGAGCTGCTGTGGCTTACTGACAACCACAAGCATG
GTAATAGACACCTACTTAGCTATTAACTGGCCTCTGCATTATATCACACTCTTTCCCCCC
ACCAGGGCTGTCAGAGTTGTCATATTTATATGGATTGTGGTTGCATTTCCGCAGTTCATC
ATCACCGCAGTGCTGCTAACAACCCAACAGTCTCCATTCTGCAAGCTGACATTCTGCGAG
ATAGACTACGTTTTCTTGACAGCCCCGCATGGTGCAATCCTCACCCAACTCTTTTATGGC
TTGCTCATAGCCCTGTTGTTATCATGCGTGTGCTTGCTGCTGAGCTGCTACTTCATGTTG
TACTGGAAGACACGGAATTCCGGCATCTGGAGAGGCTTCTCCTCCAGGGCAAGGCTCACT
TTTCTCATGCACTCCGTGGTCTTTGCCTTTTACTTCTGCTCGATGTTACTGATGGTCGTG
GAAAGGATTTTTTATAATTGCGGCATGGTCAAATTCGAGATGGTCATTTTCATAGCCCGC
ACCATGTCTAATATAATAATGATGGCACCAAAAGCCCTGGCTCCTTACTTGTATGGAATG
AGGTACAGAGAATTAGCAAAGGTTATCAAATCTTTCTTCCTTTTAAATTATGTCAATCAG
GTGGGACCCATACAT
>Rhincodon_typus_v2---QPMN01082765.1-790181-791272---1_exons---phobius-tmhmm
ATGGCCAATAATTGTCACAGCTTTGCTAGCTTTGATACTCCATCATTTCATTTGCATTGC
CTCACCTTTATTTGGTCTCTGTCTCTGTGTATTCCAGATAGTTTGTGTGCACGGCTCATG
GAGCACCCGAGGTACAACGGCTCCCTTTACAATGAATTCATCCTGCTCGGGTTTCCAGGA
TTTGAAGGGTCGGAACGTCTCCTCTCTGCTCCACTCCTCTTGGTCTACTTGACCACGCTG
ATAGCAAACTTTGCTATTGTGCTGGTTATTGCCCCGGATCCCAGCATGCACCACCCCATG
TATCTCCTCATTTGCTGCCTCTCGGTTGTCGATATCATTGTTAGCTCCGCCGTGGTCCCC
AAGATGCTGCTAAGCTTTCTGTTTGACCTGAAAGCTGTCTCCTTGGCCGGCTGCCTGGCC
CAGATGTTTCTCGTTCACTTTTGGTCCTCGGCAGAATCGACCCTGCTGTTGGCGATGGCC
GTCGACCGCTTTGTGGCAATTTGTAACCCGCTGCGATACGCCGCCATTGTGACTGGCACG
GCTCTCCTCAAACTGGCCTTGTTTGCCCTCGTACGCAGTGGGCTCACAGTGGCCACTCTG
GTTATACTGGCCTCCCCACTCCCGTTCTGCAGGACTAACCTCATTGCCCATTGTTACTGT
GAGCACATGGCACTCGTGAGGTTGGCCTGTGCTGACACGAGCCTGAACAGCACCTTGGGT
TTGGTATTTGCCTTCACGATCATTGGCTTTGACAGTGTATGTGTCCTCCTGTCCTACTGG
AGGATAGTAACCACTGTCCTAAAGATCAGCTCGGCAGAGTCCCGAAGCAAGTTATTTCAC
ACTTGCTGCACTCACTTGTTAGTGATCTTGTTCTGCTACCTCGCTGCCTTATTCTCCTTC
TTGACGTACCGGGTAGGTCAGGTTCCCATGGGTATCCGTGTGCTGCTCTCTGTCATGTAC
CTTATATTGCCTCCGATGGCCAACCCCATCATTTATGGGATGAGGACCAGAGAAATCAGA
GAGCGGCTACTGAAAAGGTTTGGGGGCCGAGGGATAAAACCCCAAGTTCAGGAAGTGGCA
TCTGTAACCAGC
>Rhincodon_typus_v2---QPMN01082765.1-844468-845409---1_exons---phobius-tmhmm
ATGAATCACAGTGCCTTGCGACACACTGAGTTCATCCTGCAAGGTGTCCCCAATGGCAAT
GGGCATGACCTTGTGATATTCATCTCCTTTCTCTTGGTGTATGTCGTCATCATTACAGCC
AACCTGACGATCATTTTCCTGGTTAATACTGAGCCCAATCTCCAAGGTCCCATGTATTAC
CTACTCTGCATTCTCAGTGGCATTGACATCATCCTCAGTAGTGTGACCATCCCCAAGATT
TTAGCCATGTATTCATTTCAATCCAAGGTTATATCCCTGGAGGCATGTGTCACCCAGATG
TTTTTTGTCTACTGCACAGCATTAAGTGAATCGACACTTCTGGTGGCTATGGCCTATGAC
CGATATGTGGCCATTTGCCAGCCCTTTAACTATCACAAGCTGAAGCTCCGTTATGTTCTG
TTTGCAGTGGCCCTGATTATTTTCCTCCGAGCCATGTGCTTTGTTGCAGTGGCAGCCTTA
CTGACCCAAGCCACTTTCTGTGGCTCCAACTTTATCCAGAATTGTTACTGCAATTATGGC
TCTCTCTCCAAACTGGCCTGTCAAGGCGTGACAGCAAGTGATGCCATCACCTACCCTCTG
TCCTTCCTCATCACCTTGCCAGACAGCTCCCTCATCACCTTCTCCTACATCAAAATTTTC
AAAGTGGCCTTCCACGCTGGCCAGGGAGAGGCCCGCAGCAAAGCACTCAATACCTGTACC
AGCCACTGCTGTGTCCTGATGCTGTTCTACACCAGCGCTCTCCTCGAATTCACCATGTAT
CTGGTCCCCAGCATCTTCTCTTCTGAACTGCACTTTGTGGTGGCTCTCACCTTCGCCATC
TTCCAGCCCATCTTCAACCCGATCATCTACGGTGTGAGGACAAAGGAAATCCGGAATAGC
TTCCTCAAGCTGCTGGGAAGGAGGAGAGTTACAGACAGATCA
>Rhincodon_typus_v2---QPMN01122232.1-251171-252112---1_exons---phobius-tmhmm
ATGTTGAATGCTTCATTCAATGGGACTGCGAAATATCTCCACTGTCCCTCGTGGGTCTTA
TTACTGCCAGAGGCGATCTGTTTGCTGTTTACGCTGCTTTGCAGTGGAGCTATGCTGGAT
ACTATCTTCCGGGTCTCTGCTGTGCGGAAGGAGCCAAGGCACCTGCTCCTGGCCAGTCTC
CTCATAAGCGATCTGGTCTATTTACTCCTGGTGATGATCACAACAGTGATGTGGGCAGCA
ATCATCAGTATACCCACCGTGCTGTGTCTCATCAATTACCTGCTGGTCTTTTCCAGCTTC
ATTAGCGGCTTCTTTACCGTCACTGCTATGGCTGTGGACAAGTACATTGCAATCTGCTGG
CCTTTACACTACCGGTCCCTTTGCACGTCCGGTAAAACTCAGAAGGCCATCGCCCTCATA
TGGCTCTTGGCCACGCTGCATCCACTGGTATGTCTCCTGATGCTTCTGGGGGCCGGCACA
CCCCCACTGGTCATAGAATCCTTTCGCTGCCTCTTCCCTCCAGTCCAAGGGGGCATCCTA
GAAACAGCCTTTGCTTTATTTCAAGTGCAGCAAGCTGTCCTCGCTCTCACCTTCCTGGCC
AGCGCAGTGACCATCGTGTTCTGCTATTGTATGATATATAAAGAAGCTCGCCAAACTTCG
CCCAAAGTGCGTGCCCGCAATACAGTACTCCTCCATGGCCTTCAGCTCTTCCTTTATTTC
ATTCCCGTCGCAAACTACATCGTCTACTCCAACCTGGTCAAAAACACATCCATTAAAGTC
CAAGTGATGGCCCAGCTACACTTGATCAACATCTCGCTTTTCTCGGTGTTGCCCCGATGC
CTGTGCCCTGTGGTTTTTGGGCTGAGAGCCAGCCAGTTATACCTTCATGTGAAGAGACGC
CTTTTCAACCAGAACCAGGTAGCACCTCTGCCAGACTCAACA
>Rhincodon_typus_v2---QPMN01129120.1-530558-531511---1_exons---phobius
ATGAACAGCTCCAACAGCTCCTATCACACTCTTAATATGGTGAAAACTTCAGTTTATCTG
ACTGATTTTGCTGTCACTGCAGTGTGCTGTCATGCAATAGTAAGTACGGTACAGCATGAA
TTGGAATTAAAACGTGAGGCTAGATTCATCCTCCTGGGCCATCATCTCATCTATGCATCT
ATATATTTTGCCTTGGGCACTCTTACAAATGGTTTTCGACTCTTCAGTATCAACTCACCC
AGAATTCTTTGCTGGATCCTGTTCGTAATGCAAGTAACATTTGCACAATGCATCATGCTA
ACTTTAACACTAATGTCCTTGAACACATGTCTGGCTATCTGCTGGCCTTTGCGATATAAA
TCGCTTGTTGATTCAGCTAAAAACAAAATAACTGCAATAATGTGGATTTTAGCAGTGCAG
AATCCATTGTGGTCAATAATATACCAAAGTCTGAATGTCTCTTTAGCAGATATAATTGAA
AAGGACAATAGCTGTCCCAGTCCAATGAATGGTGTTGCTTCAAGATATGTTGGAATTGCA
TTTGTCCTCCTATGTTTCATTTTGATTGTGTTATGTTACTGTTTAATATACAGAGAAGGA
AAAAGGGCTGGATATTTTGTCACCTCAAATGTTCAAGCCAGGAAAACTATTCTTATTCAT
GGCTTGCAATTAAGCTTTTTCATTGTTCCTGTTTTGATCGCAATAGGACTTGGTAAAAAG
GACTCACTGACAACATTATCTCTCATCAATACTGTCATTTTCTCTGTGGCTCAGTGTCTC
AGTCCTGTGGTCTATGGCCTCAGATGTAAAGAGCTTCGAAATAAGTTAACAAAGACCAAA
TTCTGCTGCTGCACTTTTAAAACTGGGAAGAGAAATAATTATGCTTTTCAGCAAGATGTT
AACCTTGCTACTGCTCCTGTGACTGATGCCCACAGCAGCCAGGTTTGTCATCCC
>Rhincodon_typus_v2---QPMN01133652.1-230885-232051---1_exons---phobius-tmhmm
ATGTGTAATTTTGACACAGGTAAAGTCTTTGGTAAAAGAGAAACTAGATATCCTTTAAAG
AGCATTGTTGCAGTGAAGATACTAATTTGGTCACAGATATTTTGTGGGTCTCTGCTAGTT
TGTATTAGATGCAATGAGGTTAATGTGCCACCTTGCTCACTCACAATTATTAATTCAATA
GGGGGAAACCAGTTAATGGCCAAATCAGATCAAAGACGATATCCAGTCACAGGATTCATT
CTTGTTGGATTTCCAGAACATCAAGATTTACAATCACGCTTGTTGTCCCTGTTTCTTACG
GTATACATATTAATAGTTCTTGGGAACATTTCTATGTTGTACATGGTTACGACAGACAAG
CGGTTGCATGTACCAATGTATTTTCTTGTTGCTAATTTGGCAGCAATGGATGTGGTGTTA
ACAAGTTCAGTCATTCCTCAAATGTTGGTGAAGCTTATATTCAACATTAAAGTTATTCTG
TGGGGTAACTGTTTCATCCAAATGTATTTCTTCCACAGTATATCGGCAGTGAAGATATTG
CTGCTCACTGTGATGGCTTATGATCGTTCAGTTGCAATATGCAACCCCCAACATTATTTG
TCCCTCAGAAGAGATGCTTTTTTTGTCAAATTGGCAGGTCTTACCTGGGTACTAGGAATG
GCTTCTTTCTTGCCTCCAATGGTTTTAACTTCTATTTTTCCATTTTGTGGTCCAAATGAA
GTTTACAATTCCTTTTGTGAGTTGCTGTCAGTAGTGAGCCTGATTTACACAGATACAATC
TCTGTTAAATTTATCAATTTAATTTTAAATGTGATATTTGTCATTTTAAGTTTTCTTACT
ATTCTCTGGTTTTATATTAAAATATGTAAATTGGTAAAAGTTGCCTCTTCAGAACAGAGA
AAGGTGTCAGCCACCTGTATAGGCCATCTGTTGGTCCTTAGCTTATTTTTCCCCTCCATG
GCCCTTTATTCTGCATTATTCTATGTCAGTCACAGCCTCCCAATTATTCATATAGCCTCT
GCTCTTGTGTATGTTACTTTAAGCCCTTTATTGAGTCCAATTATTTATATTCTAGCAGCC
AAGGAAATAAGAGAAAAGGTTGCTAAACTCATCAGAGTACAAAAGGTATTTCCTAATGTT
GGAAGCACTGTTGCTGTTGAGAGCCAT
>Scyliorhinus_canicula---LR744037.1-193164671-193165642---1_exons---phobius-tmhmm
ATGGACGAGACAGATCAAAGACGGTACCCAGTCACAGGATTCATTCTTGTTGGATTTCCA
GGACAACAAGAATTGCAAGCGCAACTTTGGGCTCTGTTTCTGATTGTTTATATGTTAATA
GTTCTTGGGAACGTCTCTGTTGTGTGCATGGTTACGACAGACAAACGCTTGCACGCACCC
ATATACTTTCTTATCGCCAACCTGGCAGCAATGGATGTGTTGTTGACCAGTTCAGTCATT
CCTGGAATGTTGGTGAGGGTTATATTGGACACCAAATTTATTCGGTGGAACAACTGCTTT
GTTCAAATGTACTTTTTCCACAGCATGTTAGCAGCCAAGATATTCCTCCTCACCGTGATG
GCTTATGATCGTTTTGTCGCAATATGCAACCCCCAACATTACCTGCTCCTCACAAGGGAT
GCTTCTTTTGTCAAACTGGCTGGTTTTACCTGGGTGCTGGGCCTGACTATTTTCTTGCCT
CCAGTAGTTTTAACTTCTATCTTTCCCTTTTGTGGCTCCAATGAAGTTTACAATTGCTTT
TGCGAGTTGCTGTCAGTGACAAGCCTGATTTGCACAGACACCATCTCCGTCACATTCCTC
AACATAGTTTTAAACGTGTTAATAGTCTTTTCAAGTTTCGCCACTCTTGTTTGGTTTTAC
ATCAAGATATGTAAATCATTTAAAATTTTGTCCAGGGAGCAGAAAAGGCTTGTGTGCACC
TGTGTAGGTCACCTGCTGATTCTTAGTTTTTTTTTCCCCTCCTTGGCCCTTTACTTTGCG
TTGTTCTATTTTGGGTACAGCTCCTCCATAATTCATGTTACTTCTGCTATGGTGTACGTG
ACCGCTAGCCCATTATTGAGTCCAATTATTTACATTCTGGCTGCAAAGGGAATAAGGGAA
AAGATTCTTCAGCTTATCAGAGTAAGAAAGGTTTTTCCTCATGTTGCAAGCGCTGTTGCT
ATTGACAGCAAT
>Scyliorhinus_canicula---LR744042.1-68707856-68708914---1_exons---phobius-tmhmm
ATGAATTTATCGAAATGTGAACGCTGTGATTCTTACAAAGTGGTGCATCCTCTGGGTGAA
GACGTTGTTACTGTGCAATTCTCTGCAAATGTTTCCCATCCTGAGGACGTTTATCTTCAA
TATAATGCGATTCAGGCGTGGGTGAATGCTATGGGGCACTCCAAAACAGACATTTTGATG
ATTCCTCTGGTGGTCTGTTTGTTTGCTTCACTCTTGGCAACCCCTCTGGTCCTGCTGGCC
ATCTTTTCAAACAATAACCTTTGTCAGGAGACCAGGTATCTACTGCTTGCCAACACGTTG
CTTAATGATTTGATTTACTCAATATTGAACACCTTCATTGACATCCTGAATGCTGCAGGT
GTGGGAATGCCTAAAGTCGTTTGTGAAACTCTCTTGTACGTGCTAACGGTGGTTTATTGT
AATGGGATCCTGACAGTCACTGCTACAGTGGTGGACACTTATGTGGCTGTTGGTTGGCCT
CTTCGTTATACCTCACTTTTGCCGCACACCCGGACCATTAAAATCATCATTTGTATATGG
ATCATATCTGCCGTTGCACCAACCGTTATCTATATAATAACACTTGGAACTGAACAGAAT
CCATTCTCCACATTGTCAATTTGCATTTTACCTTTAATATTTGTGCTCTCCATCCTTCAC
ACACCTTTGTTAAAGATTTATTACAGTTTCACCATCATTTATTTTCTTATATGTTTAATA
CTTATCTCCAGTTGCTATGTCATGTTATACTGCAAAACCAAGGCGTCGGGGATATGGGGA
GGCAACTCCAGGGCGAGGCACACTTATGTCATCCATTCAGTGCTGTTTGTTTTTTATTTC
TTTCCTCTGCTTGTACTGGTGGCGGGGACAGCACTCCAGGAACTGCACCTGGTCTCCTAC
ATGACCGGACTCTGGATCAGTCTGTCAATGACCAACATGCTGATGATGTTACCCAAGGCA
GTTTCCCCCTATGTTTATGCTCTCCGATATCGAGAAATCACAAAAACTATCCGGTCTTTA
TCAATGCTGAGGCATGTTAGGCGAATAAATCCAACTGGT
>Scyliorhinus_canicula---LR744042.1-68731770-68732822---1_exons---phobius-tmhmm
ATGAATTTATCGAAATGTGAAAATTATTATTCATTCAATGAGATGTCTCAACTGGGGGAA
GAAATGATTCCTGTGCAATACTCTACAACCTCCCCCAATTTGACAGAACTCTGTGACCTA
TATAACCTGTTGCAGGAATTGTTCCTCAATATGCCACGCTGGGGAATAGATATTTGGATC
ATTCCTCCAGCGGTCGGTCTCTTTGCCTCATTGTTTGCTACTCCTCTCGTCCTGCTGGCC
ATCTTTTTAAACAACAACCTTCGTCAGGAGACCAGGTATCTGCTGCTTGCCAACACGTTG
CTTAATGATTTGATTTATTCCATACTGAACACCTTCATTGACATTCTGAATGTAGCAGGT
GTGGGAATGCCTAAAGTTGTTTGTGAAACTCTCTTGTTCCTGCTAACAGTGGCTCATTTG
AATGGGATTCTGTCAATCACTGCTACAGTGGTGGACACTTATGTGGCCATCAGTTGGCCC
CTTCGCTACCCCTCGCTTCTACCTCGTTCCAGGACCATTAAAATTATCGCTTGCATATGG
ATTCTCTCTGTCAGTAATTCTTTTGTCCTGTTCATTATAACACTGTGGACACAAGAGGAG
CCATTCTCTTTGTTATTGACATGTGTGGTACCTTTAGTGCTTTTGTCCTCTCCACTTGGA
ATATATTTGTTGAAAAGTTCTTATGGTATTGGAGTACTGTATTTTCTAATATGTTTAATA
TTGATCTCAAGTTTTTATGTCATGTTATGCTGCAAGACTAAGGCATCAGGGTTATGGGTT
AGCAACTCAAGAGCGAGCCAGACCTACCTCATTCATTCAGTGCTGTTAATTGTTTACTTC
TCCCCTCTGGTCATGATGGTATTAGGAGGAGTGTTTTTTGGGAAGCAGTTGATTAGAGTC
CAGTCAGTAATCTGGATGATTGTGTCAATAAATAATATACTGATGCTGCCTAAGGCAGTG
CTTCCTTATGTTTACGGGCTGAGGTATCGAGAAATTGCAAATGTAATACGGTCGTTCTTC
AGTTTGAAGTCTGTGGCTCAAATCAGGCCATTG
>Scyliorhinus_canicula---LR744042.1-68748465-68749499---1_exons---phobius-tmhmm
ATGATTCTACTTGACGCCGAGTGTGTACTTTATTTCCACACCAACAGCTCATCAGCAGAG
CTCCCAAACTCCACATACGCCGGCGGCATGATTGCTGAAGCGTACTTGCAATGGATTCAT
GCTTTGATGGAGAGCCGAACCAGGCTTATCATCATCCCTGGAGCAATCTGCTTCCTTGCA
TCTTTGATAGCCAGTCCGCTGATTCTGCTCGCCATTTTTACCAGCAGCAGCCTCTGTGAA
GAATCCAGATACCTTCTGCTCAGCAACACCTTGATCAGCGACTTCATTTACTTGGTGATA
AATTTCTGCATCCAGCTTTGTAACATTACCCAGCTGAGCTCCCCCAAACTGGTGTGTGAA
TTGTTGCTTTTTACTCTAACGACCACGAGCTGCTGTGGGTTAATGACGATCACAACCATG
GTGATAGATACTTACTTGGCTATTAACTGGCCTCTGCATTATATCACACTGTTTCCTCCC
TCCAGGGCTGTCAGGCTGGTCATCTTGATATGGATTGTGGTTGCTTTTCCGCAGTTCATG
ATTACCTCAGTAATGCTAATAACCCAACAGTCTCCATTTTGCAGGCTAACATTCTGCGAG
GTAGACTACATTTTCCTGATAGTCCCCCACGGTGCAATCCTCACCCAACTCTTTTATGGC
TTGCTCATTGCCCTGCTGTTGTCATGTGTGTGCTTGCTGCTGACCTGTTATTTCATGCTG
TACTGGAAGACGAGAAACTCTGGGATCTGGAGCGGCTTTTCCTCCAGAGCAAGGCTCACC
TTCTTGATGCACTTTGTTGTCTTTGCCTTTTATTGCTGTTCAATGCTACTTATGGTGGTG
GAAAGGATTCTATACAATTGCGGCACGGTGAAGTTCGAGATGGCCATTTTCATAACTCGG
ACAATGTCTAATATAATCATGATGGCACCAAAGGCATTGGCCCCTTACTTTTACGGAATG
AGGCACAGAGAATTAGCAAAGGTTATCAAATCTTTCTTCTTGTTAAAATATGTCAATCAG
GTGGAACCCATACAT
>Scyliorhinus_canicula---LR744042.1-68782340-68783362---1_exons---phobius-tmhmm
ATGGTGGCTTTTCTTGGGTTCGATGTTTCCAATTCCACTGTGATCCTGTCGGGCATTAGG
TTTTCCAATGCCACCAATGACAGTGAGGTCTGCAGCATCACAGTTGAAGGTGTGCGCGCT
CAGCATTTGAACATTTTTCTCATCTCTCTAGCCCTGTGCCTCGTTGGCACACTGCTGGCC
AACCCACTGCTTCTCATGGTTATTTTGTTGAAAAAAAGTTTCCGTCGGGAAACAAGGTAT
CTGCTTCTGGCCAACATACTAGTGGCTGACCTCATTTTCCTCTTCCTGAACAGCTTTATA
GCAATTAGCATTGCAGTGCAGCAGTGCATGCCCAGTCTCCTTTGTGACTTTCTAGTTATT
GGGCGGACTATATCTGACTTCAGCAGTGTCCTAACCATTACCGTTATGGCGATTGATACC
TATATAGCAGTTAGTTTGCCACTGCGTTACGTGGCGATAATTCACCCGTCACGAACTGTC
AAACTTGTAATTGTGATTTGGATTCTTGCGTCAGTCTACCCATTCATCTTATTAACTGCG
ATCCTGGCAAAGCAGCCAGCTCTCAGTCATGGCCACAAGATGTGTCTCATGTTGCTGAGC
CCAAATATGTGCCCCTTCAGCCGCCAGTTCATATTAGGTATCAACATTTTCCTTGTGTTC
AGTGTTTTGACCTGTTTCTTGCTGGTGCTGTACTGCTACATCATGCTGTACTGTAAAACC
AGGGGCTCAGGCATCTGGGACAGCCTCAACTCCAGGGCAAGAGTGACCCTGCTGATACAT
GGAATCGTGCTCTTCCTATATTTTGGTCCCTGTTTGATTTTCAGCTTGGAGATAGTATTC
AGCGACTCACATCTCATCAACGCCAGCACCAGAATGTGGCTCTACAACATCAACATTCAT
GTTTTCATGATGATCCCACGACTGCTGTGCCCTTACTTATATGGCCTGAGGTACAGAGAA
CTTGCAGAGGCAGTCAAGAGGCTATTCATCATTGGAAGGCATCGCGTACATGCAATAAAC
AGA
>Scyliorhinus_canicula---LR744042.1-136801320-136802273---1_exons---phobius
ATGAACAGCTCCAATGAGACTTCTGATTACATTTTAAATGTGGTGAAGACTTCAATTTAT
CTGACTGATTTTATTGTCACTAGTATGTGCAGTCACATAATAATAAGTACTGTGCAGCAA
GAGTTGGAGTTAAAGCGTGAGACCAGATACTTCCTCCTGTGCCAACATCTCATTTATGCT
TCTATATATTTTGCCCTGTGCACCCTAACAAATGGTTTGCGACTCTTCAGTATCAACTCA
CCCAGGATTCTTTGCTGGATCCTGTTTGCATTTCAAATAACATTCGCACAATGCATAATG
CTAACTTTAACTCTAATGTCCTTGAACGCTTGTATAGCTATCTGTTGGCCTTTGCGATAT
ACTTCACTTGTTGATTCAACAAATAAGAAAATAACTGCAATAATGTGGGTGTTAGCGGTG
CAGAATCCATTGTGGTCAACAGTATATCAAAGCCTGAATGTCTCTTTGACAGACATAATT
GAAAACGACAATAGCTGCCCTAATCCAATGAATGGCTTTGCTTCAAGACAAATTGGAATC
GCATCTATCCTCCTGTGTTTCACCTTGATTGTGTTGTGCTACTGTTTGATATACAGAGAA
GGAAAAAGGTCTGGACACTTTGTCACCTCAAATGTTCAAGCACAGAAGACTATTTTTATT
CATGGTGTGCAATTAAGCTTTTTCATTGTTCCGGTTTTGATCACAATTGGACTTGGTAAA
AGGCCTAAACTGACAACGTTCTATGTGATCAATACTGTCATTTTCTCAGCAGCTCAGTGT
CTTAGTCCTGTGGTCCATGGCCTCAGATGTAAAGAGCTTCGAAATAAGTTAACTAAGACC
AAATTCTGCTGCTGCACTTTTAAAAATGGGAAGAGAAATGATGGTGTTTTTCAGCTGAAT
GCAAACCTTGCTGGTAGTACTGTGACTGATACACAGAGCAACGTCTGCAATCCC
>Scyliorhinus_canicula---LR744042.1-137345270-137346256---1_exons---phobius-tmhmm
ATGATTTTGAAGAGGTGCTGGAAAATGCTGAATGCTTCATTCAATGGAACAACAGAGTAC
CTCGATTGTCCTTCATGGGTTGTGTTGCTACCCGAGGGAATTTGTTTAATGTTTACACTG
CTCTTCAGCGGAGCCATGCTGGACACCATTTTCCGGACTTCCGTTCTTCGGAAGGAACCG
AGGCACCTGTTACTTGCCAGCCTGCTCATAAGTGATCTGGTCTATTTAAGCCTGCTGATG
GCCACAACAGTGATGTGGGCAGCTGTCATCAACATGCCCATACTGCTGTGCCTCATCAAT
TACATGCTGGTCTTCTCCAGCTTCATTAGTGGTTTCTTTACTGTTACTGCAATGGCTGTG
GACAAGTACATTGCAATCTGCTGGCCTCTGCACTATCGTTCCATCTGCACATCTGGCAAA
ACTCAGAAGATCATCATCCTCATATGGGGTTTAGCAATGCTGTATCCATCGGTGTGCCTA
CTGATGCTCCTAGTGGCTCGCTCGCCCACACTGGTCATGGAATCCTTTCGCTGCGTCTTT
CCTCCAGTTGAAGAAGGGATTCTAGGAACTTCCTTTGCTTTATTTCAAATCCAGCAAGCT
GTACTCGCTCTCACCTTCCTGGTGAGCGGAGTGACCATAGTATTCTCTTACTGCATGATA
TACAAAGAGGCCCGTCAGACCTCCCCGAAGGTGCGTGCACGCAGAACTGTGCTCCTTCAT
GGCCTTCAGCTTTTCCTTTATTTCATACCCGTAGCAAACTACATTGTATTCTCCAACTTG
GTCAAAAATAGGGCCATCAAAGTGGAAGTCATCACCCAGCTCCATTTGATCAACATCTCT
CTTTTCTCTATCTTGCCTCGATGCCTGTGCCCTGTGGTGTTTGGGTTTAGAGCTAAAGAG
CTCTACCATCATGTGAAGAAGCGCCTCGGCAGCCCGAATCAGGTAGCACCTCAAGCAGAC
TCAACAGAATTTAAAACATATCCAAAC
>Scyliorhinus_canicula---LR744043.1-7354977-7355918---1_exons---phobius-tmhmm
ATGAATGACAGCGCCCTGAGCCACATTGAGTTCGTCCTGCAAGGTGTCCCCAATGGCGAT
GGCCACGAGCTACTGATATTCATCTCTTTTCTGCTGGTGTACATGGTCATCATTGCAGCC
AACCTTACCATTATGTACCTGGTTAAGACCGAGACCAAGCTGCATGGTCCCATGTACTAC
CTACTCTGCCTCCTTGCTGGCATCGACATCGTCCTCAGCAGCGTGACCATCCCCAAGATT
TTGGCGATGTATTCATTGCAATCCATGGTCATTTCCCTGGAGGCGTGTGTCACCCAGATG
TTTTTCGTCTACTGCACGGCATTGAGTGAATCGACGCTTCTGGTAGCTATGGCCTATGAC
CGCTATGTGGCCATTTGCCAGCCCTTTAACTACCACAAGCTCAAGCTCCATTATGTCCTC
CTGGCTGTGGCCCTCATTATCTTCCTCCGAGCCATGTGCTTCGTTGCCGTGGCGACGTTA
CTGACCCAAGCCACTTACTGCGGCTCCAACTTCATCCAGAATTGCTACTGCAATTACGGC
TCTCTGTCCAAGCTGGCTTGTGACGGTGTGACTGTGAGTGACGCCATCACCTACCCACTG
TCCTTTCTCATCACCTTGCCGGACAGTTCTCTCATTATCATCTCCTACTTTAAGATTTTC
AAGGTGGCCTTCTACACTGGCCAGGGGGAGGCCCGCACCAAAGCTCTCAACACCTGCACC
AGCCACTGCTGCGTCCTGATACTGTTCTACACCAGCGCCCTCTTTGAGTTCACCATGTAC
CTGATCCCCAGCATCTTCTCTCCCGAGCTCCACTTTGTGGTGGCCGTCACTTTCGCTATT
TTCCAACCCATCTTCAATCCCATCATCTACGGCGTGAGGACCAAGGAAATCAGGAAAAGC
TTCCTCAAACTGCTGGGCAGGGGGAGAATTGCAGACAGATCG
>Scyliorhinus_canicula---LR744058.1-14724702-14725736---1_exons---phobius-tmhmm
ATGAATGAATCAAGGAATGAGACGTCGAGTGAGGGGCAATTTATCGAAATCAGAGTCTTT
GCTTCTGTCACCTCCTTCGTTTTGTTGGCTTTCTTCAACCTCGTCATTGACTGCACTATC
CTGAGCGAAGACCGCCTGCGATCCCAGGCCAGGTTCGTCTTGCTTTTCCACCTTCTGGTA
TCTGGACTGATCTACTTTGGCCTGAGCAGCACTTTCTACCTGCTGATATACCTGGGGGCC
GTCATGTCCGCTGCCTCCTGCCTGACCCTCCTCTTGTTCTTGATGATCAGCGGCTCCACC
ATCCTCCTGACTCTGACGGTAATGGCGGTGGATCGCTACCTGGCCATCTGCCACCCCCTC
AAGTACAGCTCCTTCTGCACCCAGAGCAGGGTCTGGGCCCTCAGCAGCCTGACCTGGGTG
GTCTCGGCCGCCATCCCACTCGCGCTTGTGTCCCAGCACATGATGTCGGAGCCGGGGCTC
CGGGGCAGCACCAGGTGTGAAGCCTCCAACCTGCATTCCAGCTACAACATGAAGCAGACG
TCGAAGATCCTGCTGATCTGTATCTGCACCGTGCTCATTCTGTACAGTTACTACAAGATT
CTGGCGGAGGGCAGGCGGATTGGCGTGATGAACCGGCGGAACAAGAGGGCGCGCAGCACC
ATCCTCATGCACGGGGTGCAACTGGCCGTCTACATCATCCCCACCTTCATCAACTTCATC
CTCCACCTGGTGGCTCAGGCGGGCAAGCTCGACCCAGGCACCAAGTCCCTCTTCGAGGTG
CTCAACTTCGCCTTCTTCAGCCTGGCCCAGTGCGTCAGCCCCGTCATCTACGGCCTGCGC
AAGGAGGAGCTGTGGGAGCGCACCTCGCGACGGTTCCCCTGCTGCCTCTGGGACCTGAAG
GGGACCCTGGAGTGGCTGGTGAGGGCTACGCTGCTGCTGCCCACCAAATCCAGCCCCCCA
GCTGCCGTCCAGGGCCTGCCCGGCCCCGAGGGGGTCGCCCTGGTCAGCGGGGAGGCCACG
GGAGGGTGCACCTCG
>Scyliorhinus_torazame---BFAA01000754.1-6533-7486---1_exons---phobius
ATGAACAGCTCCAATGAGACTTCTGATTACATTTTAAATGTGGTGAAGACTTCAATTTAT
CTGACTGATTTTATTGTCATTAGTATGTGCAGTCACGTAATAATAAGTACAGTGCAGCAA
GAGTTGGCGTTAAAGCGTGAGACCAGATACTTCCTCCTGTGCCAACATCTCATTTACGCT
TCTATATATTTTGCCCTGGGCACCCTAACAAATGGTTTTCGACTCTTCAGTATCAACTCA
CCCAGGATTCTTTGCTGGATCCTGTTCACATTGCAAATAACATTCGCACAATGCATAATG
CTAACTTTAACTCTAATGTCCTTGAACGCTTGTATAGCTATCTGTTGGCCTTTGCGATAT
ACTTCACTTGTTGATTCAACAAATAAGAAAATAACTGCAATAATGTGGGTGTTAGCAGTG
CAGAATCCATTGTGGTCAACAGTATATCAAAGCCTGAATGTCTCTTTGACATACATAATT
GAAAACGACAATAGCTGTCCTAACCCAATGAGTGGCTTTGTTTCAAGACAAATTGGAATT
GCATTTATCCTCCTGTGTTTCACCTTGATTGTGTTGTGCTACTGTTTGATATACAGAGAA
GGAAAAAGGGCTGGACACTTTGTCACCTCAAATGTTCAAGCACAGAAGACTATTTTTATT
CATGGTGTGCAATTAAGCTTTTTTATTGTTCCGGTTTTGATCACAATAGGACTTGGTAAA
AGGCCTAAACTGACAACGTTGTATCTGATCAATGCTGTCATTTTCTCAGCAGCTCAGTGT
CTTAGTCCTGTGGTCTATGGCCTCAGATGTAAAGAGCTTCGAAATAAGTTAACTAAGACC
AAATTCTGCTGCTGCACTTTTAAAAATGGGAAGAGAAATGATGGTGTTTTTCAGCTGAAT
GCAAGCCTTGCTGCTGGTACTGTGACTGATACACAGAGCAACGTCTGCATTCCC
>Scyliorhinus_torazame---BFAA01000754.1-554087-555073---1_exons---phobius-tmhmm
ATGATTTTGAAGTGGTGCAGGAAAATGCTGAATGCTTCATTCAATGGAACAACAGAGTAC
CTCAATTGTCCTTCATGGGTTGTGTTGCTACCTGAGGGAATTTGTTTAATGTTTACACTG
CTCTTCAGCGGAGCCATGCTGGATACCATTTTCTGGACTTCCGCTCTTCGGAAGGAACCG
AGGCACCTGTTACTTGCCAGCTTGCTTATAAGTGATCTGGTCTATTTAAGCCTGCTGATG
GCCACAACAGTGATGTGGGCAGCTGTCATCAACATGCCCATACTGCTGTGCCTCATCAAT
TACATGCTGGTCTTCTCCAGCTTCATTAGTGGTTTCTTTACTGTTACTGCAATGGCTGTG
GACAAGTACATTGCAATCTGCTGGCCTCTGCACTATCGTTCCATCTGCACATCTGGCAAA
ACTCAGAAGATCATCATCCTCATATGGGGCTTAGCAATGCTGTACCCGTCGGTGTGTCTA
CTGATGCTCCTAGTGGCTGGCTCGCCCACACTGGTCATGGGATCCTTTCGCTGTGTCTTT
CCTCCAGTTGAAGAAGGGATTCTAGAAACCTCCTTTGCTTTATTTCAAATCCAGCAAGCT
GTACTCGGTCTCACCTTCCTGGTGAGCGGAGTGACAATAGTATTCTCTTACTGCATGATA
TACAAAGAAGCCCGTCAGACTTCGCCGAAGGTGCGTGCACGCAGAACTGTGCTCCTTCAT
GGCCTTCAGCTTTTCCTTTATTTCATACCCGTAGCAAACTACATTGTCTACTCCAACTTG
GTCAAAAATAGGGCCATCAAAGTGGAAGTCATCACCCAGCTCCATTTGATCAACATCTCT
CTTTTCTCTATCTTGCCTCGATGCCTGTGCCCCGTGGTGTTTGGGTTTAGAGCTAAAGAG
CTCTACCATCATGTGAAGAGGCGGCTCGGTAGCCCAAATCAGGTAGCACCTCAAGCAGAC
TCAACAGAATTTAAAACATATCCAAAT
>Scyliorhinus_torazame---BFAA01004904.1-96868-97809---1_exons---phobius-tmhmm
ATGAATGACAGCGCCCTGAGCCACACTGAGTTCCTCCTGCAAGGTGTCCCCAATGGCGAT
GGCTACGAGCTACTGATATTCATCTCCTTTCTGCTGGTGTACGTGGTCATCATTGCAGCC
AACCTTACCATTATGTACCTGGTTAAGACCGAGACCAAACTGCATGGTCCCATGTACTAC
CTACTCTGCCTTCTCGCTGGCATCGACATCATCCTCAGCAATGTGACCATCCCCAAGATT
TTGGAGATGTATTCGTTGCAATCCAAGGTTATTTCCCTGGAGGCGTGTGTCACCCAGATG
TTTCTCGTCTACTGCACGGCATTGAGTGAATCGACGCTTCTGGTAGCTATGGCTTATGAC
CGCTATGTGGCCATTTGCCAGCCCTTTAACTACCACAAGCTCAAGCTCCATTACGTCCTC
CTGGTTGTGGCCCTGATTATCTTCCTCCGAGCCATGTGCTTCGTTGCCGTGGCGACGTTA
CTGACCCAAGCCACTTACTGCGGCTCCAACTTCATCCAGAATTGCTACTGCAATTATGGC
TCTCTGTCCAAGCTGGCTTGTGACGGCGTGACTGTGAGCGACGCCATCACCTACCCCCTG
TCCTTTCTCATCACCTTGCCGGACAGTTCTCTCATTATCATCTCCTACTTTAAGATTTTC
AAGGTGGCCTTCCACACTGGCCAGGGGGAGGCCCGCACCAAAGCTCTCAACACCTGCACC
AGCCACTGCTGCGTCCTGATACTGTTCTACACCAGCGCCCTCTTTGAGTTCACCATGTAC
CTGATCCCCAGCATCTACTCTCCCGAGCTCCACTTTGTGGTGGCCGTCACTTTCGCTATT
TTCCAACCCATCTTCAATCCCATCATCTACGGCGTGAGGACCAAGGAAATCAGGAAAAGC
TTCCTCAAACTGCTGGGCAGGGGGAGAGTTGCAGACAGATCG
>Scyliorhinus_torazame---BFAA01007523.1-119478-120500---1_exons---phobius-tmhmm
ATGGTGGCTTTTCTTGGGTTCGATGTTTCCAATTCCACTGTGATCTTGTCGGGCATTAGG
TTTTCCAATGCCACCAATGACAGTGAGGACTGCAGCATCACAGTTGAAGGTGTGCGTCCT
CAGCATTTAAACATTTTTCTCATCTCTCTAGCCCTGTGCCTCGTCGGCACACTGCTGGCC
AACCCACTGCTTCTCATGGTTATTTTGTTAAAAAAAAGTTTCCGGCGGGAAACAAGGTAT
CTGCTCCTGGCCAACATACTGGTGGCTGACCTCATTTTCCTGTTCCTTAACAGCTTTATA
GCAATTAGCATTGCAGCACAGCAGTGCATGCCCAGTCTCCTTTGTGACTTTATAGTTATT
GGGCGGACTATATCTGACTTCAGCAGTGTCCTAACCATTACCGTTATGGCAATTGATACC
TACATTGCAGTTAGTTTGCCGTTGCGTTACGTGGCGATAATTCATCCGTCACGAACTGTC
AAACTTGTAATTGTGATTTGGATTCTTGCATCAGTCTACCCATTCATCTTATTAACTGCG
ATCCTGGCAAAGCAGCCAGCTCTCAGTCATGGCCACAAGATGTGTCTCATGTTGCTGAGC
CCAAATATGTGCCCCTTCAGCCGCCAGTTCATATTAGGTATCAACATTTTCCTTGTGTTC
AGTGTTTTGACCTTTTTCTTGATAGTGCTGTACTGCTACATCATGCTGTACTGTAAAACT
CGGGGCTCAGGCATCTGGGACAGCCTCAACTCCAGGGCAAGAATGACCCTGCTGATACAT
GGAATCGTGCTCTTCCTATATTTTGGTCCCTGTTTGATTTTTAGCTTGGAGATAGTATTC
AGCGACTCGAATCTCATCAACGCCAGCACCAGAATGTGGCTCTACAACATCAACATTCAT
GTTTTCATGATGATCCCACGACTGCTGTGCCCTTACTTATATGGCCTGAGGTACAGAGAA
CTTGCAGAGGCAGTCAAGAGGCTATTCATCATTGGAAGGCATCGTGTGCATGCAATAAAC
AGA
>Scyliorhinus_torazame---BFAA01007523.1-151762-152796---1_exons---phobius-tmhmm
ATGATTCTACTCGATGCCGAGTGTGCACTTTATCTCCACACCAACAGCTCATCAGCAGAG
CTCCCAAACTCCACATACGCCACCAACATGATTGCTGAAGCGTACTTGCAATGGATTCAT
GCTTTGATAGAGAGCCGAACCAGGCTTATCATCATCCCTGGAGCAATCTGCTTCCTTGCA
TCTTTGATAGCCAGTCCGCTGATTCTGCTCGCCATTTTTACCAGCAGCAGCCTCTGTGAA
GAATCCAGATACCTTCTGCTGAGCAACACCTTGATCAGCGACTTCATTTACTTGGTGATA
AATTTCTGCATCCAGCTTTGTAACGTTACCCAGCTCAGCTCCCCCAAACTGGTGTGTGAA
TTGTTGCTTTTTACTCTAACGACCACGAGCTGCTGTGGGTTAATGACGATCACAACCATG
GTGATGGATACCTACTTGGCTATTAACTGGCCTCTGCATTATATCACACTGTTTCCTCCC
TCCAGGGCTGTCAGGCTGGTCATCTTGATATGGATTGTGGTTGCTTTTCCGCAGTTCATC
ATTACTGCAGTAATGCTAATAACCCAACAGTCTCCATTTTGCAGGCTAACATTCTGCGAG
GTAGACTACATCTTCCTGACAGTCCCCCACGGTGCAATCCTCACCCAACTCTTTTATGGC
TTGCTCATTGCCCTGCTGTTGTCATGTGTGTGCTTGCTGCTGACCTGTTATTTCATGCTG
TACTGGAAGACGAGGAATTCTGGGATCTGGAGCGGCTTTTCCTCCAGGGCAAGGCTCACC
TTCCTGATGCACTCTGTTGTCTTTGCCTTTTATTGCTGTTCAATGCTACTGATGGTGGTG
GAAAGGATTCTATACAATTGCGGCACGGTGAAGTTCGAGATGGCCATTTTCATAACTCGG
ACCATGTCTAATATAATCATGATGGCACCAAAGGCATTGGCCCCTTACCTTTACGGAATG
AGGTACAGAGAATTAGCAAAGGTTATCAAATCTTTCTTCTTGTTAAAAGATGTCAATCAG
GTGGAACCCATACAT
>Scyliorhinus_torazame---BFAA01012459.1-5702-6754---1_exons---phobius-tmhmm
ATGAATTTATCGAAATGTGAAAATTATTATTCATACAATGAGATGTCTCAACTGGGGGAA
GAAATGATTCCTGTGCAATGCTCTACAACCTCCCCCAATTTGACAGAACTCTGTGACCTA
TATAACTTGTTGCAGGAATTGTTCCTCAATATGCCACACTGGGGAATAGATATTTGGATC
ATTCCCCCAGCGGTTTGTCTCTTTGCCTCATTGCTGGCTACTCCTCTCGTCCTGCTGGCC
ATCTTTTTAAAAAACAACCTCCGTCAGGAGACCAGGTATCTGCTGCTTGCCAACACGCTG
CTGAATGACTTGATTTATTCCATACTGAACACCTTCATTGACATCCTGAATGTAGCAGGT
GTAGGAATGCCTAAAGTTGTTTGTGAAACTTTCTTGTTCTTGCTAACAGTGGTTCATTTG
AATGGGATTCTGACAATCACTGCTACAGTGGTGGACACTTATGTGGCCATCAGTTGGCCC
CTTCGCTACCCCTCGCTGTTACCTCGTTCCAGGACCATTAAAATTATCGCTTGCATATGG
ATTCTCTCTGTCAGTAATTCTTCTGTCCTGTTCATTATAACACTGTGGACACAAGAGGAG
CCATTCTCTTTGTTATTGACATGTGTGGTACCTTCAGTGGTTTTGTCCTCTCCACTTGGA
ATATATTTGTTGAAAAGTTCTTATGGTATTGGAGTACTGTATTTTCTAATATGTTTAATA
TTGATCTCAAGTTTTTATGTCATGTTATGCTGTAAGACTAAGGCATCAGGGTTATGGGTT
AGCAACTCAAGGGCGAGCCAGACCTACCTCATTCATTCAGTGCTGTTAATTGTTTACTTC
TCCCCTCTGGTCATGATGGTATTAGGAGGAGTGCTTTTTGGGAAGCAGTTGATTGGAGTC
CAGTCAGTAATCTGGATGATTGTGTCAACAAATAATATACTGATGCTGCCTAAGGCAGTG
CTTCCTTATGTTTACGGGCTAAGGTATCGAGAAATTGCAAATGCAATACGGTCGTTCTTC
AATTTGAAGTCTGTGGCTCAAATCAGGCCATTG
>Scyliorhinus_torazame---BFAA01012459.1-55003-56061---1_exons---phobius-tmhmm
ATGAATTTATCGAAATGTGAACGCTGTGATTCCTACAAAGTGTTGCATCCTCTGGGTGAA
GACGTTGTTACTGTGCAATTCTCTGCAAATGTTTCCCATCCTGAGGACCTTTATCTTCAA
TATAATGTGATTCAGGCATGGGTGAATGCTTTGGGGCATTCCAAAACAGACATTTTGATG
ATTCCTCTGGTGGTCTGTTTGTTTGCTTCGCTCTTGGCAACCCCTCTGGTCCTGCTGGCC
ATCTTTTCAAACAATAACCTTCGTCAGGAGACCAGGTATCTGCTGCTTGCCAACACGTTG
CTGAATGATTTGATTTACTCAATACTGAACACCTTCATTGTCATCCTGAATGCTGCAGGT
GTGGGAATGCCTAAAGTTGTTTGTGAAACGCTCTTGTACGTGCTAACGGTGGTTTATTGT
AATGGGATCCTGACAGTCACTGCTACAGTGGTGGACACTTATGTGGCTGTTGGTTGGCCT
CTTCGTTATACCTCACTTTTACCGCACACCCGGACCATTAAAATCATCATTTGTATCTGG
ATCATATCTGCCGTTGTACCAACCGTTATCTATATAATAACACTTGGAACTGAACAGCAT
CCATTCTCCACATTGTCAATTTGCATTTTACCTTTAATATTTGTGCTCTCCATCCTTCAC
GCACCTTTGTTAAAGATTTATTACAGTTTCACCATCATTTACTTTCTTATATGTTTAATA
CTCATCTCCAGTTGCTATGTTATGTTATACTGCAAAACCAAGGCGTCGGGAATATGGGGA
GGCAACTCCAGGGCGAGGCACACTTATGTCATCCATTCAGTGCTGTTTGTTTTTTATTTC
TTTCCTCTGCTTGTATTGGTGGCGGGGGCAGCACTCCAGGAACTGCACCTGGTCTCCAAC
ATGACTGGACTCTGGATCAGTCTGTCAATGACCAACATGCTGATGATGTTACCCAAGGCA
GTTTCCCCATACGTTTATGCTCTCCGATATCGAGAAATCACAAAAACTATCCGGTCTTTA
TCAATGCTGAGGCACGTTAGGCGAATAAATCCAACTGGT
>Scyliorhinus_torazame---BFAA01012495.1-29597-30568---1_exons---phobius-tmhmm
ATGGACGCGACAGATCAACGACGGTACCCAGTCACAGGATTCATTCTTGTTGGATTTCCA
GGACACCAAGAATTGCAAGCCCCCCTCTGGTGTCTGTTTCTGATTGCTTATATGTTAATA
GTTCTTGGGAACGTCTCTGTTGTGTTCATGGTCACGACAGACAAACGCCTGCACACACCC
ATGTACTTTCTAATCGCCAACCTGGCAGCAATGGATGTGGTGTTGACAAGTTCAGTCATT
CCTGGAATGTTGGTGAGGGTTATATTGCACATTAAATTTACTCGGTGGAGCAACTGCTTT
ATTCAAATGTACTTCTTCCACAGCATGTCAGCAGCCAAGATATTCCTACTCGCCGTGATG
GCTTATGATCGTTCTGTCGCAATATGCAACCCCCGACATTACCTGCTCCTCACAAGGAAT
GCTTCTTTTGTCAAACTGGCTGGTTTTACCTGGATGCTTGGCCTGGTTAGTTTCTTGCCT
CCAGTACTTTTAACTTCTATCTTTCCTTTTTGTGGCTCCAATGAAGTTTACAATTGCTTT
TGCGAGTTGCTGTCAGTTACAAGCCTGATTTGCACAGACACGATCTCCGTCACATTCCTC
AACACAGTTTTAAACGTGTTAATAGTCTTTTCAAGTTTCGCCACTCTTGTTTGGTTTTAC
ATCAAGATATGTAAATCATTTAAAATTTTGTCCGGGGAGCAGAAAAGGCTTGTGTACACC
TGTGTAGGTCACCTGCTGATTCTTAGTTTCTTTTTGCCCTCCTTGGCCCTTTACTTTGTA
TTGTTCTATTTTGGGTACAGCTCCTCCATAATTTATGTTACTTCTGCTATGGTGTACGTG
ACCATCAGCCCTTTATTGAGTCCGATTATTTACATTCTGGCTGCAAAGGAAATAAGGGAA
AAGATTCTTCAATTCATCAGAGGAAGAAAGGTTTTTCCTCATGTTGCAAGCACTGTTGCT
ATTGACAGCAAT
>Scyliorhinus_torazame---BFAA01016440.1-37833-38867---1_exons---phobius-tmhmm
ATGAATGAATCAAGGAACGAGACGGCCAGTGAGGTGCAGTTCATCGAAGTCAGAGTCTTT
GCTTCTGTTACCTCCTTCGTTTTGTTGGCTTTCTTCAACCTAGTCATTGACTGCACTATC
CTGAGTGAGGACCGCCTGCGTTCCCAGGCCAGGTTCGTCTTGCTTTTCCACCTTCTGGTG
TCCGGTCTGATCTACTTTGGCCTGAGCAGCACCTTCTACCTGCTGATATACCTGGGGGCA
GCCATGTCCGCAGCCTCCTGCCTGACCCTCCTCTTGTTCCTGATGATCAGCGGCTCTACC
ATCCTCTTGACGCTGACGGTGATGGCGGTAGATCGCTACCTGGCCATCTGCCACCCCCTC
AAGTACAGCGCCTTCTGCACCCAGTGCAGGGTCTGGGCACTCAGCAGCCTGGCCTGGGTG
GTCTCGGCCGTCATCCCGCTCGTGCTTGTGTCCCAGCACATGACGTCGGAGATGGAGCAG
CGGGGAATCGGCAGCTGCTCAGCCTCCAACCTGCATTCCAGCTACAACATGAAGCAGACG
TCCAAGATCCTCCTGATCTGTATCTGCACCGTGCTCATTCTGTACAGTTACTACAAGATT
CTGGCGGAGGGCAGGCGGATCGGAGTGATGAACCGGCGCAACAAGAGGGCGCGCAGCACC
ATCCTGATGCACGGGGTGCAACTGGCGGTCTACATCATCCCCACCTTCATCAACTTCATC
CTCCACCTGGTGGCTCGAGCGGGCAAGCTCCACCCGGGCACCAAGTCCCGCTTCGAGGTG
CTCAACTTCGCCTTCTTCAGCCTGGCCCAGTGCATCAGCCCCGTCATCTACGGCCTGCGC
AAGGAGGAGCTGTGGGAGCGCACCTCACGACGGTTCCCCTGCTTCCTCTGGGACCTGAAG
GGGACACTGGAGTGGCTAGTGAGGACTACCCTGCTCCTGCCCACCAAATCCAGCCCGCCC
GCTGCCGTCCAGGGCCTGCCCGGCCCCGAGGGGATTGCCCTGGTCAGCGGGGAGACCACA
GGAGGGTGCACCAAG
>Stegostoma_fasciatum---CM039229.1-129757376-129758347---1_exons---phobius-tmhmm
ATGGCCGAATCAGATCAAAGACGATATCCAGTCACAGGATTCATTCTTGTTGGATTTCCA
GAACATCAAGATTTACAGTCACGCTTGTTGTCCCTGTTTCTTACAGTATATGTATTAATA
GTTCTTGGGAATATTTCTATGTTGTACATGGTTACAACAGACAAGCGGTTGCATGTACCA
ATGTATTTTCTTGTTGCTAATTTGGCAGCAATGGATGTGGTGTTAACAAGTTCAGTCATT
CCTCAGATGTTAGTGAAGCTTGTATTCAACATTAAAGTTATTCTGTGGAGTAACTGTTTC
ATCCAAATGTATTTCTTCCACAGTATATCGGCAGCGAAGACATTGCTGCTCACTGTGATG
GCTTATGATCGTTCAGTTGCAATATGCAACCCCCAACATTATTTGTCCCTCAGAAGAGAT
GCTTTTTTTGTCAAATTGGCGGGTCTTACCTGGGTACTAGGAATGGCTTCTTTCTTGCCT
CCAATAGTTTTAACTTCTATTTTTCCATTTTGTGGTCCAAATGAAGTTTACAATTCTTTT
TGTGAGTTGTTGTCAGTAATGAGCCTAATTTGCGCAGATACAATCTCTGTTAAATTTATC
AATTTAATTTTAAATGCGGTATTTGTCATTTTAAGTTTTCTTACTATTCTCTGGTTTTAT
ATTAAAATATGTAAATTGGTAAAAGTTGCCTCCTCAGAACAGAGAAAGGTTTTAGCCACC
TGTATAGGCCATCTGTTGGTCCTTAGCTTATTTTTCCCCTCCATGGTCCTTTATTCTGCG
TTATTCTATGTGAGTCACAGCCTCCCAATTATTCATATAGCCTTTGCTCTTGTGTATGTT
ACTTTAAGCCCTTTATTGAGTCCAATTATTTATATTCTAGCAGCCAAGGAAATAAGAGAT
AAGGTTGCTAAATTCATCAGAGTACAAAAGGTATTTCCTAATGTTGGAAGCACTGTTGCT
GTTGAGAGCCAT
>Stegostoma_fasciatum---CM039232.1-106470707-106471648---1_exons---phobius-tmhmm
ATGAATCACAGTGCCTTGCGACACATTGAGTTCATCCTGCAAGGTGTCCCTAATGGCGAT
GGGCATGACCTTGTGATATTCATCTCCTTTCTCTTGGTGTATATCATCATCATTACAGCC
AACCTGACCATCATTTTCCTGGTTAAGACTGAGCCCAATCTCCAAGGTCCCATGTATTAC
CTACTCTGCATTCTCAGCGGCATTGACATCATGCTCAGTAGTGTGACCATCCCCAAGATT
TTGGCCATGTATTCACTTCAATCCAAGGTTATATCCCTGGAGGCATGTGTCACCCAGATG
TTTTTTGTCTACTGTATAGCGTTAAGTGAATCAACACTTCTGGTGGCTATGGCCTACGAC
CGATATGTGGCCATTTGCCAGCCCTTTAACTATCACAAGCTGAAGCTCCGTTATGTTCTG
TCCGCGGTGGCCCTGATTATTTTCCTCCGAGCCATGTGCTTTGTTGCAGTGGCAGCCTTA
CTGACCCAAGCCACCTTCTGTGGCTCCAACTTTATCCAGAATTGTTACTGCAATTATGGC
TCTCTCTCCAAACTGGCCTGTCAAGGCGTGACAGCAAGTGATGCCATCACCTACCCTCTG
TCCTTCCTCATCACCCTGCCGGACAGCTCCCTCATCATCTTCTCCTACATCAAAATTTTC
AAAGTGGCCTTCCACACTGGCCAGGGAGAGGCCCGCAGCAAAGCGCTCAACACCTGTACC
AGTCACTGCTGCATCCTGATGCTGTTCTACACCAGCGCTCTCTTCGAATTCACCATGTAT
CTGGTCCCCAGCATCTTCACTTCTGAACTGCACTTTGTGGTGGCTCTCACCTTCGCCATC
TTCCAGCCCATCTTCAACCCCATCATCTACGGTGTGAGGACAAAGGAAATCCGGAATAGC
TTCCTCAAGCTGCTGGGAAGGAGGAGAGTTACGGACAGATCA
>Stegostoma_fasciatum---CM039232.1-106543429-106544403---1_exons---phobius-tmhmm
ATGGAGCACCCAAGGTACAACGGCTCCCTTTACAATGAATTCATCCTGCTCGGGTTTCCA
GGATTTGAAGGGTCGGAACATCTCCTCTCTGCTCTGCTCCTCTTGGTCTACTTGACCACA
TTGATAGCAAACTTGGCCATTGTGCTGGTTATTGCCCCGGATCCCAGCATGCACCACCCC
ATGTACCTCCTCATTTGCTGCCTCTCAGTTGTCGATATCATTGTTAGCTCTGCTGTGGTC
CCCAAGATGCTGCTAAGCTTTCTGTTTGACCTGAAAGCTGTCTCCTTGGCCAGCTGCCTG
GCCCAGATGTTCCTCGTTCACTTTTGGTCCTCGGCGGAATCGACCCTCCTGTTGGCGATG
GCCGTCGACCGCTTTGTGGCGATTTGTAACCCACTGCGATATGCTGCCATCGTGACTGGC
ACGGCTCTCCTCAAACTGGCCTTGTTTGCCCTCGTACGCAGTGGGCTCACAGTGACCACA
CTGGTTATACTAGCCTCCCCACTCCCGTTCTGCAGGACTAACCTCATTGCGCATTGTTAC
TGTGAGCACATGGCCCTCGTGAGGTTGGCCTGTGCTGACACGAGCCTGAACAGCACCTTG
GGTTTGGTATTTGCCTTTGCGATCATTGGCTTTGACAGCGTATGTGTCCTCCTGTCCTAC
TGGAAGATAGTAACCGTTGTCCTAAAGATCAGCTCGGCAGATTCCCGACACAAGTTATTT
CACACTTGCTGCACTCATTTGTTAGTGATCTCATTCTGCTACCTCACTGCCTTATTCTCC
TTCTTAGCATACCGGGTGGGTCAGGTTCCCATGGGTATCCGTGTCCTGCTCTCTGTCATG
TACCTTATATTGCCTCCGATGGCCAACCCCATCATTTATGGGATGAGGACCAGAGAAATC
CGAGAGCGGCTACTGAAAAGGTTTCGGGGACGAGGGATAAAACCCCAAGCTCAGGAAGTG
GCATCTGTACCCAGC
>Stegostoma_fasciatum---CM039238.1-10016908-10017963---1_exons---phobius-tmhmm
ATGAATTTATCTAAATGTGAATATTGCAATTCCAACAAGATGCCTGTTCAGGGTGAAGAA
ATTGTTGCTGTACAATTCTCTGCAAATGCTTCCCATCCTGATGACCTTCGTCTTCAATAT
AATGTAATTCAGGCATGGATGAATGCTATGGTGCACTCCAAAACAGACATTTTGATGATT
CCTCTTGTAGTCTGCCTATTTGCCTCACTTTTGGCAACTCCTCTGGTCCTGTTGGCCATC
TTTTCAAACAGCAGCCTTCGTCAGGAGACCAGGTATCTGCTACTTGCCAATACTTTGGCT
AATGATTTGATTTATTCAATACTGAACACCTCCATTGATGCCCTTAATGCCGCAGGTGTG
GGAATGCCTAAAGTTGTTTGCGAAACGCTCTTGTATGTGCTAACAGTGGCTTATTGTAAT
GGGATCCTGACGGTCACAGCCATGGTGGTGGACACTTACGTGGCTGTGGGTTGGCCTCTT
CGTTACACCTCACTTCTACCCCGCACCCGAACCCTTAAAATCATCGTTTGCATATGGATT
ATCTCTGCCCTCGCACCATCCATCGTCTACATAATAACACTGGGAACTCAACAGGATCCA
TTCTCCACATTGTCGATTTGCATTTTACCTTTGATATTTGTGCTCTCCATCCTTCGTTCT
TCCCTGTCAAAAATATATTACAGTTTCACAGTAATATACTTTCTAATATGCTTAATACTG
ATCTTCAGTTGCTATGTCATGTTATACCGCAAAACAAGATCGTCAGGAATATGGGCTGGA
AACTCCAGGGCTAGACAGACCTATGTCATCAATTCAGTGCTGTTCATTTTTTATTTCTTT
CCATTGATTGTATTAGTGACTGGGAGTGCACTCCAAGAACTGCATCTGATTTCCTATATG
ACGGGACTTTGGATCACGCTGTCAATGGCAAATATGCTTATGATGTTACCCAAGGCAATT
TCTCCATACGTTTATGCATTCAGGTATCGAGAAGTCACAGAAACAATCTGGTCTTTATCG
ATGCTGAGGCATGTTCGACGAGTAAGCCCAACTGGT
>Stegostoma_fasciatum---CM039238.1-10033393-10034466---1_exons---phobius-tmhmm
ATGTTCTTCAATCAACACAGAATGAATATATCTCAGTGTGAAAATTGTGATTTGAACAAT
GACGTCTCTCATCTGGAGGAAGAAATCATTACTGTGCAATTCCCTACAATTTCTTCCAAT
CATTCAGAACTCCGTACCCTTTATGACCTGGCACAGGAATGGTTTCTCAAAATGTCGCAC
TCAGGGATGGATGGCTTACTCATTCCTTCAGTAGTCTGTCTTTTTGCCTCCTTGCTGGCC
ACTCCTTTGGTTCTTTTAGCCATATTTACAAATAGCAAACTTCGTCAGGAGACCAGGTAT
CTGCTACTTGCCAACACGTTAGCTAATGACTTATTTTTTTCAATACTAAACACCTTCATT
ATCATTCTAAATGCAGCAGATATTAGACTGCCCAAAATCGTTTGTGAAACACTTTTGTTC
TTGCTAACAGTGGCTTACCTGAATGGGATTCTAACGATCACTGCTACAGTAGTGGACACT
TATGTGGCTATTAGTTGGCCCCTTCGCTATATGTCACTTTTACCCCGTTCCAGGACCATC
AAGATGATAGCTTGTATATGGGTTGTCTCTGTTGGTAGTTCTTCTGTTCTGTTTATAATA
ATACTGTGGACACAAGAAATGGCATTTTCCCACTTCTTGACGTGCATGACCCCATTAGTG
CTTTTGTCTTGTCCACTTGGAATATTTTTGTTGAAGATTTCTTATGGTCTTGCACTCTTA
TATTTTCTAATCTGTTTAGTAATGATCTTAAGTTTTTATGTCATGCTGTACTGCAAGACT
AGAAAATCAGGGATATGGGTTAGCAAATCAAGGGCAAGACACACTTATCTTATCCATTCA
GTGCTATTAATTGGTTACTTCTCCCCTCTCTTAGTGTTGGTAATAGGTGGAGTGCTTTTA
TGGGTGCACTTAATTCAGTTCCAGTCAGCACTCTGGATCATTGTATCCACAAATAACATA
CTGATGCTGCCAAAGGCAATGCTCCCTTATGTGTATGGGTTGAGATATCGAGAAATCAAA
AACACGATCCGGTCCATCTTCAATTTGAAGTCCGTAGCTCAAGTAAAGCCACTT
>Stegostoma_fasciatum---CM039238.1-10049230-10050264---1_exons---phobius-tmhmm
ATGTCTCTACTTGACGCTGAGTGTACTTATCATTTCCCCACCAATGTCTCATCAACAGGG
CTCCTAAATTCTACCATTGCCTCTGGTACATTTGCTGAAATATATGTACAGTGGATTCAG
GTTTTGCTGCACAACCGAGCCAGGCTGATCATCATCCCTGGAGCTATCTGCTTCTTCGCA
TCTTTGGTAGCCAGTCCGCTAATTCTAGTGGCCATTTTTACCAGCAGCAGCCTCTGCCAA
GAACCCAGGTACCTGCTGCTCAGCAACACCTTGATCAGCGACTTGATTTACTTGGTGATA
AATTTCTGCATCCAGCTTTGTAACATTTCCCAGCTCAGTGCTCCTAAGTTGGTGTGTGAA
TTGCTGCTTTTTACTTTAACGACCGCAAGCTGCTGTGGCTTACTGACAACCACAAGCATG
GTTATAGACACCTACTTAGCTATTAATTGGCCTCTGCACTATATCACGCTCTTTCCTCCC
GCCAGGGCTGTCAGAGTGGTCATACTTATATGGATTGTGGTTGCATTTCCGCAGTTCATC
ATCACCGCAGTGATGCTAACAACACAACAGTCTCCATTCTGCAAGCTGACATTCTGCGAG
ATAGACTATGTTTTCTTAATAGCCCCTCATGGTGCAATCCTCACCCAACTCTTTTATGGC
TTGCTCATAGCCCTGTTGTTATCATGCGTGTGCTTGCTGCTGAGCTGCTATTTCATGTTG
TACTGGAAGACGCGGAATTCCGGCATCTGGAGAGGCTTCTCCTCCAGGGCAAGGCTCACC
TTTCTCATGCACTCAGTTGTCTTTGCCTTTTACTTCTGTTCGATGTTACTGATGGTCGTG
GAAAGGATTTTTTATAATTGCGGCATGGTCAAATTTGAGACAGTCATTTTCATAGCCCGC
ACCATGTCTAATATAATAATGATGGCACCAAAAGCCCTGGCTCCTTACTTGTATGGAATG
AGGTACAGAGAATTAGCAAAGGTTATCAAATCTTTCTTCTTTTTAAAATATGTCAATCAG
GTGGGACCCATACAT
>Stegostoma_fasciatum---CM039238.1-72947688-72948629---1_exons---phobius-tmhmm
ATGTTGAATGCTTCATTCAATGGGACCGCGACATATCTCCACTGTCCCTCGTGGGTGTTA
CTACTGCCAGAGGCAATCTGTTTGCTGTTTACGCTGGTCTGCAGTGGAGCTACGCTGGAT
GCTATCTTCCGGGTCTCGGCTCTGCGGAAGGAGCCGAGGCACCTGCTCCTGGCCAGTCTC
CTCATGAGCGATCTGGTGTACTTACTCCTGCTGATGGTTGCAACAGCGATGTGGGTAGCA
GTCATCAGTATACCCATCGTGCTGTGCCTCATCAATTACCTGCTGGTCTTTTCCAGCTTC
ATTAGCGGCTTCTTTACCATCACTGCCATGGCTGTGGACAAGTACATTGCAATCTGCTGG
CCTTTACACTACCGGTCCCTTTGCACATCTGGCAAAACTCAGAAGGCCATCGCCCTCATA
TGGCTCTTGGCCACTTTGCATCCATTGGTATGTCTCTTGGTGCTTCTGGGGGCTGGCACA
CCCCCACTGTTCATAGAATCCTTTCGCTGCCTCTTCCCTCCAGTCCAAGGGGGCATCCTA
GAAACAACCTTCGCTTTATTTCAAGTGCAGCAAGCTGTCCTCGCTCTCACCTTCCTGGCC
AGCGCAGTGACCATCGTGTTTTGCTACTGTATGATATATAAAGAAGCTCGCCAAACTTCG
CCCAAAGTGCGTGCCCGCAATACAGTACTCCTCCACGGCCTTCAGCTCTTCCTTTATTTC
ATCCCCATCGCAAACTACATCGTCTACACCAACCTGGTCAAAAGCACATCCATTAAAGTC
CAAGTCATGGCCCAGTTACCCTTGATCAACATCTCACTTTTCTCTGTGTTGCCCCGGTGC
CTGTGCCCTGTGGTTTTTGGGCTGAGAGCCAGTCAGTTATATCTTCATGTGAAGAGACGC
CTTTTCGACCAGAGCCAGGTAACACCTCTGCCAGACTCAACA
>Stegostoma_fasciatum---CM039269.1-1394641-1395663---1_exons---phobius-tmhmm
ATGAATGAATCAGGGAACAGCACTATCAACGAGGAGCACCTGATCAAAATCAGGGTCTTT
GCTTCTGTAACCTCCTTTGTTCTGCTGGCTTTCTTCAATCTTGTAATTGATTATACTATT
CTGAGTGAGGACCGTCTGCGATCTCAAGCCAGGTTTGTCCTGCTGTTCCACCTTTTGGTA
TCAGGTCTGATCTACTTTGGTCTGAGCAGCACTTTCTACCTCCTCATTTACCTAGAGGTG
GCCATGTCAGCATCGTGTTGCCTGATCCTCCTGATGTTCCTGATGATGAGCGGCTCCACC
ATCCTCCTGACCCTGACCGTGATGGCGGTCGACCGGTACTTTGCCATCTGTCATCCGCTC
AAGTACAGCTCCTTCTGCACCCCATGCAAAATCTGGATTCTCAGCAGCCTGACCTGGGTG
GTCTCAGCAGTCATCCCTCTCATCCTGGTCTCCCAGCATACGAAGAAAGATCCCAGTCAG
GGGTTCAGGACCTGCTTAATCTCCAACTTCCATTCCAGCTACAGCACAAAACACACTTCT
AAAATCCTTCTGATCTGTATCTGTACAGTCCTCATACTCTTCAGCTACTACAAAATTCTG
GCAGAAGGCAAGCGTATCGGTGTGCTGAACCGCCGAAATAAGAGGGCACGGAGCACCATT
TTAATGCATGGGGTTCAACTGGCAGTCTACATAATTCCCACGTTCATCAACTTCATTCTG
CAACAAGTGGCACATGCCAAGAAGCTCGATGGGAGTACTAAGACCCTCTTTGAGGTACTG
AACTTTGCCTTCTTCAGCCTGGCACAGTGCATCAGCCCTGTTATCTATGGTCTACGCAAA
GAGGAGTTGTGGGAACTCACTTCGCACAAGTTCCCATGCTTCCTGTGGGACTTCAAGGGG
ACTCTGGAGTTAGTGCGGACGACTCTGCTCTTGTCCACGAAATCGAACCCTCCAGCTGCA
GTCCAGACCTGTCCTGAGGTGCTAACCCTGGTGAGTGAGGAGACCACAGGAAAATGCACC
AAG


--------   F U N C T I O N A L   T A A R  AND  T A R L   G E N E S   --------

>Amblyraja_radiata---NC_045960.1-57066897-57067919---1_exons---phobius-tmhmm
ATGAATTTAACATATCTTGAGAATTCAGAAGATGTGCAATATTGTTTTCAATATGTTAAC
GCATCCTGTCCCAGAGTCACTAGGCCAATAGCAATCAAAGCAACACTGTACCTTATTATT
AGCTTATCAATATTTATTTCAATTTTGGGGAATCTGGTGGTGATTGCTTCGGTTTTATAT
TTCAAACAACTACAGACACCCACTAATTATCTTGTATTATCTTTAGCAGTTGTTGATTTT
CTGGTAGCATCTATTGTATTGCCTTACAGTATGATTAGATCCATTGAAACATGTTGGTAT
TTTGGACATGTGTTTTGCAAAATTCATTCAGTTCTTGAAATTGTATTAACAATAGTTTCA
ATTTATAATGTATGTTTTATTGCTATTGATCGCTACTATGCTATTTGTGACCCCTTGCTC
TATTCCATAAAAATAACTGTGCCTGTGACATTTATCATTCTTAGTTTGATCTGGTTATTT
GCTATCTATTATGGTTTTAATGTGGTTTTTTTGGACTTCAGTAAAAAGATACTGTCTGAT
TATGTGCCTACTATGGCCTGTGAAGGCAGCTGCATTGCTTATGCTAAATTTGAGGGACAT
ATGGATTTTTTGATCATATTTTTCATTCCTATTTTGATCATTCTGGGTGTATACATTAAG
ACATTTTTTGTGGTAAAATGTAAACGTGGCAGAAAAATTGGAAATTTGCCAAACAATGAC
ACGGGGGAAATAAATAAAGAAACTTTGCATAATAAGGAACAAATAGCTGTTAAAAATCAA
AGTGCAATAATGGGAATTTTTACATTCTCCTGGCTGCCTTTCTATGTAAATAGCATTCTT
AATCCGTATTTTGACAGTTTAATCCCAACTCCTTTAGATGATGTAATTACATGGTTTGGA
TTCTTTAATTCTACTTTGAACCCAATGCTTTATGCTTTTTTGTATCCATGGTATCGGCGA
GTACTAAAACTTACATTTTCTTGTCAGATATTTACCTCGGATTCAGCTACAATAGATTTA
TTT
>Amblyraja_radiata---NC_045960.1-57092636-57093667---1_exons---phobius-tmhmm
ATGGACACAAGCATCTTTGAGGGAACAGAAACTGTTGATTACTGTTATGAATTTGTAAAT
GGATCCTGTCCTAAAGCAGACCGAACAAGCAGCGTGCGGGTTCTGTTGTATATACTTATG
ACGTTAATAATTCTATTTACCATCGTTGGTAACCTGTTACTCATCATTTCAGTTTTCCAT
TTCAAGCACCTTCAAACACCCACCAATTATCTCATTCTTTCCCTGGCTACTACTGACTTT
CTATTGGGATGTTTGGTTATGCCTTACAGCATGGTGAGATCAGTGGAAACGTGTTGGTAT
TTAGGAATGCCATTCTGTAAGATTCACACCAGCTTTGATATTATGCTCAGCACAGCTTCA
ATATTACATCTTTGTTTCATTTCTGTTGACCGTTACTATGCAGTGTGTGATCCATTGAGG
TACAAATTAAGAATAACATTTTTTTCAGTGCAGATAATGATCTTCATTAGCTGGGGTGTT
TCTGCTGTTTTTGCTTTTGCCTTGATCTATTTTAAATTAAATCTGAAAGGAATTGAGGCA
TTTTACTACAATGATATTGCATGCAATGGGAGTTGCACACTTGTATTCAATGAAATATCA
GGGGTGATTGCATCAATAATTTCTTTCTACATCCCAGCAGTTGCCATGCTCTGTATTTAT
TGTAAGCTTTATTTTGTGGCGATGAAACAAGTGAGAAGTATAAACAGAATAACCATTGAA
ATTCAAAACATCAGAGTAAATAGAAGCCGTTGTTCACGAAAGCAAGAACAAAAAGCTGCC
AAAACTCTAGGAATCGTGGTGGGAACATTCCTGATCTGTTGGTCTCCATTTTTCGTTTGC
AACACAATGGATGCATTTGTCAGTCATTCTAGTTCACCAGTTTTGCTTGATACCCTTGTT
TGGTTGGGCTACTTGAATTCTACATTTAATCCTGTTATCTACGGCTTCTTTTTTGCCTGG
TTTAGAAAAGCTGTAACAATTATTTACACATGCAAAATATTTCAGCCTGCGTCCTCCAGA
ATAAACATGTAC
>Amblyraja_radiata---NC_045960.1-57129528-57130646---1_exons---phobius-tmhmm
ATGTACAGTAGATGGATATTAAGGAAAGGAGTCGGTGAAGAACGGAAGGATTCAATCATT
TCTCGAGCACAAACTGAAACATCAGCTAGTAGAACTAACATGAATACAAGTCTGGCAACC
AATGAAAATTGCTATCAACTTGAGGAAAATTCGTGTCCAAGAGCAATCCGGTCCCATGGT
CTCCGGGTCTCACTGTATGCGTTTGGTGCATTGGCAGTTCTGGTTACAATGTTTGGCAAC
TTGTTAGTGATCGTTTCAATCTCCCACTTCAAGCAACTCCATACGCCCACAAATTATCTG
GTTCTTTCTTTGGCAATAGCTGATTTTCTGCTGGGATGTATGGTGATGCCTTACAGCTTG
ATCAGATCAATTGAAAACTGTTGGTATTTAGGGGACTTGTTTTGCAAACTCCAAGCAAGC
TTTGACTTCATGCTGTGCGCTGCATCAATATTCCACCTCTGCTTTATTTCTGTTGACCGT
TACTACGCGGTGTGTGACCCGCTAAAGTACAAGATCAAAATAAATCTTCACATCGTCCTC
ATGATGATTCTCCTCAGTTGGATTCTCTCCGCATTTGTGGGTTTTGGCATGATATGTTTA
GAATTAAACTTGATAGAAATTCGAGACTATTATTACAATAAAATATACTGTTATGGGGGT
TGTACACTAGTGATGGGGAAAATATGTACGGTGATCTATTCACTAGTTTCCTTTTTCTTC
CCAGGATTTATTATGCTTTGTATTTATATGAAAATATATTTTGTAGCCACAAAACAAGCC
CGAGCCATCAATGACATTACAAGACAGATCCAGTCTGCCAACGAAAATAAAAACGTAGCC
TCCCAGACAAGTGAAAGGAAAGCTGCGAAAACGTTGGGGATAGTGATGGGGGTGTTCCTA
ATGTGCTGGACTCCCTACTTCACCAGTAACTTCATAGATCCTTTCATTGGTCATAAGACA
CCCCCGCTTATGTTTGACACCTTTTTTTGGTTAGGGTACTTAAATTCTGCATTCAATCCC
GTGATCTATGCATTTTTTTATTCTTGGTTCAGAAAAGCCCTGAAAATTATTCTAACTTTT
AAAATATTCGCAACCGATTCCTCCAGGATAAATCTCTTC
>Callorhinchus_milii---NW_024704744.1-29390822-29391853---1_exons---phobius-tmhmm
ATGGACATAAGTGTTCATGAGAACACAGAAAGTATGCAGTTGTGCTATGAATCTGTGAAT
GGATCATGCCCCAGAGCAATCCGATCAACTGGTGTCCGTATCACACTCTATTTGCTTGCA
GTGTTAGCAATTTTGGTCACTTTGTTTGGTAACATGTTGGTGATCATTTCGATCGCACAT
TTCAAACAGCTCCACACACCCACCAATTACCTTGTTTTCTCATTGGCAATTGCAGACTTC
CTGCTGGGATGTATAGTTATGCCTTACAGTTTGATAAGATCCATAGAATCTTGTTGGTAT
TTTGGGATCTTGTTTTGCAAACTTCACACAAGTTTTGATTTAGTGCTGTGTGCAGCTTCG
ATCATCCATCTCTGCTGTATATCTGTTGATCGTTACTATGCTGTGTGTGACCCACTTAAA
TACAAAACAACAATCACTGTTTCCACAGTCCTAATCATGATCTGCCTCAGTTGGGCTCTT
TCTTTTTTGGTGGGATTTGTCATAATATTTTTAGAATTACATTTAATCGAAATTAAGGAT
TTCTACTATCATGAAATAGCTTGCTTTGGTGGCTGCACACTAATGATGGGTAAAGTGTGT
GCATTAGTTTACTCAACAATTTCATTTTATTTCCCAGCATTTATTATGGTGTGTATTTAC
ACAAAGATTTATCTTGTTGCCAAAAAACAGGCCAGAACAATAAATAACTTATCGAGGAAA
GTCCAACCCATCAACGAAGGCAATAGTATAGCTTCACAAAGAAGTGAAAGAAAAGCAGCA
AAAACCCTGGGAATTGTAATGGGTGTATTTATACTCTGTTGGTCTCCATATTTTGTCTGT
GATAGTATAGAGCCCTTTATTAAATATTCAACTCCGCCTGTTTTGTTTGATGCTTTTTTT
TGGGTTGGTTACCTGAATTCTACATTCAATCCAATGATCTATGGGTTTTTTTATTCCTGG
TTCAGGAAAGCTTTAAAAATTATTTTGACCTGCAAAATATTTGCACCCGATTCCTCAAGA
ATAAATCTATTC
>Callorhinchus_milii---NW_024704744.1-29430277-29431302---1_exons---phobius-tmhmm
ATGAATTCAATAAATCTTGAGAATTCAGAAGATCTGCAATACTGCTTTGAATTTAACATG
TCCTGCCCGAAATCCATCAGATCAACAACAACCACTGTAACAATGTACATTTTTATTACA
ATTTCAATAGTAATTACAATTCTTGGAAACTCAGTTGTGATGATTTCAATTTTACATTTC
AAGCAACTGCAAACACCCACCAATTACCTGGTGCTGTCTTTAGCTTTTGTGGATTTTCTG
ATGGGATTTTTCGTATTGCCTTTCAGCATGGTTAGGTCTGTTGAAACATGTTGGTATTTT
GGGGATACATTTTGTGACATTCACTCAACTTTGGATGTGGTGTTAACTACGGTATCCATA
TATAACTTGTGTTTCATTGCGATTGACCGTTACTATGCAGTTTGCGAGCCTCTGCTCTAC
AGTATAAAAATGACTCTTCCTATGACAGCTTTGATTATTACGTTAAATTGGCTGTTTGCT
ATTATTTATGGATCCTGCGTGTTTTTGTCAGAGTTCACTAAAAAGGCAAGTGGTCATTAT
AGAACCACAATTTCCTGTAAAGGCAGCTGTATTGAGTATAGGTTTGGAGGACATATGGAT
GCATTGATTGTATTATTCATTCCCACCTTTATCATTTTAGGCATATATCTCAAGATATAT
TTTGTGCAAAGGAAGCATGCTCGAAAAATTGGAAACATGCCAAATAACATCAACTCTAAA
GAAGAAATCAATGTTAGAGTGCTGCAGACCAAAGAAAAAACGGCTGCCAAAAACCAAGGG
GTTGTGATGGGAATCTTTGTACTCTCTTGGCTACCTTTCTATTTAAGCAGTATTATTAAT
CCTTACCTTAATTTTGCCACTCCGCCAATTTTATTTGAAGCTTTTACATGGTTTGGCTTC
TTTAATTCCGCTTTCAACCCAGTGCTTTATGCTTTCTTTTACCCCTGGTTTCGCACAGCA
CTAAAATCAATCCTTACTTGTCAGATTCTGAGACCCGAATCTTCTATAATGAATTTGTTT
CCAGAG
>Callorhinchus_milii---NW_024704754.1-7303810-7304904---1_exons---phobius-tmhmm
ATGGATACAAGCCATAGTCCTCCTTTCAATTATACTCTATCTTGCAACTCTTCAGAAAGC
GTGCCCTACACAGCAAGGCAAGTGATTCAATGCGTGACTACCCTCAGTGTTCTCACCATC
ATCACACTCCTTACTGTCCTCGGCAACGTCCTCGTGATTGCTTCAATCGCCTACTTCACC
AAATTGCAAACTCCCACCAATGCCTTTATTCTGTCTCTGGCCACGGCAGACATCCTTGTG
GGTCTGGTCGTGATGCCCTTCAGCATGGTCAAAGCTGTCTTTGGCTGGTATTTCGGGCGA
ATATTTTGCAAAATCCATTCCATCATGGACGTGATGCTCTGTACCTCTTCAATCGTCAAC
CTCAGCTGCATCGCCTTTGACCGCTATTTTGCCGTGTGCTACCCATTGAAATATCGCTTC
ACGATGTCTCGGAAAAGGGTAACATTTCTTCTGCTGATCTGCTGGATTCTGCCCGCTTTG
GTGTCCATTGTGCCCTTGGTGTTGGACCTCCACGTCATAGGTTTGGAAGACTCCTTTGAG
CAGTTAGATTCACAAGATTGCGTGTTTGTAGTCAACATCCCTTACTCTGTGACTGCTTCC
ATTATTGCCTTCTACCTCCCCATGCCAGTCATATTGGTTGCATATGCCAAAATCTTCCTT
GTGGCCACAAACCAAGTGAGAGAGATAGCCGCAAGGCAGCAAGGAATGAACTTGGAAATG
ATCCAGCAAAATTCATCCATAAGGAAAGAAAGGAAAGCAGCTAAAACTCTGGGGATCATT
ATTGGATGTTTCCTGCTCTGTTGGGTGCCTTTCTTCACTTTAAACATAATCGATCCCTTA
CTCGGTTACCAGGCAGACTCAATTCTTATTGAGGTCTTTCTGTGGCTGGGCTACCTCAAT
TCGGGGCTTAATCCTTTTTTATATGCTTTCTTCAACAAATCGTTCCGAAGAGCTTTTTCG
ATGATAATCAGTTGCAAAATAATTACCAAAGATTGTCATTATAACAGCTTGGCTGGCTCT
ACTAAACTCAACACACGACTTAAGACCATTTCACGTCAATTCACTCTTACCAGTGAATTG
TTTGATGAAGAAGAA
>Callorhinchus_milii---NW_024704942.1-65668-66732---1_exons---phobius
ATGAACTCCAGCCTGGCTCTGGGACTCATGGATGGGGATCCTGACCACAATGCCTCCAAC
GTGGAGCCACTGATCTGTCTGATCCGGGAGTCCGGTCTCCTCTGCCGCCCAGCTCGAATG
TCTGCCCGCATCGCCAACATCATCTTGCTCATCATGATTGTTACCATGGTGTTGAACGTC
CTGGGAAACATGACCATCATCATGGCTATCTCCTACTTCAAGCAGCTGCAGGTGCTGCCC
AACACCTTCACCCTTTCCCTGGCGGTGGCCGACATCATGGTGGGCGTAGTGGTGATGCCC
TTCTACACGACGCAGTGCGTCTACGACTGCTGGTTCTACGGCCAAACATTCTGCAAGGTC
CACCACTTCCTTGATGCCTTCGTGTGTACCGCCTCCACCTGGCACCTCTGCTGCATCGCC
TACGAGCGATACCTGGCCATTTGCGACCCGATGCACTATAGGGAGCGCTTTACCTGGAAG
ACAGCAGCCCTGCTTCTTGTCACCATATGGCTCGGGACGGTGTTCCAAGTGGTGCCCGTG
ATGCTAGGATGGATTGTCATCGGCATCGAGGACCTGATGGCAAGCCGCATCTGTAAGAAC
AACTGCATCTTCTACATGAACAAGACATTATCGAGCTGTGGTGCCTTCCTCACCTTCGTG
GTGCCTGTAACTGTAATGACCCTTGCCTACGCGAAGATTTACCGCGTGGCACGCAAGCAG
GCCCGCTCCATCAGCATCCAGCAGCAAGGGAGCCAGGGCAAGTCGGGCTTCAACAAGCAG
CAGTGGGCAGCCATGAAACGAGAGCACAACGCCACCAAGACTGTGTCCATCATTCTGGGT
GTCTTCATTTTCTGCTATGCGCCATTTTTTTACACCATCGTCAAAGATCCCTGGATCGAT
TTTAGAACAAATTCCTTCACCTGGGACATGGTAAACTGGTTCGGGCATGTTAACTCAGCC
ATCAACCCTTACCTATACGGGGGCTTCAACCGCGCGTTTCGTAACGCCATCCGCATCATG
TTTAGCCGCAAGTTTTGGCAGCCTGGGAGCCGCTCAGCCGAGCTG
>Carcharodon_carcharias---NC_054467.1-238319978-238321018---1_exons---phobius-tmhmm
ATGGAGAATACCTCGAGTTTATTAAATCTCACCAGTTCGTCAGGCTGGAGAACGGCTGGA
GTCAGGACGGGACTTTACATCTTTATAATGGTGATTGTGACAGCCGCTATGGTTGGCAAT
TGCCTAGTGGTCCTCGCTGTTTTCTACTTCAAGCAGCTGCGCTCTGCAACCAATGCCTTT
GTGCTATCATTAGCCATAGCCGATTTCCTCGTTGGGATTATGGTGATGCCCTATAGTATG
GTCAGAACTATTGAAGGGTGTTGGCACTTTGGATCCACCTTCTGTCGAATCCATTCAAGC
CTGGATGTGATGTTCTGCACTGCCTCCATACTTCACCTGAGTTGTATTGCCCTGGACCGC
TACTATGCCGTCTGTGACCCTCTCATGTATCATTGTAAGATGTCACCCGGGAAGGTTGTC
ATCCTGCTCTTTGCCTGCTGGATGGTCCCAGCTGCGATATCATTCATCCCCATAATGATG
CAGCTACACAGACTAGGCGTTGACCCTGACCTGCTGACCAAGAGCAGCTGTGTGCTCATG
GTGAACCCAACCTATGCTGTCTGCGCCTCTCTAATAGCCTTTTACCTGCCCATGTTCATT
ATGCTAGCGGCATACTGGAAGATATACAAGGTAGCTAGAAAGCAGGCAATTCAGATTGAT
GCTGTGGATAACCAAATCCAGGAAAGTGCCTCAGGCTTAGTAAGGGCTCATGCACACAAA
CAATCCATGAAACAGGAAAAAAAGGCAGCTAAAACGCTGGGGATCATTATCGGCGCGTTT
CTTGTCTTCTGGCTGCCCTTCTTCACAGCGAATATCATTGATCCTTTCCTGGGTTACAAG
ACAGACAGGGTGACTTGGGAGGTGTTGGTCTGGCTTGGCTACAGCAATTCGTCCATGAAC
CCATTCCTCTACGCGTTTTTCAACCGGTCATTCAGACGAGCGTTCCTCATCATTATCGGC
TGTAAAATCTGTGTCCCCCGATCTCTGCAAAACTTTGACTTGTCGGACAGCAAACGGGAT
GTTGCACAGGAGTCAGTGCAC
>Carcharodon_carcharias---NC_054471.1-118255598-118256626---1_exons---phobius-tmhmm
ATGAATGCAAGTCTCAGAAACACAGAAATGGTCGAATATTGCTATGACTTTGTGGATGGA
TCTTGCCTGAAAGCAACCCGATCCAATGGCCTCCGGATGGCCCTTTATGCATTTGGTGCA
GTCGCAATTCTGGTCACAATGTTTGGTAACCTGTTGGTGATCATTTCGATCTCACACTTC
AAACAGCTCCACACACCCACTAATTATCTCGTTCTTTCCTTGGCAATTGCTGATTTCCTG
CTGGGATGCATGGTTATGCCTTACAGTTTGGTAAGGTCGATAGAAAACTGTTGGTACTTA
GGCGATTTGTTTTGCAAACTTCAAGCAAGCTTTGATTTTATGCTGTGTGCAGCATCAATT
TTCCACCTATGCTTTATTTCTGTTGATCGTTATTATGCAGTATGTGACCCTCTGAAATAC
AAGACCAGAATTACTCTTCAAATCGTCCTAATAATGATCATCATCAGTTGGATTCTTTCA
GCCTTTGTGGGTTTTGGAATGATCTGTTTAGAGCTAAATTTAATAGAAATTAGAGATTTT
TACTACGATAATATTTATTGCTATGGGGGCTGTATACTTGTGATGGGTAAACTATGTTCA
GTGATTTACTCACTAATTTCCTTTTACTTCCCAGGGTTTATTATGCTATGTATTTATACA
AAGATCTATCTTGTAGCCACAAAACAAGCCCGAGCCATAAATGACATTACAAGGCAAATC
CAGAGCATCAAAGAAAGCAAAAACACAGCTTCTCAGACAAGTGAAAGAAAAGCTGCAAAA
ACTCTTGGAATAGTGATGGGAGTATTTTTAATGTGCTGGTCTCCATATTTCACTTGTAAT
TTCATAGATCCTTTCATTGAACATGCAACCCCACCGATTATGTTTGACCTTTTTTTTTGG
CTCGGGTATTTAAACTCCGCATTCAACCCCGTGATATATGCATTTTTTTATTCTTGGTTC
CGAAAAGCCCTAAAAATGATTTTAACTTTTAAAATATTCACAACTGATTCCTCAAGAATA
AATCTATTC
>Carcharodon_carcharias---NC_054471.1-118300205-118301233---1_exons---phobius-tmhmm
ATGGACACAAATCTCTTGCAGACAACAGACGCTGCTCAATGCAGTTATGAATTTGTGAAT
GGATCTTGCCCTAAAACAGCCCGATCAAATGGCCTTCGTTTTATAATGTATATATTTATG
CTGCTAATAATTCTCTGTACCCTTATTGGTAACATGTTACTCATCATTTCTATTTTGTAT
TGCAAACATCTTCACACACCTACCAATTATCTTATTCTTTCTTTGGCTACTTCTGATTTT
CTGTTGGGCTGTTTGGTTATGCCTTACAGTATGGTAAGATCTGTGGAAATGTGTTGGTAT
TTAGGGCAGTTGTTTTGCAAGATTCACTCCAGCTGGGATATTATGTTCAGCACAGCTTCA
ATATTACATCTGTGTTTCATCTCTGTTGACCGTTACTATGCAGTGTGTGACCCACTGAGA
TACAAAATAAGAATGACTTTCTTCTCAGTGAAGATGATGATCATCGTCAGTTGGGCCATT
TCAGCTGTTTTTGGTTTTACCTTAATCTTTTTACAATTAAATCTAAAGGGAATTGAAGAA
CTTTACTACAATCATATTGCTTGCTATGGAAGCTGCATACTTGTATTTAGTGACATATCA
GGGATCGTTGCTTCAATGATTGCCTTTTACATTCCGGGAGTTACCATGTTGTGTATTTAT
TGTAAGATTTATTTTGTGGCTATGAAACAGGTCAGAAGCATAAACAGAATAACAATTCAA
ATGCAAAGCATTGAAGATAACAGCAGTAGATTTTCACGAAGCAATGAAAGAAAAGCTGTC
AAAACTCTAGGGCTGGTGCTGGGTGTGTTCCTTATTTGTTGGTCTCCATTTTTCATTTGC
AATACAACATATAGTTTTGTCAATTATACAGCCTCTCCTGTTTTGTTCGATGCTCTTGTT
TGGTTTGGTTACTTGAATTCTACATTCAATCCCATAATCTACGGCTTCTTCTTTTCCTGG
TTTAGAAAAGCTGCAGCAATTATTTGGACATGCAAAATATTTCGACCTGTTTCTTCTCAA
ATGGAATTA
>Carcharodon_carcharias---NC_054471.1-118429762-118430778---1_exons---phobius-tmhmm
ATGAATTTAACAGATGTGCAATATTGTTTTGAATTTGTCAACACATCCTGTACCAGAGTC
ACCAGATCAACTGCAATCAATGTAGCACTGTATACTTTTATTACCATTTCAATACTAATT
ACTATATTTGGAAATCTGGTGGTGATCATTTCTGTTTTTCATTTCAAGCAGCTACAGACA
CCCACTAACTGTCTTCTTTTATCTTTGGCTGTTGTGGACTTCCTGGTGGGTTTTATTGTG
TTGCCTTATAATATGGTTAGGTCTGTAGAAACATGCTGGTATTTTGGAGAAGTATTTTGT
AAAATTCACTCAATTATAGATATTGTGTTAACCATAGTTTCAATTTATACTTTATGTTTT
ATTGCCATTGATCGTTACTATGCTATGTGTGACCCTTTGCTCCATCCTATAAAGATCACT
TTGCCTGTAACAATTGTGACTGTTATATTAATATGGGTGTTTGCTGTGTTTTATGGACTT
AGTGTGGTTTTATTAGAGTTTAGTAAAAAGTCAGTAGATAATTATATGGCTGATATGTCC
TGTGAGGGCAGCTGTACTGCATATCATAAGTTTGAGGGGCATGTGGAGGCACTGATTGTA
TTTTTTATTCCAATTTTTATTATTTTAGGTATCTATGTCAAGATATTTTTTGTGGCAAGA
TGCAAACGTGGTAGAAAAATTGGAAACATGCCAAATAATAGCGAGTATACAGAAGAAAAC
AATATTAAAATCTTGAATGAAAAGAAGCAAATGGTTGTTAGAAACCAAGACATATTAATA
GGAATTTTTACATTCTCCTGGCTGCCTTTCTACATAAACAGTATTCTTAATCCATATTTT
AATTTTTTAATCCCACCATCTTTGGACAGTGTATTTGCATGGTTTGGTTTCTTTAATTCT
ACTTTAAACCCTTTGCTTTATGCTTTTTTGTATCCATGGTTTCGCAAAACACTAAAGCTT
ATACTCTCTTGTCAGATATTTAACCCTGATTCTTCTACAATTAATTTTTTTTCAGAA
>Carcharodon_carcharias---NC_054474.1-77211691-77212749---1_exons---phobius-tmhmm
ATGAACAGTGCATATCTTTATAACTGTACCACACATGGTAACTCTTCAGGAAAAACACCG
CATGCAACATGGCAAACCATAGAAAATGTTGCCACCTTCAGTATTCTCACCATAATCGTA
GTCGGGACCATTTTTGGCAACCTCTTGATAATTATTTCAATCGCTTACTTCACCAAACTG
CAGACTTCAACCAACGCCTTTATACTGTCACTGGCTGTTGCAGATTTCCTGGTTGGCATC
ATTGTGTTGCCCATTAGCATGACCAAGGTGGTGTTTGGATGGCACTTTGGGAAGACTTTT
TGTAAACTCCACACAATCATGGATGTGATGCTTTCCACGTCATCCATCATGAACCTCAGC
TGCATTGCCTTCGATCGATTCTATGCCGTGTGCTACCCTTTGAAGTATCGATTCAGGGTG
TCTCAGAAGAGAGTGACAGTCCTCCTTCTGATCTGCTGGATTCTGCCTGCTTTGGTGTCA
TTTGTGCCCTTGTTGCTGGATGTCCATTTGAAGGGATTAGAAGCCATTCTTTCACAGCTT
GATCCATATGGGTGTGTGTTTATTGTCAATATTCCTTATGCTGTCTCTGCCTCCCTAATC
TCCTTCTACCTTCCCATGCTAATAATGCTAGTGGCATATGGAAAAATTTTCCAAGTAGCC
AGGATCCAAGCCAGGCAGATATATAGCATTGAGCATGGTTTCCAGGGAAGAAGCACAGTG
ATGACAGGTCAAAGTTCTTCTATGAAGAAAGAAAGGAAAGCAGCTAAAACTCTTGGCATC
ATCATTGGGTGTTTCCTTCTCTGTTGGTTGCCATTCTTCATTACCAATATAACTAACCCT
TTGCTTGGATACCCAGTGCACCATATTATTCTTGAAGTTTTTTTGTGGCTGGGTTATGTT
AATTCAGCTCTTAATCCTATTTTATATGCTTCCTTCAATAAATCTTTCCGGCGAGCTTTC
TGTATGATAATTGGCTGTAAGATATTGAGGAGTAATTGCCAAAATAACAATTTGTCAGGC
ACCACCAGGTGGAATACACAACTTGTTATACTTACACAT
>Chiloscyllium_plagiosum---NC_057712.1-63143584-63144612---1_exons---phobius-tmhmm
ATGAATTCTAGCCTCAGGAGCACAGAAACGGTTGAATATTGCTACAGTTTTGCGGAGCAG
TCTTGCATGAAAGCCAACCGATCAAATGGCCTCCGAGTATCCCTTTATCTGTTTGGTGTG
GTGGCAATTCTGGTGACAGTAGTTGGTAATATGTTGGTGATCATTTCAATCTCGCATTTC
AAAAAACTCCACACACCCACTAATTATCTAATTCTTTCGTTGGCAGTTGCGGATTTTCTG
CTTGGATGTATGGTTATGCCGTACAGTTTGGTGAGATCTATAGAAAACTGTTGGTACTTA
GGGGAAATGTTTTGCAAACTTCAATCAAGCTTTGATTTTATGCTTTGTGCAGCATCAATA
TTCCACCTGTGCTTTATCTCTATTGATCGATATTATGCAGTATGTGACCCGCTGAAATAC
AAGACCAGAATCACACTTCAAATTGTCCTCATGATGATCTTCACCAGTTGGATTCTTTCA
GCATTTGTCGGTTTTGGCATGATATGTTTAGAACTGAATTTAATTGAAATTAGGGATTTC
TATTACCGACAAATTTATTGTTATGGTGGCTGTATACTGCTGATGGGGAAATTCTGTTCA
GTGATTTATTCACTAATTTCTTTTTACCTCCCAGGATTTATAATGCTGTGTATTTATACG
AAGATTTACTTTGTAGCTACAAAACAAGCTCGAGCCATTAATGACATTGCAAGGCAAACC
CAAGCTATCAAAGACAGTAAAAACATAAGTTCCCAGACAAGTGAAAGAAAAGCTGCAAAA
ACTCTTGGAATAGTGATGGGTGTATTTTTAATTTGCTGGTCTCCATATTTCACTTCTAAT
TTCATAGACCCTTTCATTGAACACTCAACCCCACGCATTATGTTTGATCTCTTTTTTTGG
TTTGGATATTTAAATTCTGCATTTAACCCAGTGATCTATGCATTTTTTTATTCTTGGTTC
AGAAAAGCCCTAAAAAATATGTTAACCTTTAAAATATTTACAACTGATTCCTCAAGAATA
AATCTATTT
>Chiloscyllium_plagiosum---NC_057712.1-63191754-63192791---1_exons---phobius-tmhmm
ATGGAAACAAATCTCTCCGTGGCAACAGGAACTATTCAATGCTGTTATGAATTTGTAAAT
GGTTCTTGCCCTAAAGCAGCCCGATCAAATGGCCTTCGATTTACAATGTATATATTTATA
GTGCTAATAATTCTCTGTACTCTAATTGGTAACATGTTGCTCATCATTTCAATTTTGCAC
TTCAAACAGCTTCACATGCCCACCAATTACCTTATTCTGTCTTTGGCTACTGCTGATTTT
CTATTGGGCTGTTTCGTTATGCCTTACAGCATGATGAGATCTGTAGAAATGTGTTGGTAT
TTTGGTCAATTGTTTTGTAAGATTCATTCTAGCTGTGATATAATGCTCAGCACAGCTTCA
CTATTACATTTGTGTTTTATCTCTGTTGACCGTTACTATGCAATGTGTGACCCACTGAGA
TATAAAATAAGAATTACCTTCTTCTCAGTGCAGATAATGATCATCGTTAGTTGGGCTGTT
TCAGCTAGTTTTGCTTTTGTCTTAATATTTTTAAAATTAAATTTAAAAGGAATGGGAGAA
GCTTACAATAATAACTTTGCTTGTTATGGAAGCTGCGTACTTGTATTCAGTGAAATATCA
GGAGTGGTTGCATCAACAGTTGCCTTTTACATTCCAGGAATTACCATGTTGTGTATTTAT
TTTAAGATTTATTTTGTGGCTAGAAAACAGGTCAGAAATATAAACAAAATAGCAAGTCAA
GTTCAAAACATCAAAAATAGCAAAACTAGATTTGCACAAAGTAACGAAAGAAAAGCTGCC
AAAACCCTAGGAATGGTTTTGGGTATATTTTTGATTTGTTGGTCTCCATTTTTCGTTAGT
AATACAATAGATGGTTTTATCAATTATTCAATCCCTCCTGTCTTGTTCGATGCTTTTGTT
TGGTTTGGTTACATGAATTCTATGTTTAATCCTTTAATCTATGGTTTCTTCTTTTCCTGG
TTTAGAAAGGCTGTAAAAATCATTTGCAAGGGCCAAATATTTCAACCTGTTTCTTCAAGA
ATGGACTTGTATCATGAC
>Chiloscyllium_plagiosum---NC_057712.1-63270079-63271113---1_exons---phobius-tmhmm
ATGAATTTATCAGACCATGAGAATTCAGAAAATGTGCAATATTGTTTTGAATTTGTCAAC
ACATCCTGTCCTAGAGTCACCAGGTCAATTGCTATTAATGTAGCACTCTATATTTTTATT
ACCATTTCAATACTCATTACTTTATTTGGAAACCTAGTGGTGATCATTTCCATTTTACAT
TTCAAACAACTACAGACACCCACCAATTTTCTTCTCTTATCTTTGGCTGTTGTAGACTTT
CTGGTTGGTTTTATTGTATTGCCATATAGTATGGTTAGGTCAGTGGAAACATGCTGGTAT
TTTGGAGAAGTGTTCTGTAAAATTCACTCAATTATAGAAATTGTGCTAATTGTTGTTTCA
ATTTATACTTTATGTTTTATTGCCATTGATCGTTATTATGCTATGTGTGACCCTTTGTTT
TACACTGTAAAGATCACTCTACCTCTAACAGTTATGACAATTGTACTGATTTGGCTGTTT
GCTGTCTTTTATGGACTTAGTGTGTTTTTATTAGACTTTAGTAAAAAGTCTGTAGATGAT
TATGAGGCTGTTAGGTCCTGTGAGGGCAGCTGTATTGCATATCACAAGTTTGAGGGGCAT
ATAGATGCATTGATTGTATTTTTTATACCAATTTTTATTATTTTAGGAATATATGTGAAG
ATATTTTTTGTGGCAAGGTGCAAACATTGTAGAAAAGTTGCAAATATGCCAAATGAAAGC
CACCATACTGAAGAAAACAATGTCACACTTATGCATAAAAAGGACCAAATAGTTGTTCGA
AAGCAAGACATTTTAATTGGAATTTTTACATTCTCCTGGCTGCCTTTCTATGTAAATAGT
ATTCTTAATCCATACTTTGATTTCTTAATCCCACCAGTTTTAGATAGTGTATTTGCATGG
TTTGGATTCTTTAATTCCACTTTAAACCCTTTGCTTTATGCTTTCTTGTATCCATGGTTT
CGCAAATCACTAAAACTTATACTTTCTTGTCAGATATTTAACTGCGATCCTTCTACAGTT
AATATTCTTTCCAAG
>Chiloscyllium_plagiosum---NC_057712.1-63303200-63304240---1_exons---phobius-tmhmm
ATGGAGCAGAAAATGAACTCATCGTATCCAGTGATGACAGAGCATCTAGAACTGTGCTTC
GACTTTAGTAACACATCTTGTCCAAAAATGGCAAGGTCCACAACAAACCGAGCAATACTT
TATGTTTGTTCCTTAAGTTTGATTTTAATCACTGTTCTTGGTAATTTATTTGTGATTATT
TCAATCTCCCATTTCAAACAACTCCATACTCCTACTTATTACCTTGTTCTTTCTTTAGCT
GTGACCGACCTTCTGCTGGGATTGGTTGTTTTACCAAACTCCATGATTTATTCTATTGAA
ACATGTTGGTATATAGGGAATATTTTTTGTGACATTCATATAAGTTTATCTGTGACACTG
ACAATAGCGTCAGTCTATCATTTGGGCTTTATTGCAGTTGTTCGTTACTTTGCGGTGTGT
GATCCTTTGCACTACACTACAAAAATCACAGTACCTGTAATCATCACAATTATTATATTT
ATTTGGGTGTTTTCTATTATTTATGGATTTGGTTTAGTTTGTTCAAAAATAATTAGGAAG
GGAATAGAGGATTATATTAGGACAGTTTCGTGTCATGGTAGCTGTGTACTTGTATTTAAT
AAGCTGTGGGGGCATTTGAACCCATTCATTGGATTTCTTTGCCCCACTGTAATCATTTTT
GGTATTTACATTAAAATCTTTATTATAGCAAGAAGGCACGCTCGAGTCATTAGAAACATG
TCAAGGAAAGCCCAGTCTAAAGAGGAAAATAATAACCCAGTCAAGGAACACAAGGCTGCC
ATGAAACTGGGCATAGTAATAGGAGTCTATATAATCTGCTGGTTACCTTATTGTATGACA
ATTGCTGTTGATCCACATATTAATTACAGCACATCGAGAGTTTTATTCTCTGCTACTTTG
TGGTTAGGTTTTATTAATTCCGCTTTTAACCCTATTCTTTATGCTTTCTTTTATCCGTGG
TTTCGCAAAGCTCTAAAACTTATCCTTTCCTGCAAAATACTTAACTCTGACTCTTCAACA
ATAAACTTATTCCCAGAAAAT
>Chiloscyllium_plagiosum---NC_057723.1-58820649-58821707---1_exons---phobius-tmhmm
ATGATCACTACACAGTTTGATAACTGGACATCACACTCTAACTTGTCAGGAAAAGAATCA
ACTGCAACATGGCAAGTCATAAATCAGATTGTTGTCTTCAGTATTCTCACCATGATCATA
GCTGGAACTATCTTTGGAAACCTTTTGGTAATTGCTTCAATCGCCTACTTCACCAAACTG
CGGACTCCAACTAACGCTTTTATAGTCTCCCTGGCTGTTGCAGATTTCCTCGTTGGCATT
ATTGTAATGCCTTTTAGTATGAGCAAACTGGTCTTTGGATGGTATTTTGGAAAAACGTTT
TGCAAAATCCACACGATCATGGATGTAATGCTGTGCACCTCTTCCATCATGAACGTCAGC
TGCATTGCCTTCGATCGATTCTATGCCGTGTGTTACCCCCTGAAATATCGGTTCAGGATG
TCTCAGAAAAGAGTGACCATCCTCCTTCTGATTTGTTGGTTTGTTCCTGCTTTGGTGTCG
TTTGTGCCCTTGTTCCTAGATGTCCATTTGAGGGGTTTGGAGGCCATTCTACAACCCCTC
GATCCACAAAGTTGTGTGTTTATGGTCAATATTCCTTATGCTGTCTCTGCTTCAGTAATT
GCCTTCTACTTTCCCATGTTGGTGATGCTAGTGGCATATGGAAAAATTTTCCAAGTAGCA
AGGCTCCAAGTCAGACAGATATATAGCATTGAAAATGGGATACAGGGAAGAAGCACTTTG
ACGAGGTTCCAAAATTCTTCCATGGAGAAAGAAAGGAAAGCAGCTAAAACTCTTGGCATC
ATCATGGGATGTTTCCTGATCTGCTGGTTGCCATTCTTTACTATGAATATAATCAACCCT
TTGCTTGGATACCCAGCACACCATGTTCTTCTTGAAGTTTTTTTATGGTTGGGTTATGTT
AATTCAACTCTCAATCCTTTGTTATATGCTTTCTTCAATCGATCTTTCCGGCAAGCTTTC
TACATGGTAATTGGCTGTAAGGTTTTGGCCAACAATTGCCAAAATAACAACTTGTCAGAC
AGCACCAGACAGAATACACATCTTGCAACACTGTCACGT
>Chiloscyllium_punctatum---BEZZ01000092.1-432040-433074---1_exons---phobius-tmhmm
ATGAATTTATCAGACCATGAGAATTCAGAAAATGTGCAATATTGTTTTGAATTTGTCAAC
ACATCCTGTCCTAGAGTCACCAGGTCAATTGCTATTAATGTAGCACTCTATATTTTTATT
ACCATTTCAATACTCATTACTTTATTTGGAAACCTAGTGGTGATCATTTCCGTTTTACAT
TTCAAACAACTACAGACACCCACCAATTTTCTTCTCTTATCTTTGGCTGTTGTAGACTTT
CTGGTTGGCTTTATTGTATTGCCATATAGTATGGTTAGGTCAGTGGAAACATGCTGGTAT
TTTGGAGAAGTGTTCTGTAAAATTCACTCAATTATAGAAATTGTGCTAACTGTTGTTTCA
ATTTATACTTTATGTTTTATTGCCATTGATCGTTATTATGCTATGTGTGACCCTTTGTTT
TACACTGTAAAGATCACTCTACCTCTAACAGTTATGACAATTGTACTGATTTGGCTGTTT
GCTGTCTTTTATGGATTTAGTGTGTTTTTATTAGACTTTAGTAAAAAGTCTGTAGATGAT
TATGTGGCTGTTAGGTCCTGTGAGGGCAGCTGTATTGCATATCACAAGTTTGAGGGGCAT
ATAGATGCATTGATTGTATTTTTTATACCAATTTTTATTATTTTAGGAATATATGTGAAG
ATATTTTTTGTGGCAAGGTGCAAACATTGTAGAAAAGTTGCAAATATGCCAAATGAAAGC
CACCATACTGAAGAAAACAATGTCACACTTATGCATAAAAAGGACCAAATAGTTGTTCGA
AAGCAAGACATTTTAATTGGAATTTTTACATTCTCCTGGCTGCCTTTCTATGTAAATAGC
ATTCTTAATCCATATTTTGATTTCTTAATCCCATCAGTTTTAGATAGTGTATTTGCATGG
TTTGGATTCTTTAATTCCACTTTAAACCCTTTGCTTTATGCTTTCTTGTATCCATGGTTT
CGCAAATCACTAAAACTTATACTTTCTTGTCAGATATTTAACTGCGATCCTTCTACAGTT
AATATTCTTTCCAAG
>Chiloscyllium_punctatum---BEZZ01000092.1-508164-509201---1_exons---phobius-tmhmm
ATGGAAACAAATCTCTCCGTGGCAACAGGAACTATTCAATGCTGTTATGAATTTGTAAAT
GGTTCTTGCCCTAAAGCAGCCCGATCAAATGGCCTTCGATTTACAATGTATATATTTATA
CTGCTAATAATTCTCTGTACTCTAATTGGTAACATGTTGCTCATCATTTCAATTTTGCAC
TTCAAACAGCTTCACATGCCCACCAATTACCTTATTCTGTCTTTGGCTACTGCTGATTTT
CTATTGGGCTGTTTCGTTATGCCTTACAGCATGATGAGATCTGTAGAAATGTGTTGGTAT
TTTGGTCAATTGTTTTGTAAGATTCATTCTAGCTGTGATATAATGCTCAGCACAGCTTCA
CTATTACATTTGTGTTTTATCTCTGTTGACCGTTACTATGCAATGTGTGACCCACTGAGA
TATAAAATAAGAATTACCTTCTTCTCAGTGCAGATAATGATCATCGTTAGTTGGGCTGTT
TCAGCTAGTTTTGCTTTTGTCTTAATATTTTTAAAATTAAATTTAAAAGGAATGGGAGAA
GGTTACAATATTAACTTTGCTTGTTATGGAAGCTGCGTACTTGTATTCAGTGAAATATCA
GGAGTGGTTGCATCAACAGTTGCCTTTTACATTCCAGGGATTACTATGTTGTGTATTTAT
TTTAAGATTTATTTTGTGGCTAGAAAACAGGTCAGAAATATAAACAAAATAGCAAGTCAA
GTTCAAAACATCAAAAATAGCAAAACTAGATTTGCACAAAGTCACGAAAGGAAAGCTGCC
AAAACCCTAGGAATGGTTTTGGGTATATTTTTGATTTGTTGGTCTCCATTTTTCATTAGC
AATACAATAGATGCTTTTATCAATTATTCAATCCCTCCTGTCTTGTTCGATGCTTTTGTT
TGGTTTGGTTACATGAATTCTATGTTTAATCCTTTAATCTATGGTTTCTTCTTTTCCTGG
TTTAGAAAGGCTGTAAAAATCATTTGCAAGGGCCAAATATTTCAACCTGTTTCTTCAAGA
ATGGACTTGTATCATGAC
>Chiloscyllium_punctatum---BEZZ01000092.1-552843-553871---1_exons---phobius-tmhmm
ATGAATTCTAGCCTCAGGAGCACAGAAACGGTTGAATATTGCTACAGTTTTGCGGAGCAG
TCTTGCATGAAAGCCAACCGATCAAGTGGTCTCCGAGTATCCCTTTATCTGTTTGGTGTG
GTGGCAATTCTGGTGACAGTAGTTGGTAATATGTTGGTGATCATTTCAATCTCGCATTTC
AAAAAACTCCACACACCCACTAATTATCTAATTCTTTCGCTGGCAGTTGCGGATTTTCTG
CTTGGATGTATGGTTATGCCGTACAGTTTGGTGAGATCTATAGAAAACTGTTGGTACTTA
GGGGAAATGTTTTGCAAACTTCAATCAAGCTTTGATTTTATGCTTTGTGCAGCATCAATA
TTCCACCTGTGCTTTATCTCTATTGATCGATATTATGCAGTATGTGACCCACTGAAATAC
AAGACCAGAATCACACTTCAAATTGTCCTCATGATGATCTTCACCAGTTGGATTCTTTCA
GCATTTGTCGGTTTTGGCATGATATGTTTAGAACTGAATTTAATTGAAATTAGGGATCTC
TATTACCGTCAAATTTATTGCTATGGTGGCTGTATACTACTGATGGGGAAATTCTGTTCA
GTGATTTATTCACTAATTTCTTTTTACCTCCCAGGATTTATAATGCTGTGTATTTATACG
AAGATTTACTTTGTAGCTACAAAACAAGCTCGAGCCATTAATGACATTGCAAGGCAAACC
CAAGCTATCAAAGACAGTAAAAACATAAGTTCCCAGACAAGTGAAAGAAAAGCTGCAAAA
ACTCTTGGAATAGTGATGGGTGTATTTTTAATTTGCTGGTCTCCATATTTCACTTCTAAT
TTCATAGACCCTTTCATTGAACACTCAACCCCACGCATTATGTTTGATCTCTTTTTTTGG
TTTGGGTATTTAAATTCTGCATTTAACCCAGTGATCTATGCATTTTTTTATTCTTGGTTC
AGAAAAGCCCTAAAAAATGTGTTAACCTTTAAAATATTTACAACTGATTCCTCAAGAATA
AATCTATTT
>Chiloscyllium_punctatum---BEZZ01000255.1-5890-6948---1_exons---phobius-tmhmm
ATGATCACTACACAGTTTGATAACTGGACAACACACTCTAACTTGTCAGGAAAAGAATCA
ACTGCAACGTGGCAAGTCATAAATCAGATTGTTGTCTTCAGTATTCTCACCATGATCATA
GCTGGAACTATCTTTGGAAACCTTTTGGTAATTGCTTCAATCGCCTACTTCACCAAACTG
CGGACTCCAACTAACGCTTTTATAGTCTCCCTGGCTGTTGCAGATTTCCTCGTTGGCATT
ATTGTAATGCCTTTCAGTATGACTAAACTGGTCTTTGGATGGTATTTTGGAAAAACGTTT
TGCAAAATCCACACGATCATGGATGTAATGCTGTGCACCTCTTCCATCATGAACGTCAGC
TGCATTGCCTTCGATCGATTCTATGCCGTGTGTTACCCCCTGAAATATCGGTTCAGGATG
TCTCAGAAAAGAGTGACCATCCTCCTTCTGATTTGTTGGTTTGTTCCTGCTTTGGTGTCG
TTTGTGCCCTTGTTCCTAGATGTCCATTTGAGGGGTTTGGAGGCCATTCTACAACCCCTC
GATCCACACAGTTGTGTGTTTATGGTCAATATTCCTTATGCTGTCTCTGCTTCAGTAATC
GCCTTCTACTTTCCCATGTTGGTGATGCTAGTGGCATATGGAAAAATTTTCCAAGTAGCA
AGGCTCCAAGACAGACAGATATATAGCATTGAAAATGGGATACAGGGAAGAAGCACTTTG
ACAAGGTTCCAAAATTCTTCCATGGAGAGAGAAAGGAAAGCAGCTAAAACTCTTGGCATC
ATCATGGGATGTTTCCTGATCTGCTGGTTTCCATTCTTTACTATGAATATAATTAACCCT
TTGCTTGGATACTCAGCACACCATGTTCTTCTTGAAGTTTTTTTATGGTTGGGTTATGTT
AATTCAACTCTCAATCCTTTGTTATATGCTTTCTTCAATAAATCTTTCCGTCAAGCTTTC
TACATGGTAATTGGCTGTAAGGTTTTGGCCAACAATTGCCAAAATAACAACTTGTCGGAC
AGCACCAGACAGAATACACATCTTGCAACACTGTCACGT
>Hemiscyllium_ocellatum---CM036661.1-79862604-79863638---1_exons---phobius-tmhmm
ATGAATTTAACAGACCATGAGAATTCAGAAAATATGCAATATTGTTTTGAATTTGTCAAC
ACATCCTGTCCTAGAGTCACCAGGTCAATTGCTATTAATGTAGTACTCTATATTTTTATT
ACAATTTCAATACTCATTACTTTATTTGGAAACCTAGTGGTGATCATTTCCGTTTTACAT
TTCAAACAACTACAAACACCCACCAATTTTCTTCTCTTGTCTTTGGCTGTTGTAGACTTT
CTGGTTGGCTTTATTGTATTGCCATATAGTATGGTTAGGTCAGTGGAAACATGCTGGTAT
TTTGGAGAAGTGTTCTGTAAAATTCACTCAATTATAGAAATTGTGCTAACCGTTGTTTCA
ATTTATACTTTATGTTTTATTGCCATTGATCGTTATTATGCTATGTGCGACCCTTTGTTC
TACACTGTAAAGATCACTCTGCCTCTAACAGTTATGATAATTGTACTGATTTGGCTGTTT
GCTGTCTTTTATGGACTTAGTGTGTTTTTATTAGACTTTAGTAAAAAGTCTGTAGATGAT
TATGTGGCTGTTAGGTCCTGTGAGGGCAGCTGTATTGCATATCACAAGTTTGAGGGGCAT
ATAGATGCATTGATTGTATTTTTTATACCAATTTTTATTATTTTAGGAATATATGTGAAG
ATATTTTTTGTGGCAAGGTGCAAACATTGTAGAAAAGTTGCAAATATGCCAAATGAAAGC
CACCATACTGAAGAAAACAATGTCACACTTATGCATAAAAAGGACCAAATAGTTGTTCGA
AAGCAAGACATTTTAATTGGAATTTTTACATTCTCCTGGCTGCCTTTCTATGTAAATAGC
ATTCTTAATCCATATTTTGATTTCTTAATCCCACCAGTTTTAGATAGTGTATTTGCGTGG
TTTGGATTCTTTAATTCCACTTTAAACCCTTTGCTTTATGCTTTTTTGTATCCATGGTTT
CGCAAATCACTAAAACTTATACTTTCTTGTCAGATATTTAACTGCGATCCTTCTACAGTT
AATATTCTTTCCAAG
>Hemiscyllium_ocellatum---CM036661.1-79938768-79939805---1_exons---phobius
ATGGAAACAAATCTCTCCGTGGCAACAAGAACTATTCAATGCTGTTATGAATTTGTAAAT
GGTTCTTGCCCTAAAGTAGCCCGAACAAATGGCCTTCGATATACAATGTATATATTTATA
CTGCTAATAATTCTCTGTACTCTAATTGGTAACATGTTACTCATCGTTTCAATTTTGCAC
TTCAAACAGCTTCACATGCCCACCAATTACCTTATTCTGTCTTTGGCTACTGCTGATTTT
CTATTGGGCTGTTTTGTTATGCCTTACAGCATGATGAGATCTGTAGAAATGTGTTGGTAT
TTTGGTCAATTGTTTTGTAAGATTCATTCTAGCTGTGATATAATGCTCAGCACAGCTTCA
CTATTACATTTGGGTTTTATCTCTGTTGACCGTTACTATGCAATGTGTGACCCACTGAGA
TATAAAATAAGAATTACCTTCTTCTCAGTGCAGATAATGATCATCGTTAGTTGGGCTGTT
TCAGCTAGTTTTGCTTTTGTCTTAATATTTTTAAAATTAAATTTAAAAGGAATGGGAGAA
GCTTACAATAATAACTTTGCTTGTTATGGAAGCTGCATACTTGTATTCAGTGAAATATCA
GGAGTGGTTGCATCAACAGTTGCCTTTTACATCCCAGGAATTACCATGTTGTGTATTTAT
CTTAAGATTTATTTTGTAGCTAGAAAACAGGTCAAAAATATAAACAAAATAGCAAGTCAA
GTTCAAAACATCAAAAATAGCAAAACTAGACTTGCACAAAGTAACGAAAGAAAAGCTGCC
AAAACCCTAGGAATGGTTTTGGGTATATTTTTGATTTGTTGGTCTCCGTTTTTCATTAGC
AATACAATAGATGGTTTTATCAATTATTCAATCCCTCCTGTCTTGTTAGATGCTTTTGTT
TGGTTTGGTTACATGAATTCTATGTTTAATCCTTTAATCTATGGTTTCTTCTTTTCCTGG
TTTAGAAAGGCTGTAAAAATCATTTGCAAGGGCCAAATATTTCAACCTGTTTCTTCAAGA
ATGGACTTGTATCGTGAC
>Hemiscyllium_ocellatum---CM036661.1-79991767-79992795---1_exons---phobius-tmhmm
ATGAATTCTAGCCTCAGGAGCACAGAAACGGTTGAATATTGCTACAGTTTTGTGGACCAG
TCTTGCATGAAAGCCAACCGATCAAATGGCCTCCGAGTATCCCTTTATCTGTTTGGTGTG
GTGGCAATTCTGGTGACAGTAGTTGGTAATATGTTGGTGATCATTTCAATCTCGCATTTC
AAAAAACTCCACACACCCACTAATTATCTAATTCTTTCGCTGGCAGTTGCGGATTTTCTG
CTTGGATGTATGGTTATGCCGTACAGTTTGGTGAGATCTATAGAAAACTGTTGGTACTTA
GGGGAAATGTTTTGCAAACTTCAATCAAGCTTTGATTTTATGCTTTGTGCAGCATCAATA
TTCCACCTGTGCTTTATCTCTATTGATCGATATTATGCAGTATGTGACCCGCTGAAATAC
AAGACCAGAATCACACTTCAAATTGTCCTCATGATGATCTTCACCAGTTGGATTCTTTCA
GCATTTGTCGGTTTTGGCATGATATGTTTTGAACTGAATTTAATTGAAATTAGGGATTTC
TATTACCGTCAAATTTATTGCTATGGTGGCTGTATATTGCTGATGGGGAAATTCTGTTCA
GTGATTTATTCACTAATTTCTTTTTACCTCCCAGGATTTATAATGCTGTGTATTTATACA
AAGATTTACTTTGTAGCTACAAAACAAGCTCGAGCCATTAATGACATTGCAAGGCAAACC
CAAACTATCAAAGACAGTAAAAACATAAGTTCCCAGACAAGTGAAAGAAAAGCTGCAAAA
ACTCTTGGAATAGTGATGGGTGTATTTTTAATTTGCTGGTCTCCATATTTCACTTCTAAT
TTCATAGACCCTTTCATTGAACACTCAACCCCGCGCATTATGTTTGATCTCTTTTTTTGG
TTTGGGTATTTAAATTCTGCATTTAACCCAGTGATCTATGCATTTTTTTATTCTTGGTTC
AGAAAAGCCCTAAAAAATATGTTAACCTTTAAAATATTTACAACTGATTCCTCAAGAATA
AATCTATTT
>Hemiscyllium_ocellatum---CM036674.1-24521192-24522250---1_exons---phobius-tmhmm
ATGATCCCTACACAGTTTGATAACTGGACAACACACTCTAACTCGTCAGGAAAAGAATCA
ACTGCAACATGGCAAGTCATAAATCAGGTTGTTGTCTTCAGTATTCTCACCATGATCATA
GCTGGAACTATCTTTGGAAATCTTTTGGTAATTGCTTCAATCGCCTACTTCACCAAACTG
CGGACTCCAACTAACGCTTTTATAGTCTCCCTGGCTGTTGCAGATTTCCTCGTTGGCATT
ATTGTAATGCCTTTCAGTATGACCAAGCTGGTCTTTGGATGGTATTTTGGAAAAACATTT
TGCAAAATCCACACGATCATGGATGTAATGCTGTGCACCGCTTCCATCATGAACGTCAGC
TGCATTGCCTTCGATCGATTCTATGCCGTGTGTTACCCCCTGAAATATCGGTTCAGGATG
TCTCAGAAAAGAGTGACCATCCTCCTTCTGATTTGTTGGTTTGTTCCTGCTTTGGTGTCG
TTTGTGCCCTTGTTCCTAGATGTTCATTTGAGGGGTTTGGAGGCCATTCTACAACCCCTC
GATCCACACAGTTGTGTGTTTATGGTCAATATTCCTTATGCTGTCTCTGCTTCAGTAATC
GCCTTCTACTTTCCCATGTTGGTGATGCTAGTGGCATATGGAAAAATTTTTCAAGTAGCA
AGGCTCCAAGACAGACAGATATATAGCATTGAAAACGGGATACAGGGAGGAAGCACTTTG
ACGCGGTTCCAAAATTCTTCCATGGAGAAAGAAAGGAAAGCAGCTAAAACTCTTGGCATC
ATCATGGGATGTTTCCTGATCTGCTGGTTGCCATTCTTTACTATGAATATAATTAACCCT
TTGCTTGGATACCCAGCACATCATGTTCTTCTTGAAGTTTTTTTATGGTTGGGTTATGTT
AATTCAACTCTCAATCCTTTGTTATACGCTTTCTTCAATCAATCTTTCCGGCAAGCTTTC
TACATGATAATTGGCTGTAAGGTTTTGGCCAACAATTGCCAAAATAACCACTTGTCAGAC
AGCACCAGACAGAATACACATCTTGCAACCCTGTCACGT
>Pristis_pectinata---CM019858.1-43223734-43224810---1_exons---phobius-tmhmm
ATGTTCTCGGTGGTTAGTATTTGCCCAACATCACAGGTGGTAAATACTCATGTGTACAAC
TGTACCCCCACACACAGCAACTGTTCAGGAAATGCTCCGCGTGAAACATGGCAAATTATT
GAACAGTTTCTTCTCTTCAGCGTTCTCACCACGATCATTCTCGGGACCTTCCTGGGCAAC
CTCTTGGTAATTGTTTCAATCTCTTACTTTACCAAACTGCAGACTCCAACTAACGCCTTC
CTACTGTCACTGGCCATTGCGGATTTTCTCGTGGGGATTATTGTGATGCCTTTCAGCATG
ATCAAGATCCTATTTGGATGGCACTTCGGGAAGACTTTTTGTAAAATCCACACGGTGATG
GATGTGATGCTTTGCACATCATCCATCCTGAACCTCAGCTGCATTGCCTTCGATCGATAT
TATGCAGTGTGCTACCCTCTGAAGTATCGCTTCAGGATGTCTCGGAAGAGAGTGACAGCC
CTCCTCCTCGTCTGTTGGGTTCTACCCGGTTTGGTGTCATTTGTGCCCTTGCTACTGGAC
CTGCATTTGCAGGGATTGGAAACAATTCTTTCACAACTCGATCCACAAGATTGTGTGTTC
ATCGTCAATATCCCCTACGCTGTCTTTGCCTCAGTCGTCTCCTTCTATGTTCCCATGTTG
GTGATGTTAGCTGCATATGGAAAAATTTTTCATGTTGCCAGGATCCAAGCCAGACGGATA
TATACTACTGAAAATGGATCCCAGGAAACGGGCGCTACCAGATTTCGCTACAGTACTTCC
ATGAAGAAAGAAAGGAAAGCTGCTAAAACTCTTGGTATCATTATTGGCTGCTTTCTCCTC
TGCTGGTTACCCTTTTTCTCTACAAACATTGCCCACCCTTTACTTGGATATCAGGCGCAC
CATATTCTTCTTGAAGTTTTTTTGTGGCTCGGTTATGTTAATTCTACCCTTAACCCTCTG
TTATATGCTTTCTTTAATAAATCTTTCCGGCGAGCTTTCGGTTTGATAATTGGTTGTAAG
GTATTCACCAACGATTACCAAAATAACAATTTGTCAAGCGCTGTCAGACCTAATACA
>Pristis_pectinata---CM019864.1-52136472-52137509---1_exons---phobius-tmhmm
ATGGACACAAACACCTGTGAGGGAACAGAAACTGTTGATTACTGTTATGAATTTGTAAAT
GGATCTTGTCCGAAAGCAACCCGATCAAGCAGCCTTCGAGTATTCTTGTATACATTTTTG
ATGCTAATAATTCTTTTTACCATCATTGGTAACCTATTGCTCATCATTTCAATATTCCAC
TTCAAGCACCTTCAAACACCCACCAATTATCTAATTCTTTCCTTGGCTACTGTTGACTTT
CTGTTGGGATGTTTGGTTATGCCTTACAGCATGGTGAGATCAGTGGAAACATGTTGGTAT
TTAGGACATGCATTCTGTAAGATTCACAGCAGCTGTGATATCATGCTCAGCACAGCTTCA
ATATTGCATCTTTGTTTCATTTCTGTTGACCGCTACTATGCAATGTGTGACCCACTGAGG
TACAACTTAAAAATAACTTTATTTTCTGTACAGTTAATGATCTTCATTATCTGGAGTGTT
TCTGTTGTTTTTGCCTTTGGCATGATCTTTTTAAAATTAAATTTGAAAGGCATTGAGGAA
GTATACCACAATGATATCACTTGCCATGGGAGTTGCACACTTGTATTCAGTGAAATATCA
GGGGTGATTGCTTCATTGATTTCTTTCTACATCCCAGGAATTGCCATGCTCTATATTTAT
TGTAAGATTTATTTTGTGGCTATGAAACAAGTGAAAAGTATAAACAGAGTAACCGTTCAA
GTTCAAAGCATCAGAGTAAACAGAAGCAGGTTTTCACGAAAACATGAAAGAAAAGCTGCC
AAAACGCTAGGAATCGTGGTGGGCATATTCCTGATTTGTTGGTCTCCGTTCTTCATTTGC
AACACAGTGGATGCATTTCTCAGTTATTCAGTACCACCAGTTTTGTTTGATACTCTTGTT
TGGTTTGGTTACTTGAATTCTACGCTTAATCCTCTTATCTATGGCTTCTTCTTTTCTTGG
TTTAGAAAAGCTGTAACAATTATTTGTACATGTAAGATATTTCAGTCTGATTCCTCTAGA
ATAAACTTGTACTGTGAG
>Pristis_pectinata---CM019864.1-52156537-52157565---1_exons---phobius-tmhmm
ATGAATGCAAGTCTCGGAAGCCCAGAAACGGTAGAACACTGCTATAAATTTGTGGATAAA
CCGTGTCTTAGAACAATCCGGTCCCATGGTCTCCGAGCATCGCTTTATGCGTTTGGCGCA
TTGGCAATTCTGGTTACAATGTTTGGCAACATGTTAGTAATCATTTCAATCTCCCACTTC
AAACAACTTCACACACCCACTAATTATCTCGTTCTTTCTTTGGCAATCGCTGATTTTCTG
CTGGGATGCATGGTGATGCCTTATAGTTTGATAAGGTCCATTGAAAACTGTTGGTACTTA
GGAGACTTGTTCTGCAAACTTCAAGCAAGCTTTGACTTCATGCTCTGTGCGGCGTCAATA
TTCCACCTGTGCTTTATTTCTGTTGATCGATACTACGCGGTGTGTGACCCGCTGAAATAC
AAAACCAGAATAACTTTTCACATCGTTCTAATTATGATCCTCATCAGTTGGATTCTCTCC
GCATTTGTGGGTTTTGGTATGATTTGTTTAGAATTAAACTTGATAGAAATTAGAGACTTT
TATTATAAAGAAATATTTTGCTCTGGCGGTTGTACTCTGGTGATGGGGAAACTATGTTCG
GTGATCTACTCCATAGTTTCCTTCTACTTCCCAGGATTTATTATGCTTTGTATTTATACA
AAGATTTACTTTGTAGCCACAAAACAAGCCCGAGCCATAAATGACATTACAAGACAAGTC
CACTCCATCAAAGAAAACAAAAACATAACTTCCCAGACAAGTGAAAGGAAAGCTGCGAAA
ACACTGGGGATAGTGATGGGGGTGTTTTTAATGTGCTGGACTCCATACTTCACTTGTAAT
TTCTTGGATCCTTTCATTGCACACACGACACCCCCGCTTATGTTTGACACTTTTTTTTGG
TTAGGGTACTTAAACTCGGCGTTCAATCCGGTGATCTATGCATTTTTTTATTCTTGGTTC
AGAAAAGCCCTGAAAATTATTCTAACTTTTAAGATATTCACAACCGATTCCTCCAGGATA
AATCTCTTC
>Rhincodon_typus_v2---QPMN01043472.1-2622525-2623622---1_exons---phobius-tmhmm
ATGTTCTCGGCGATTATTATTAGCACGTCGTCACAGGAGATGAACACTACACCGTTCAAT
AACTGGACCACACACTCTAACTCGTCAGGAAAAGCATCATCTGCAACATGGCAAGTCATA
GACCAGGTTGTTGTCTTCAGTGTTCTCACCGTGATTATAGCTGGGACTATCTTCGGAAAT
CTCTTAGTAATTGCTTCAATCGCTTACTTTACCAAACTGCGGACTCCAACTAACGCTTTT
ATAGTCTCCCTGGCTGTCGCAGATTTCCTCGTTGGCATTATTGTAATGCCTTTCAGCATG
GCCAAGCTAGTCTTTGGATGGTACTTTGGGAAGGCGTTTTGCAAAATCCACACGATCATG
GATGTGATGCTGTGCACCTCCTCCATCATGAACCTCAGTTGCATTGCCTTCGATCGGTTC
TATGCTGTGTGTTACCCTTTGAAATATCGATTCAGGATGTCTCAGAAGAGAGTGACCGTC
CTCCTCCTGATTTGTTGGTTTGTGCCTGCTTTGATGTCGTTTGTGCCCTTGTTGTTAGAT
GTCCATTTGAGGGGATTGGAAGCCATTCTACTACCCTTTGATCCACACAGTTGTGTGTTT
ATGGTCAATATTCCTTATGCTGTTTCTGCTTCAGTAATCGCCTTCTACTTTCCCATGTTG
GTGATGCTAGTGGCATATGGAAAAATATTCCTAGTAGCAAGGATCCAAGCCAGACAGGTA
TATACCATTGAAAACGGGTTAGAGGGAAGAAACACTTTGACAAGGTGCCAAAATTCTTCC
ATGAAGAAAGAAAGGAAAGCAGCTAAAACTCTTGGCATCATCATGGGATGTTTCCTCATC
TGCTGGTTGCCATTCTTTACTACAAATATAGTTAACCCTTTGCTTGGATACCCAGCACAC
CATATTCTTCTTGAAGTTTTTTTATGGTTGGGTTATGTTAATTCAACTCTCAATCCTTTG
TTATATGCTTTCTTCAATCAATCTTTCCGACGAGCTTTCTATATGGTAATTGGCTGTAAG
ATTTTGGCCAGCGATTGCCAAAATAACAACTTGTCAGACAGCATCAGGCAGAATACACAA
CTTGCTACACTGTCACGT
>Rhincodon_typus_v2---QPMN01069840.1-470540-471784---1_exons---phobius-tmhmm
ATGCTGCTTGGCCTGCTGTGTTCATTCAGCTGTACACCTTGTTATCTAAAATGTATTTCA
GATGAGTATCACAGAATCAGCTACAGAGTGGAGCAAATTCAGAGAATTTTTGTATTTGAC
TGTAAATATGGCCCAGATGTCTTTTCTAATTATGTCTCCACTTTTCTCCAGGTTGAAATT
TCTCTGAGCATGCAGAATACATCGGGTTTGTTCAAGGTCAGCACTTCATCAGGCTGGAGA
ATGGCTGACCGATGCTTATCGAGCATAGGATCTCCTGCAGTCAGGACTGGCCTTTACCTC
TTTATAATGGTCATCATGGCAGCAACTTTGGCTGGAAATTTCCTTGTGGTTCTGGCTGTT
GTCTACTTTAAACAGCTACGCTCAGCGACCAATGCTTTTGTGCTGTCACTGTCCATAGCT
GATTTCTTCGTTGGGATCATGGTGATGCCCTACAGCATGAGCAGGACAATTGAAGGATGC
TGGCACTTTGGGCCGACCTTCTGTCAAATCCACTCAAGCCTGGATGTGATGTTCTGCACC
GCCTCCATTCTTCACCTCAGTTGCATTGCTCTTGACCGTTACTATGCCATCTGTGATCCT
CTGGTGTATCGTTGTAAGATGTCGCCCAGCAGGGTGGTTGTTCTACTCCTTGCCTGCTGG
GTGGTGCCAGCTGCAATATCCGTTATCCCGATAATGTTGCAGCTACACAGATTAGGTGTT
GATCCTGATTTGCTAACCAATAGGAGCTGTGTGCTCATGGTGAACCAGACCTATGCTATC
TGGGCCTCTCTTATATCCTTTTACCTGCCCATGGTGGTTATGCTCGTGGCATATTGGAAG
ATTTACCAGGCAGCTAGAAAGCAGGCAATTCAGATTAATGCTATGGATAACCAAGTCCAG
GGATATGCTTCAGGCTTAGCAACAGCCCATGTGCGCAAACAATCCAATAAACGGGAAAGA
AAGGCAGCGAAAACACTGGGGATAATTATCGGCATATTTCTTTCCTCCTGGTTGCCCTTC
TTCATGGCAAACATCGTTGACCCTTTCCTGGGTTACAAGATAGACAGAGGGACTTGGGAG
GTGTTGGTCTGGCTTGGCTACAGCAATTCTTCCATGAACCCAATTCTCTACGGGGTTGTA
AACCGGTCCTTCCGACGAGCATTCCTGATCATCATCAGCTGTAAGATCTGTGTTTCCCGA
TCTCTGCAAAACATCGACTTATCCAACAGTGAGCAAGTTGCCACG
>Rhincodon_typus_v2---QPMN01070282.1-1777249-1778277---1_exons---phobius-tmhmm
ATGAATACCAGCATCAGAAGCACAGAAGTAGTTGAATATTGCTACAAATTTATGGATGGA
TCTTGCCTGAAAGCCAACCGATCAAATGGCCTCCGAGTATCCCTTTATGTGTTTGGTGCA
GTGGCAATTCTGGTGACAGTTGTTGGTAATTTGTTGGTGATCATTTCAATCTCGCACTTC
AAAAAACTCCATACACCCACTAATTACCTAATTCTTTCGCTGGCAGTTGCAGATTTTCTG
CTCGGTTGTATGGTTATGCCATACAGTTTGATGAGATCTATAGAAAACTGTTGGTACTTA
GGGGAAATGTTCTGCAAACTTCAAGCAAGCTTCGATTTTATGCTTTGTGCAGCGTCAATA
TTCCACCTGTGCTTTATCTCTATTGATCGATATTATGCAGTATGTGACCCGCTGAAATAC
AAGACCAGAATCACGCTTCAAATTGTCCTCATAATGATCTTCATCAGTTGGATTCTTTCA
GCATTTGTGGGTTTTGGCATGATATGTTTAGAACTGAATTTAATTGAAATTAGGGATTTC
TATTACCATAATATTTATTGCTATGGTGGCTGTATACTGCTGATGGGGAAAATCTGTTCA
GTGATTTATTCACTCATTTCGTTTTACCTCCCTGGATTTATAATGCTGTGTATTTATACA
AAGATTTACTTCGTAGCTACAAAACAAGCCAGAGCCATAAATGACATTGCAAGGCAAACC
CAGACAATCAAAGACAGTAAAAACATAAATTCTCAGACAAGTGAAAGAAAAGCTGCAAAA
ACTCTTGGAATAGTGATGGGCGTATTTTTAATTTGCTGGTCTCCATATTTCACTTCTAAT
TTTATAGACCCTTTCATTGAACATACAACCCCACCTATTATGTTTGATCTCTTTTTTTGG
TTTGGTTATTTAAATTCTGCATTTAACCCCGTGATCTATGCATTTTTTTATTCTTGGTTC
CGAAAAGCCCTAAAAAATATTTTAACCTTTAAAATATTTGCAACTGATTCCTCAAGAATA
AATCTATTC
>Rhincodon_typus_v2---QPMN01070282.1-1825270-1826307---1_exons---phobius-tmhmm
ATGGACACAAATCTCTCTGAGGCAACAGAAACTGTTCAATGCTGTTATGAATTTGTAAAT
GGATCTTGCCCTAAAGCAGCCCGATCAAATGGCCTTCGGTTTACAATGTATATATTTATG
CTGCTAATAATTGTCTGTACTCTTATTGGTAACATGTTACTCATTATTTCAATTTTGCAT
TTCAAACAGCTTCACATATCCACCAATTATCTTATTCTTTCTTTGGCTACTGCTGACTTT
CTGTTGGGCTGTTTGGTTATGCCTTACAGCATGGTGAGATCCGTAGAAATGTGTTGGTAT
TTTGGACAATTGTTTTGCAAGATTCATTCCAGCTCTGATATAATGCTCAGCACAGCTTCA
ATATTACATTTGTGTTTTATCTCTGTTGACCGTTACTATGCAGTGTGTGACCCACTGAGA
TACAAAATAAGAATTACTTTCTCCTCAGTGCAGATGATGATCATCGTCAGTTGGGCTGTT
TCAGCTATTTTTGCTTTTGGTGTAATATTTTTAAAATTAAATTTAAAAGGAATGGATGAA
GTTTACAACAATAACTTTGCTTATTATGGAAACTGCATACTTATATTCAGTGAAATATCA
GGGCTGGTTGCATCAATGGTTTCCTTTTACATCCCAGGAATTACCATGCTGTGTATTTAT
TCTAAGATTTATTTTGTGGCAAAGAAACAGGTCAGAAATATAAACAAAATAGCAAGTCAA
ATTCAAAATATCAAAAATAGCAAAACTAGATTTGCACAAAATAATGAAAGAAAAGCTGCC
AAAACCCTAGTTCTGGTTATGGGTGTATTTTTGATTTGTTGGTCTCCATTTTTTATTTGC
AATACAATAGGTGGTTTTGTCAATTATTCAATCCCTCCTGTTTTGATCGATGCTTTTGTT
TGGTTTGGTTACTTGAATTCTATGCTTAATCCTATAATCTATGGCTTCTTCTTTTCCTGG
TTTAGAAAAGCTGTAAAAATAATTTGCAAGGGCCAAATATTTCAACCTGTTTCTTCGAGA
ATGGACCTGTCCTGTGAC
>Rhincodon_typus_v2---QPMN01070282.1-1891459-1892493---1_exons---phobius-tmhmm
ATGAATTTATCAGACCACGAGAATTCAGACAATGTGCAATATTGTTTTGAATTTGTCAAC
ACATCCTGTGCCAGAGTCACCAGGTCAATTGCAATTAATGTAGCACTGTACATTTTTATT
ATCACTTCAATACTCATTACTATATTTGGAAACCTGGTGGTGATCATTTCTGTTTTACAT
TTCAAACAACTACAGACACCCACCAATTTTCTTCTCTCATCTTTGGCTGTTGTGGACTTT
CTAGTTGGCTTTATTGTATTGCCATATAGTATGGTTAGGTCAGTGGAAAAATGCTGGTAT
TTTGGAGAAGTGTTCTGTAAAATTCACTCAATTACAGAGATTGTGTTAACTGTTGTTTCA
ATTTACACTTTATGTTTTATTGCCATTGATCGTTATTATGCTATGTGTGACCCTTTGTTT
TACTCTGTAAAGATCACTCTACCTGTAACAGTTATGACAATTATACTAATTTGGCTGTTT
GCTGTCTTTTATGGACTTAGTGTATTTTTATTAGACTTTAGTAAAAAGTCTGTAGATGAT
TATGTAGCTGTAAGGTCCTGTGAGGGCAGCTGTATTGCATACCATAAGTTTGAGGGGCAT
ATAGATGCATTGATTGTATTTTTTATTCCAATTTTTATCATTTTAGGAATATATGTCAAG
ATATTTTTTGTAACAAGGTGCAAACGTTGTAGAAAGATTGAAAATATGCCAAATGATAGC
CACTGTACTGAAGAAAACAACGTCACAATTATGCATAAAAAGGACCAGATAGTTGTTAGA
AAACAAGACATATTAATTGGAATTTTTACATTCTCCTGGCTGCCTTTCTATGTAAATAGC
ATTCTTAATCCATATTTTGATTTTTTAATCCCACCAGTTTTGGATAGTGTATTTGCATGG
TTTGGATTCTTTAATTCTACTTTAAACCCTTTGCTTTATGCTTTCTTGTATCCGTGGTTT
CGCAAATCACTAAAACTTATACTTTCTTGTCAGATATTTAACACTGATCCTTCTACAGTT
AATTTTCTTTCCGAG
>Scyliorhinus_canicula---LR744032.1-31975848-31976918---1_exons---phobius-tmhmm
ATGGAGAATATCTCAAGTTCGTTCAATGTCACCAGTCCATCAGGCTGGAGGACGGCTGGT
CAATGTTTATCGAGCACGGGAAGGTCTGCAGTCAAACCAGGACTTTACATCTTTATAACG
ATGATCATGATGGCCACCATGGTTGGAAATTGCCTCGTGGTCCTTGCCATTTTCTACTTC
AAGAAGCTGCGCTCTATAACCAATGCCTTTGTCCTCTCGTTAGCCGTAGCCGATTTCCTG
GTTGGGATTATGGTGATGCCCTACAGCATGATCAGGACTATTGAAGGATGTTGGCACTTT
GGACCCATCTTCTGTCAGATCCATTCGAGCCTGGATGTAATGTTCTGCACTGCCTCCATA
CTCCACCTGAGTTGCATTGCCCTGGACCGTTACTATGCCGTCTGCGACCCTCTAGCCTAT
CATTGTAAGATGTCACCCGGGAAGGTTGTCATCCTGCTCTTTGTCTGCTGGACGGTCCCA
GCCGCGATATCATTCATCCCCATAATGCTGCAGCTACACAAATTCAACATAGCTCCTGAC
CTGTTGACCAAGAGCAGCTGTGTGTTTATGGTGAACCCCATTTATGCTGTGTGTGCCTCT
CTGATAGCCTTTTACCTGCCCATGTTTACTATGTTAGCGGCCTACTGGAAGATATACAGG
GCAGCTCGAAAACAGGCAATTCAGATTGGTGCGGTGGACAACCAAATCCAGGGATGTGCG
TCCGGTTTTGTGACGGCCCACACTCACAAACAGTCCATTAAGAGGGAAAGAAAGGCAGCA
AAAACGCTGGGGATTATTATTGGCGCTTTTCTGGTCTTCTGGCTTCCTTTCTTCACAGCG
AATATCGTCGATCCTTTCCTGGGTTACAAGTTAGGGAGAGTGACTTGGGAGGTGTTGATC
TGGCTTGGCTACAGCAATTCGTCCCTGAACCCGTTCCTCTACGCGTTTTTCAACCGGTCA
TTCAGACGGGCCTTCCTCAACATTATCAGCTGTAAAATCTGTGCGCCCCGCTCTCTGCAG
AACATGGACTTGTCCAACAGCAAAGCTGGCGTCGTGCAGGAGTCGGTGCCC
>Scyliorhinus_canicula---LR744033.1-163067149-163068246---1_exons---phobius-tmhmm
ATGAACAGTGCGCATCTTTACAATTGTAGCACACACGGTAACTCTTCAGGACACACGCCG
CTTACAATATGGCAAACCATGGAGCACGTTGCCACCTTCAGCATTCTCGCCATAATCACA
GTCGGGACCATCTTTGGCAACCTCTTGATAATTGTTTCAATCGCTTACTTCACCAAACTG
CGGACACCAACTAACGCCTTTATAATGTCCCTGGCTGCCGCAGATTTCCTGGTTGGCGTC
ACCGTGATGCCCTTCAGCATGGCCAAGGTGGTGTTTGGGTGGCACTTTGGCAAGACCTTT
TGTAAAGTCCACACGATCATGGATGTGCTGCTCTGCACGTCGTCCATCCTCCACCTCAGC
TGCATTGCCTTCGATCGGTTCTATGCCGTGTGCTACCCTTTGAAGTATCGATTCAGGATG
TCTCAGAGAAGAGTGACCATCCTCCTCCTGATCTGTTGGATTCTGCCCGCTTCCGTGTCA
GTTGTGCCCTTATTGTTGGATGCCAATTTAAGGGGATTGGATTTACAGCTTGATACCCAT
AGCTGTACGTTTATCGTCAATATTCCTTATGCTGTTTCTGCTTCCCTGGTCTCCTTCTTC
CTCCCCATGTTAGTGATGCTGGTGGCATATGGAAAAATTTTCCAAGTAGCCAGGATGCAA
GCCAAACAGATATACAGCATTGGAAATGGTTTCCAAGGAAACTCTGTGAGGACGCGCCAA
AGTGCTTCCATGAAGAAAGAAAGGAAAGCGGCCAAAACCCTTGGCATCATTATTGGCTGT
TTCCTCCTCTGCTGGTTGCCGTTCTTCACCACAAATATAGCTAACCCTTTGCTTGGCTAC
TCAATGCCCCATGTCCTCCTTGAAGTATTTTTGTGGCTGGGTTATATTAATTCAATGTTC
AATCCTTTGCTGTACGCTTTCTTCAATAAATCTTTCCGGCGAGCGTTCTGTCTGATAATG
GGCTGTAAGATATTGACCAGTGATTGCCAAAATAACAATTTGTCAGACCCCACCATCAGG
CGGAATACACAGCTAGCCACACTTTCACGTCAAATCGCGCAGACGCCCCACAGCCCAACC
AGCAAAAGGAGCGGGAAA
>Scyliorhinus_canicula---LR744035.1-108451889-108452920---1_exons---phobius-tmhmm
ATGAATTTAGCAGATCTTGAAAATTCAGAGGATGTGCAATATTGTTTTGAATTTATCAAC
ACGTCCTGTCCCAGAGTCACCAGGTCAACAGCAGCCAATGCAACGATGTATATTTTTATT
ACCATTTCAATACTCATTACTATATTTGGAAATCTGACGGTGATCATTTCTGTTTTACAT
TTCAAACAACTGCAGACATCCACCAACTGTCTTCTCTTATCTTTGGCTGTTGTGGACTTT
CTGGTGGGGTTTATTGTGTTGCCTTACAGTATGGTTAAGTCTGTAGAAACATGCTGGTAT
TTTGGAGAAATGTTTTGTAAAGTTCACTCAATTATAGATATTGTGTTGACCGTAGTGTCA
ATTTATACTTTATGTTTTATTGCCATTGATCGTTACTATGCAATGTGTGACCCTTTGCTC
CACCCTATAAAGATCACTCTGCCTGTAACAATTGTGACTGTGATATTAATCTGGTTGTTT
GCTACCTTTTATGGATTTAGCGTGTTTTTATTAGACTTTAGTAAAAAGTCGGTAGATGAT
TATATAGCTATTAAGTCATGTGAGGGCAGCTGTATTGCATATCATAAGTTTGAGGGGCAC
GTAGATGCGCTGATTGTATTTTTTATTCCGATTTTTATCATTTTAGGTATTTATGTCAAG
ATATTTTTTGTGGCAAGATGCAAATGTGACAGAAAAATTGGAAGTTTGCCAAATAATAGC
AAGCATACAGTAGAAAATATTAAAATCTTAGATAAAAAGGAGCAAATAGTCATTAGAAAC
CAAGACATCTTAATAGGAATTTTTACATTCTCCTGGCTGCCTTTCTATGTAAACAGTATT
CTTAATCCGTATTTTAATTTTTTAATCCCATCATCTTTAGACAGTGTATTTGCATGGTTT
GGATTTTTTAATTGTGCTTTAAACCCTTTGCTTTATGCTTTCTTGTATCCGTGGTTTCGC
AAAACGCTGAAGCTTATACTTTCTTGTCAGATATTTCACCCGGGTTCTTCCACAATTATT
TTTTTTTCAGAG
>Scyliorhinus_canicula---LR744035.1-108528543-108529580---1_exons---phobius
ATGGACACAAATCTATCTGAGACAACAGAAGCCATTCAATGCTGTTTTGAATTTGTAAAT
GGATCTTGCCCTAAAGCAACCCGATCAAATGGCCTTCGGTATACAATGTATATATTTATG
GTGCTAATGATTCTCTGCACTCTTATTGGTAACATGTTACTCATCATTTCGGTTTTGCAT
TTCAAACACCTTTATACACCTACCAATGTTCTTATTCTTTCTTTGGCGACAGCTGATTTT
CTGTTGGGCTGTTTGGTTATGCCTTACAGCATGGTGAGATCTGTGGAAACATGCTGGTAC
TTAGGGCAGTTGTTTTGCAAGATTCATTCCAGCTGCGATATCATGCTCAGCACAGCTTCA
ATATTACATCTGTGTGTCATCTCTGTTGACCGTTACTATGCAGTGTGTGACCCACTGAGA
TACAAAATAAGAATGACTTTCTCGTCAGTGAAGTTGATGATCATCTTCAGTTGGGCCATT
TCAGCTGTTTTTGCTTTTCTCTTAATCTTTTTAGAATTAAACCTAAAAGGGATTGAAGGG
TTTTACTCCAATCATACTGCTTGCTATGGAAGCTGCGTAATTATGTTTAGTGAAATATCA
GGGGTGGTTTCCTCGATGATTTCTTTTTACATTCCAGGAGTCACAATGTTGTGTATTTAT
TGTAAGATTTATTTTGTGGCTATGAAGCAGGTCAGATGCATAAACAGAATAACAGTTCAA
ATTTCAAGCCTCCAAGATAGCAAAAGTGGATCTTCACGAAACAATGAAAGAAAAGCTGCC
AAAACTCTAGGGCTGGCGATGGGTGTGTTCCTGATGTGTTGGACTCCATTTTTTATTTGC
AACACAGTGGATGGTTTTGTCAATTATACAATCCCACCCGTTTTGTTTGATGCTCTTGTT
TGGTTTGGTTACTTGAATTCTACATTCAATCCCATAATCTACGGCTTCTTCTTTTCTTGG
TTTAGAAAAGCTGTATCAATCATTTGTACATGCAGGATATTTCAGCCAGGTTCTTCTAGA
TCGGACTTTACCATTGAC
>Scyliorhinus_canicula---LR744035.1-108591391-108592377---1_exons---phobius-tmhmm
ATGAATACAAGTCTCAGAAACACAGAAATGGTAGAATTTTGCTACGAATTTGTTCATGGA
ACCTCTTGCGCGAATGCAACCCGATCTCATGGCGTCCGAGCTGCCCTTTATGCCTTTGGA
GCAGTAGCAATTCTGGTCACCATATTTGGTAACATGTTGGTGATTATTTCAATCTCACAC
TTCAAACAGCTCCACACACCCACTAATTATCTCATCCTTTCCTTGGCAATTGCTGACTTT
TCGCTGGGGTGTATGGTTATGCCTTACAGTTTGATGAGGTCTATTGAGAACTGTTGGTAT
TTAGGGGAATTGTTTTGCAAACTTCAAGCAAGCTTTGATTTTATGCTCTGTGCAGCATCA
ATTTTCCACTTATGCTTTATTTCTGTTGATCGTTATTATGCGGTGTGTGACCCATTGAAA
TATAAGACCAGAATTACTCTTCAGATTGTCCTAATAATGATCTTCCTCAGTTGGATTCTT
TCAGCATTTGTGGGTTTTGGCATGATATGTTTAGAACTAAATTTAATAGAAATTAGGGAC
TTTTACTACAATAATATTTATTGCTATGGGGGCTGTATACTTGTGATGGGTAAACTATGT
TCAGTGATTTACTCGCTAATTTCCTTTTATTTCCCAGGGTTTATTATGCTATGTATTTAT
ACAAAGATTTACCATGTAGCTACAAAACAAGCCCGAGCCATAAACGACATCACAAGGCAA
ATCCAGACCATCAAAGACTGCAAAACTGTAACTTCTCAAACAAGTGAAAGAAAGGCTGCA
AAAACTCTTGGAATAGTGGTGGGGGTATTTTTAATCTGTTGGTCTCCATACTTCACTTGT
AATTTCATTGATCCTTTCATTGAACATTCAACCCCACCAATTATGTTTGACCTATTTTTT
TGGCTCGGGTATTTAAACTCTGCATTTAATCCCGTGATATATGCATTTTTTTATTCTTGG
TTCCGAAAGGCCCCTAAAAAATTGTTT
>Scyliorhinus_torazame---BFAA01005317.1-211929-213020---1_exons---phobius-tmhmm
ATGGTCATTGCAACTTATCCAGTTAGCATTTCATCACAGGAGATGAACAGTGCACATCTT
GACAATTGTAGCACATACGGCAACTCTTCAGGAAAGACGCCGCTGACAATATGGCAAACT
ATGGAGCACGTTGCCACCTTCAGCATTCTCGCCATAATCACAGTCGGGACCACCTTCGGC
AACCTCTTGATAATTATTTCAATCGCTTACTTCACCAAACTGCGGACACCAACTAACGCC
TTTATAATGTCCCTGGCTGCCGCGGATTTCCTGGTTGGCGTCACCGTGATGCCCTTCAGC
ATGTCCAAGGTGGTGTTTGGGTGGCACTTTGGGAAGACCTTTTGTAAAGTCCACACGATC
ATGGATGTGCTGCTCTGCACGTCGTCCATCCTCCACCTCAGCTGCATTGCCTTCGATCGG
TTCTATGCCGTGTGCTACCCTTTGAAGTATCGATTCCGGATGTCCCAGAGACGAGTGACC
GTCCTCCTCCTGATCTGTTGGATTCTGCCCGTTTCCGTGTCAATTGTGCCCTTGTTGTTG
GATGTCAACTTAAGAGGATTGGATTTACAGCTTGAGCCCCATGGCTGTATGTTTATCGTC
AATATTCCTTATGCTGTCTCTGCTTCCCTGGTCTCCTTCTTTGTCCCCATGTTAGTGATG
CTGATGGCATATGGAAAAATTTTCCAAGTAGCCAGGATGCAAGCCAAACAGACATGCAGC
ATTGGAAATGGTTTCCAAGGAAACTCTGCGAGGACGCGCCAAAGTGGTTCCATGAAGAAA
GAAAGGAAAGCGGCCAAAACTCTTGGCATCATCATTGGCTGTTTCCTCCTCTGCTGGTTG
CCGTTCTTCATCACAAATATAGCTAACCCTTTGCTTGGCTACCCAATGCACCATGACCTC
CTTGAAGTCTTTTTGTGGCTGGGTTATATTAATTCAACGTTTAATCCTTTACTGTACGCT
TTCTTCAATAAATCTTTCCGGCGAGCGTTCTGTCTGATAATGGGCTGTAAGATATTTACC
AATGATTGCCAAAATAACAATTTGTCAGACCCCACCATCAGGCGGAATACACAGCTAGCC
ACACTTTCACGT
>Scyliorhinus_torazame---BFAA01006451.1-40552-41583---1_exons---phobius-tmhmm
ATGAATATAAGTCTCAGAAACACAGAAACGGTAGAATTTTGCTACGAATTTGTGGATGGA
ACGTCTTGCGTGAAAGCAACCCGATCTCATGGCGTCCGAGCTGCCCTTTATGCCTTTGGA
GCAGTAGCAATTCTGGTCACCATATTTGGTAACATGTTGGTGATTATTTCAATCTCACAC
TTCAAACAGCTCCACACACCCACTAATTATCTCATTCTTTCCTTGGCAATTGCTGATTTT
TTGCTGGGATGTATGGTTATGCCTTACAGTTTGATGAGGTCTATTGAGAACTGTTGGTAC
TTAGGGAAATTGTTTTGCAAACTTCAAGCAAGCTTTGATTTTATGCTCTGCGCAGCATCA
ATTTTCCACCTATGCTTTATTTCTGTTGATCGTTATTATGCGGTGTGTGACCCATTGAAA
TATAAGACCAGAATTACTCTTCAGATCGTCCTAATAATGATCTTCATCAGTTGGATTCTT
TCAGCATTTGTGGGTTTTGGCATGATATGTTTAGAACTAAATTTAATAGAAATTAGGGAT
TTTTACTACAATAATATTTATTGCTATGGGGGCTGTATACTTGTGATGGGTAAAGTATGT
TCAGTGATTTACTCGCTAATTTCCTTTTATTTCCCAGGGTTTATTATGCTATGTATTTAT
ACAAAGATTTACCTTGTAGCTACAAAACAAGCCCGAGCCATACACGACATCACAAGGCAA
ATCCAGGCCATCAAAGACAGCAAAACTGTAACTTCTCAAACAAGTGAAAGAAAGGCTGCA
AAAACTCTTGGAATAGTGGTGGGAGTATTTTTAATCTGCTGGTCTCCATACTTCACTTGT
AATTTCATTGATCCTTTCATTGAACATTCAACCCCACCAATTATGTTTGACCTATTTTTT
TGGCTCGGGTATTTAAACTCTGCATTTAATCCCGTGATATATGCATTTTTTTATTCTTGG
TTCCGAAAGGCCCTAAAAATTGTTTTGACTTTTAAAATATTCTCAAACGATTCCTCAAGA
ATAAACCTTTTC
>Scyliorhinus_torazame---BFAA01015710.1-13447-14577---1_exons
ATGAAGAGGAGAAGCAACAAAGTACAGGATTCAATAGCGACTTTTGACGAGATTGAGAAG
TCAAATACTGATGAGCTTTTAATAGGAAGAACAATGGACACAAATCTCTCTGAGACAACA
GAAGCCGTTCAATGCTGTTTTGAATTTGTAAATGGATCTTGCCCTAAAGCAACCCGATCA
AATGGCCTTCGGTATACAATGTATATATTTATGGTGCTAATAATTCTCTGCACTCTTATT
GGTAACATGTTACTCATCATTTCGATTTTGCATTTCAAACACCTTTATACACCTACCAAT
TTTCTTATTCTTTCTTTGGCTACTGCTGATTTTCTGTTGGGCTGTTTGGTTATGCCTTCC
AGCATGGTGAGATCTGTGGAAACATGCTGGTACTTAGGACAGTTGTTTTGCAAGATTCAT
TCCAGCTGTGATATCATGCTCAGCACAGCTTCAATATTACACATGTGTTTCATCTCTGTT
GACCGTTACTATGCAGTGTGTGACCCACTGAGATACAAAATAAGAATGACTTTCTCGTCA
GTGAAGCTGATGACCATCATCAGTTGGGCCATTTCAGCTGTTTTTGCTTTTCTCTTAATC
TTTTTAGAATTAAACCTAAAAGGGATTGAAGGGTTTTACTCCAATCATACTGCTTGCTAT
GGAAGCTGCGTAATTATGTTTAGTGAAATATCAGGGGTGGTTTCCTCGATGATTTCCTTT
TACATTCCAGGAGTCACAATGTTGTGTATTTATTGTAAGATTTATTTTGTGGCTATGAAG
CAGGTCAGATGCATAAACAGAATAACAGTTCAAATTTCAAGCATCCAAGATAGCAAAAGT
CGATCTTCGCGAAATAATGAAAGAAAAGCTGCCAAAACTCTAGGGCTGGCGATGGGTGTG
TTCCTGATGTGTTGGTCTCCATTTTTCATTTGCAACACAGTGAATGGTTTTGTCAATAAT
ACAATCCCACCCGTTTTGTTCGACGCTCTTGTTTGGTTTGGTTACTTGAATTCTACATTC
AATCCCATAATCTACGGCTTCTTCTTTTCCTGGTTTAGAAAAGCTGTATCAATCATTTGT
ACATGCAGGATATTTCAGCCAGGTTCTTCTAGATCGGACTTGACCGTTGAC
>Scyliorhinus_torazame---BFAA01018882.1-10357-11427---1_exons---phobius-tmhmm
ATGGAGAATATCTCGAGTTCATTCAATGTCACCAGTCCGCCAGGCTGGAGGACGGCTGGT
CAATGCTTATCGAGCACGGGAACGTCTGCAGTCAAACCAGGACTTTACATCTTTATAACG
GTGATCATGATAGCCACCATGGTTGGAAATTGCCTCGTGGTCCTTGCCATTTTCTACTTC
AAGAAGCTGCGCTCCATAACCAACGCCTTTGTCCTATCATTAGCCGTAGCCGATTTCCTC
GTTGGGATTATGGTGATGCCCTACAGCATGATCAGAACTATTGAAGGATGTTGGCACTTT
GGACCCATCTTCTGCCAAATCCATTCGAGCCTGGATGTGATGTTCTGCACTGCCTCCATA
CTTCACCTGAGTTGCATTGCCCTGGACCGTTACTACGCCGTCTGCGACCCTCTAGCCTAT
CATTGTAAGATGTCGCCCGGGAAGGTTGTCATCCTGCTCTTTGTCTGCTGGACGGTCCCA
GCCGCGATATCATTCATCCCCATAATGCTGCAGCTACACAAATTCAGCGTTGCTCCTGAC
CTGTCAACCAAGAGCAGCTGTGTGTTCCGGGTGAACCCGATTTATGCTGTCTGTGCCTCT
GTAATAGCCTTTTACCTGCCTATGTTTATTATGTTAGCGGCGTACTGGAAGATATACAGG
GCAGCTCGAAAACAGGCAATTCAGATTGGTGCGGTGGATAACCAAATCCAGGGATGTGCG
TCCGGTTTTGTAACGGCTCACACTCACAAACAATCCATTAAGAGGGAAAGAAAGGCAGCA
AAAACGCTGGGGATTATTATCGGCGCTTTTCTGGTCTTCTGGCTTCCTTTCTTCACAGCG
AACATCGTCGATCCTTTCCTGGGTTACAAGTTAGGTCGAGTGACTTGGGAGGTGCTGATC
TGGCTTGGCTACAGCAATTCGTCCCTGAACCCATTCCTCTACGCGTTTTTCAACCGGTCA
TTCAGACGAGCCTTCCTCACCATCATCAGCTGTAAAATCTGTGCGCCCCGATCTCTGCAG
AACATTGACTTGTCCAACAGCAAGCCGGGCGCCGCGCAGGAGTCGGTGCCC
>Scyliorhinus_torazame---BFAA01030200.1-1802-2833---1_exons---phobius-tmhmm
ATGAATTTAGCAGATCTTGAAAATTCAGAGGATGTGCAATATTGTTTCAAATTTATCAAC
ACGTCATGTCCCAGAGTCACCAGGTCAACAGCAGTCAATGCAACGATGTATATTTTTATT
ACCATTTCAATACTCATTACTATATTTGGAAATCTGACGGTGATCATTTCTGTTTTACAT
TTCAAACAACTGCAGACACCCACCAACTGTCTTCTCTTATCTTTGGCTGTTGTGGACTTT
CTGGTGGGGTTTATTGTGTTGCCTTATAGTATGGTTAGGTCTGTAGAAACATGCTGGTAT
TTTGGAGAAACGTTTTGTAAAGTTCACTCAATTATAGATATTGTGTTGACCGTAGTATCA
ATTTATACTTTATGTTTTATTGCCATTGATCGTTACTATGCAATGTGTGACCCTTTGCTC
CACCCTATAAAGATCACTCTGCCTGTAACAGTTGTGACTGTGATATTAATCTGGTTGTTT
GCTACCTTTTATGGACTTAGCGTGTTTTTATTAGACTTTAGTAAAAAGTCAGTAGATAAT
TATATAGCTATTAAGTCCTGTGAGGGCAGCTGTATTGCATATCATAAGTTTGAGGGGCAC
GTAGATGCGCTGATTGTATTTTTTATTCCAATTTTTATCATTTTAGGTATTTATGTCAAG
ATATTTTTTGTGGCAAGATGCAAACGTGACAGAAAAATTGGAAGCTTGCCAAATAATAGC
AAGCATACAGAAAAAAAGATTAAAATCTTAGATAAAAAGGAGCAAATAGTCATTAGAAAC
CAAGACATCTTAATAGGAATTTTTACATTCTCCTGGCTGCCTTTCTATGTAAACAGTATT
CTGAATCCATATTTTAATTTTTTAATCCCATCCTCTTTAGACAGTTTATTTGCATGGTTT
GGATTTTTTAATTGTACTTTAAACCCTTTGCTTTATGCTTTCTTGTATCCGTGGTTTCGC
AAAACGCTGAAGCTTATACTTTCTTGTCAGATAATTAACCCTGGTTCTTCTACAATTATT
TTATTTTCAGAG
>Stegostoma_fasciatum---CM039227.1-166309955-166311010---1_exons---phobius-tmhmm
ATGCAGAATACATCAAGTTTGTTCAATGTCAGCAGTTCATCAGGCTGGAGAATGGCTGAC
CGATGCTTCTCGAGCATAGGATCTCCTGCAGTCAGGACTGGCCTTTACCTCTTCATAATG
GTTATCATGGCAGCCACTTTGGCTGGCAATTTCCTTGTGGTTCTGGCTGTTGTCTACTTT
AAGCAGCTACGCTCAGCGACCAATGCTTTTGTGCTGTCACTGTCCATAGCTGATTTCTTC
GTCGGGATCATGGTGATGCCCTACAGCATGAGCAGGACAATTGAAGGATGCTGGCGCTTT
GGGCCGACCTTCTGTCAAATCCACTCAAGCCTGGATGTGATGTTCTGCACCGCCTCCATT
CTTCACCTCAGTTGCATTGCTCTTGACCGTTACTATGCCATCTGTGATCCTCTGGTGTAT
CGTTGTAAGATGTCGCCCAGCAGGGTGGTTGTTCTACTCCTTGCCTGCTGGGTGGTGCCA
GCTGCGATATCTGTTATCCCGATAATGTTGCAGCTGCACAGATTAGGTGTTGATCCTGAT
TTGCTAACCAATAGGAGCTGTGTGCTCATGGTGAACCAGACCTATGCTATCTGGGCCTCT
CTTGTATCCTTTTACTTGCCCATGGTGGTTATACTCGTGGCATATTGGAGGATTTACCAG
GCAGCTAGAAAGCAGGCAATTCAGATTAATGCTGTGGATAACCAAGTCCAGGGATATGCT
TCAGGCTTAGCAACAGCCCAGGTGCGCAAACAATCCATGAAACGGGAAAGAAAGGCAGCG
AAAACACTGGGGATAATTATCGGCATATTTCTTTCCTCCTGGTTGCCCTTCTTCATGGCA
AACATCATTGACCCTTTCCTGGGTTACAAGATAGACAGGGGGACTTGGGAGGTATTGGTC
TGGCTAGGCTACAGCAATTCTTCGATGAACCCATTTCTCTATGGGGTTATCAACCGGTCC
TTCCGACGTGCATTCCTCATCATCATCAGCTGTAAGATCTGTGTTCCCCGATCTCTGCAA
AACATCAACTTATCCAACAGTGAGCAAGTTGCCGTG
>Stegostoma_fasciatum---CM039231.1-67906078-67907112---1_exons---phobius-tmhmm
ATGAATTTATCAGACAATGAGAATTCAGACAATGTGCAATATTGTTTTGAATTGGTCAAC
ACGTCCTGTACCAGAGTCACCAGGTCAATTGCAATTAATGTAGCACTGTACATTTTTATT
ATCACTTCAATACTCATTACTATATTTGGAAACCTGGTGGTGATCATTTCTGTTTTACAT
TTCAAACAACTACAGACACCCACCAATTTTCTTCTCTCATCTTTGGCAGTTGTGGACTTT
CTAGTTGGCTTTATTGTACTGCCGTATAGTATGGTTAGGTCAGTGGAAACATGCTGGTAT
TTTGGAGAAGTGTTCTGTAAAATTCATTCAATTATAGAGATTGCGTTAACTGTTGTTTCA
ATTTATACTTTATGTTTTATTGCCATTGATCGTTATTATGCTATGTGTGACCCTTTGTTT
TACTCTATAAAGATCACTCTACCTGTAACGGTTATGACAATTATACTAATTTGGCTGTTT
GCTGTCTTTTATGGACTTAGTGTATTTTTACTAGACTTTAGTAAAAAGACTGTAGACAAT
TATGTAGCTGTAAGGTCCTGCGAGGGCAGCTGTATTGCATACCATAAGTTTGAGGGGCAT
ATAGATGCATTGATTGTATTTTTTATTCCAATTTTTATCATTTTAGGAATATATGTCAAG
ATATTTTTTGTAACAAGATGCAAACTTTGTAGAAAGATTGAAAATATGCCAAATGATAGA
CACTGTACTGAAGAAAACAATGTCAAAATTATGCATAAAAAGGACCAGATAGTTGTTAGA
AACCAAGACATATTAATTGGAGTTTTTACGTTATCCTGGCTGCCTTTCTATGTAAATAGC
ATTGTTAACCCATATTTTGATTTTTTAATCCCACCAGTTTTGGATAGTGTATTTGCATGG
TTTGGATTCTTTAATTCTACTTTAAACCCTTTGCTGTATGCTTTCTTGTATCCATGGTTT
CGGAAATCACTAAAACTTATACTTTCTTGTCAGATATTTAACTCTGATCCTTCTACAGTT
AATTTTCTTTCTGAG
>Stegostoma_fasciatum---CM039231.1-67970514-67971551---1_exons---phobius-tmhmm
ATGGACACAAATCTCTCTGAGGCAACAGAAACTGTTCAATGCTGTTATGAATTTGTAAAT
GAATCTTGCCCTAAAGCAACCCGATCAAATGGCGTTCGGTTTACAATGTATATATTTATG
CTGCTAATAATTGTCTGTACTCTTATTGGTAACATGTTACTCATTATTTCGATTTTGCAT
TTCAAACAGCTTCACATATCCACCAATTATCTTATTCTTTCTTTGGCCACTGCTGACTTT
CTGTTGGGCTGTTTGGTTATGCCTTACAGCATGGTGAGATCCGTAGAAATGTGTTGGTAT
TTTGGACAATTGTTTTGCAAGATTCATTCCAGCTCTGATATAATGCTCAGCACAACTTCA
ATATTACATTTGTGTTTTATCTCTGTTGAGCGTTACTACGCAGTGTGTGACCCACTGAGA
TACAAAATAAGGATTACTTTCTCCTCAGTGCAGAAGATGATCATCGTCAGTTGGACTGTT
TCAGCTATTTTTGCTTTTGTTGTAGTATTCTTAAAATTAAATTTAAAAGGAATGGATGAT
GTTTACAACAATAACTTTGCTTATTATGGAAGTTGCATACTTACGTTCAGTGAAATATCA
GGGCTGGTTGCATCAATAGTTTCCTTTTATATCCCAGGAATTATCATGCTGTGTATTTAT
TCTAAGATTTATTTTGTGGCAAAGAAACAGGTCAGAAATATAAATAAAATAGCGAGTCAA
ATTCAAAATATCAGAAATAGCAAAACTAGATTTTCACAAAATAATGAAAGAAAAGCTGCC
AAAACCCTAGTTATGGTTATGGGTATATTTTTGATTTGTTGGTCTCCATTTTTTATTTGC
AATACAATAGATGGTTTTGTCAATTATTCAATCCCTCCTGTTTTGTTTGATGCTTTTGTT
TGGTTTGGCTACTTGAATTCTACGCTTAATCCTATAATCTATGGCTTCTTCTTTTCCTGG
TTTAGAAAAGCTGTAAAAATAATTTGCAAGGGCCAAATATTTCAACCTGTTTCTTCGCGA
ATGGACCTGTCCTTTGAC
>Stegostoma_fasciatum---CM039231.1-68017639-68018667---1_exons---phobius-tmhmm
ATGAATACCAGCATCAGAAGCACAGAAGTAGTCGAATATTGCTACAAATTTGTGGATGGA
TCTTGCCTGAAAGCCAACCGATCAAATGGCCTCCGAGTAACCCTTTATGTGTTTGGTGCG
GTGGCAATTCTGGTGACAGTTGTTGGTAACTTGTTGGTGATCATTTCAATCTCACACTTC
AAAAAACTCCATACACCTACTAACTACCTAATTCTTTCACTGGCAGTTGCAGATTTTTTG
CTCGGTTGTGTGGTTATGCCATACAGTTTGATGAGATCTATAGAAAACTGTTGGTACTTA
GGGGAAATGTTCTGCAAACTTCAAGCAAGCTTCGATTTTATGCTTTGTGCAGCGTCAATA
TTCCACCTGTGCTTTATCTCTATTGATCGATATTATGCAGTATGTGACCCACTGAAATAC
AAGACCAGAATTACGCTTCAAATTGTCCTCATAATGATCTTCATCAGTTGGATTCTTTCA
GCTTTTGTGGGTTTTGGCATGATATGTTTAGAACTGAATTTAATTGAAATTCGGGATTTC
TATTACCATAATATTTATTGCTATGGTGGCTGTATACTGCTGATGGGGAAGATCTGTTCA
GTGATTTATTCACTAATTTCGTTTTACCTCCCTGGATTTATAATGCTGTGTATTTATACA
AAGATTTACTTCGTAGCTACAAAACAAGCCAGAGCTATAAATGACATTGCAAGGCAAACC
CAGGCAATCAAAGACAGTAAAAACGTAAATTCTCAGGCAAGTGAAAGGAAAGCTGCAAAA
ACTCTTGGAATAGTGATGGGCGTATTTTTAATTTGCTGGTCTCCATATTTCACTTCTAAT
TTTATAGACCCTTTCATTGAACACACAACCCCGCCTATTATGTTTGATCTCTTTTTTTGG
TTTGGTTATTTAAATTCTGCATTTAACCCCGTGATCTATGCATTTTTTTATTCTTGGTTC
CGAAAAGCCCTAAAAAATATTTTAACCTTTAAAATATTTGCAACTGATTCCTCAAGAATA
AATCTATTC
>Stegostoma_fasciatum---CM039239.1-55358189-55359307---1_exons---phobius-tmhmm
ATGAGCTGTCTTGGTGAGTGTATTATATTCTCGGCGATTATTATTAACACGTCGTCACAG
GAGATGAATACTACACCGTTTGAAAACTGGACCACACACTATAACCTGTCAGGAAAGGCA
TCATCTGCAACATGGCAAGTCATAGACCAGGTTGTTATCTTCAGTGTTCTCACCGTGATT
ATAGCTGGGACTATCTTCGGAAATCTCTTAGTAATTGCTTCCATCGCTTACTTCACCAAA
CTGCGGACTCCAACTAACGCTTTTATAGTCTCCCTGGCTGTCGCAGATTTCCTCGTTGGC
ATTATTGTAATGCCTTTCAGCATGGCCAAGCTAGTCTTTGGATGGTACTTTGGGAAGGAG
TTTTGCAAAATCCACACTATCATGGATGTGATGCTGTGCACCTCTTCCATTATGAACCTC
AGTTGCATTGCCTTAGATCGGTTCTATGCTGTGTGTTACCCCTTGAAATATCGATTCAGG
ATGTCTAAAAAGAGAGTGACCGTCCTCCTCTTGATTAGTTGGTTTGTGCCTGCTTTGGTG
TCGTTTGTGCCCTTGTTGTTCGATGTCCATTTGAGGGGATTGGAAGCCACTCTACCCTTT
GATCCACATAGTTGTGTGTTTACGGTTAATATTCCTTATGCTGTTTCTGCTTCAGTAATC
GCCTTCTACTTTCCCATGTTGGTGATGCTAGTGGCATATGGAAAAATATTCCTAGTAGCA
AGGATCCAAGCCAGACAGATATATACCATTGACAACGGGTTAGAGGGAAGAAACATTTGG
ACGAGGTGCCAAAATTCTTCCATGAAGAAAGAAAGGAAAGCAGCTAAAACTCTTGGTATC
ATCATGGGATGTTTCCTCATCTGTTGGTTGCCATTCTTTACTACAAATATAATTAACCCT
TTGCTAGGATATCCAGCACACCATATTCTTCTTGAAGTTTTTTTATGGTTGGGTTATATT
AATTCAACTCTCAATCCTTTGTTATATGCTTCCTTCAATCAGTCTTTCCGACGAGCTTTC
TGTATGGTAATTGGCTGTAAGATTTTGGCCAGCAATTGCCAAAATAACAACTTGTCAGGC
AGCATCAGACAGAATACACAACTTGCTACACTGTCACGT


--------   F U N C T I O N A L   V 1 R/O R A   G E N E S   --------

>Amblyraja_radiata---CM021366.1-168920191-168921159---1_exons---phobius-tmhmm
ATGTTAGTAGGGGAACAGATCCCTTTCATGGTGGTGTTTGTGGGGACGATTTTACTGGGC
ACGACGGGGAATGTCATCGTGCTTTTCGCCTTCATCAGCAACGCGGTGAAACACCGGCGT
TTCCCGCCGCTCGACAGGGTGATCGTCAACCAGACCTTTGTCAACCTGTTGCTCTGCTTC
TACCAGGGCATCCCGCGAGTGCTGATGTTCTACGGGGTGGAACTTTTCGAGGAGACCGGC
TGCATTATCCTGGTCTACCTCAGCTCCTCGCTCAGGTCCATCAGCATCTGGACGGTCTCC
AACCTCAGTTTCCTCCACTTGGTCAAGATCAACCGGCCGCGCTGCGCCCTGGCCAGTTAC
ATCAGCAGCCACCAGAGCAGCTATGTCAACGTGACCATCAGCGCCCTGTGGCTCACCAGC
TTCATCTTCTATGTCCCCTACACCCTGGACAAGATCATCCACATGTCGCAGGAGAACGAG
TCCAACCCGGTGAAGTACATGCCCAGCTCCAGTTGCAACGGCATGTCCACCAGCTCCGCT
TCTGATATAGTCACCTACATCTCGGTCAGCCTGGATATCATCGCCATCCTCTGGGTGGTG
GTTCTGAacgggctgatcatccagcttctGTGCAAACACCAACGGCGAGTGGCGGCAGCG
GGCCAGGGATTAAATTCCGCCAACAAGACCCCACACCAGGCCACCCGCATCCTCGTCTCC
TTGCTCTGCATCTACGTGGCTTGCTGGATCTCCAACGATATCGTCTGGATTATGTTGATC
GCGAGAATAGCGCCCGGACAAGATCGGAACCAGACACTAAAATACACTTCCagtttcctc
tcctctctctactaCTCCGCCAGCTCATACGTTCTGGTTTTTGGCCACAGGAACGTTAAA
GATGTGTTCAACCCTGTCTGCAAACTCTTGAAACAGAGGAAGACCACGCAGTTTCAAGAT
GTGGAAATA
>Amblyraja_radiata---CM021396.1-28108505-28109446---1_exons---phobius-tmhmm
ATGGCGGAACACCCCGTCCAGGTGTTTGCGTACGGCTTGCTCGTGAGCTGCGGGATTTTG
GGGAACGCCGTAGTCATCTGGATCGCGGCCGACTCCACCCGGGAGAACCGCTACCTGGCC
TCCTCCGACCTCATCCTGATGAACATTGCCGTGGCCAACCTGCTGCTGTCCCTCACCAGG
AACACCCTGCTCCTCTTCTTCGACGCCGGCTACTCCGTGTCCTTCACCGACGTGGGGTGC
CGGATGATGATGTTCGTCTGGACTTGGCTGAGGTCGGCTAGCATCTGGGTCACCCTCAGC
CTCAGCATCTTCCACTTTGTCACCATCAGGGCAAGCCGCACCATGCTGCAGAAGCTGAAC
GAGAGGAACAAGATTGCAAAAGCCATGGTGATCGAGTGGGCTCTGAGCTTTGTCTACTCC
AGCGTTGCCCTGGGCTACTCATCCAATACAAAGACTAACAGCACCAATAATCTAATGTTG
ATCAGTAGTACCATTAGGCCACTGCTTGGCTGTGTGTGGACATTTCCAGATGATACCAGT
GGTCTTATTTACACAATGATCTCAGTTGTTATACATGAAGCAATCCCAATAAGCCTAATG
ATTCTTGCAAACGCTGCCACCTTGTTGTTTCTCTACAAGCACTACAGAAAAACGcaggat
gttgtgtttaataataATCTGATCAGCACTGAGTGGAAAGCAGCCAAGACCATCCTGTAC
CTGATTTTGTTGTTCATTTTTTGTTGGGGCACGCACGTGTTATCAATAAATTATTATAAT
TTTATGGGCAGCCCCTCCACCCGCTACATGCTGATTATCGCCAGGTTTTCAGCCTCGGGG
TTTGTGGGCTTCTACCCACTGGTCGTAGCGACAGGCCACGGCAAATTGAAAAGGAAAATG
GCCAACATCCTGAGGTGTAGGTGGCTGAAGTCTCTCAATCAG
>Amblyraja_radiata---CM021396.1-28138552-28139559---1_exons---phobius-tmhmm
ATGTCACTTTACAGCACAGCTATGTTTAATCTATTGCAGGCACCGGTTTCGAGATCGAAG
GATCCAAAAGCGAAGGGGATGGAATTTCAGAGTTCTGCCCAGCTCATCGTGTACGGTATT
CTGGTATTTCTGGGGATTTTGGGCAATATACTGGTGTTGGTGACAATAATAGCCACATCC
ACGGAATACCACAGCCTTGCTGCTTCGGACATCATTCTAGCGAACCTCGCTGCTGTCAAT
CTACTGATTTCAACTTTTCGAAACATCCTGCTCTTTATTGTGGAGTCGGGAGTAAAAATG
TCCCTGAACCTCAGCTGGTGCAAAGTGTTCATGTTCCTTTGGCTGTGGCTGAAGTGTGTT
AGCGTTTGGGTCACTTTCTGTCTCAGTTGCTTCCACTTTCTGAAGATAAAACAACACTTC
CATCTGAGCACAAAGATGAAGGAGATCATCCATGTGCTGGTGATCTTAAGCGGGGTGTGG
TTTGTGAATTTTATCTACTCCATCCCTGCTTTTGTTTTCACCGAGAAGGTCGGCGTGAAC
CACACCAAGAAGCTGATGTTGGTAAGCACCACTGAGGAACCTTTCCTCTCCTGCTCCTGG
AAGTTTCCGTCTCAGCAACACGGCATCGTATTTGCAGCAGTCTCTCTCATCCTGCATGAG
TTCCTGCCCATTGTCCTGATGATTGGCACCAACCTCAGCACCGTGTATTATCTCAACGAG
CACATCAGGGCGATTGCAGATGATCACCTACACAGCGTGCAGGTGGAGCGGACAGCAACA
AAGTTGATCATGGCTTTGGTCTCACTCTTTGTCCTGTGTTCGGGCACACACTTGGTGGCA
GTGTATTACTACAACCACAATGGTGGCCCTGCCACAGACTTCTTGTTGACTTTGGCAAAC
TACTGTGCTGCAGTCTTTATAGGTTTCAGCCCCTTGATGATGGCTGCAGGTCACAGTAAA
CTTCGGAATAAAGTCTGCAGCGTGTTACACATTAACATCTCATCGAGT
>Callorhinchus_milii---MU249850.1-4031570-4032526---1_exons---tmhmm
ATGGAAGGCAGGAGTGCGATAAAAGGTACATTGTACCTCCTCTTAACGGTACTCGGAATC
CCAGGTAATCTGACCATCATCTCGTCCTTTGTGCACATTGCGCAGCACGATCGCAGACTG
CACCCGGCCGATAAAATCGTGGGCAACCTGGCCTTGGTGAACCTCGCCGTCGTGTTGGTC
AGATGCGTCCCAGAGACCACGGCGGCCTTCGGACTCGAGCAACTCTTTGACGATAACGGC
TGCAAGATCGTCATATTCATCTACAGGACCACCAGGTCTCTGTCCATCTGGCTGACCTTC
CTGCTGAGCGGCTTTCAGGGAATCACGCTCGCTCCGTCCACCCCCAAGTGGTCCATCGCC
AAACGCCTGGCGCCCAGATGCCTCCCCGGTGCCCTTGCCCTCCTGTGGCTCCTCAACATG
TGCCTCAGCACCTCGGCCATCTTGTTTTCCATCTCCTCGGGCAATAACTCCACCAGGAAG
AAGTTCGCCGTGAACCTCGAATACTGCTTGGTCAAGTTCCCCTCACGGGCTGTGAAGATC
GCCATCGGAGCCCTGCAGACCTCCAGAGACGTCATCCCCATCGCCCTCATGATCCTCGCC
AGCGCGTACATATTGCTGATCCTCTACAAGCATCACCAGCAAGTCAAAGGCCTTAGGAGC
TCCAGCAAAGGTCAGAAGTCCTCTGCCGAGACCAGGGCGGCCAAGGCTGTGTTGACCCTC
GTCACGTTGTACGTCCTCTTCTTTGGCATTGATAACATCATGTGGGTTTACACCTTGACG
GTGGCTGAGACCATGCAGACCTCGGTCACCTCAGACATAAGGGTCTTCTTTTCCTCGCTG
TACGCGTCGGTCAGCCCGATTGTAATCATCGCGTCCAACAAGAAAATCCAGAACAAGATG
AAGTGCACAAAGGCAAAGCCGGAGATGGAAGCTTCGGAAACTGTTCCTTCCCACAAT
>Callorhinchus_milii---MU249855.1-6854363-6855286---1_exons---phobius-tmhmm
ATGACGTATCAATTTAACCCTCACATCATCTTCTACGGAGCGCTGATCTTTCTGGGTACC
CTGGGCAACTTCCTCGTGCTCGCGACCATACTGGCCATCGTGTTGGAGGACCACAGTTTT
CCTTCCTCCGACATTCTCCTAACCAACCTGACCATCGTGAACCTGCTGATTTCGATCTTC
TGGAACATCCCGGAGTTTATCTTGGAGTCGGGGGTTGAGATGCTGCTCCCCCTGAGCTGG
TGCCGGCTGTTCATGTTCATCTGGGTGTGGCTCAGGTGCGTCAGCATTTGGGTCACTTTC
CTCCTCAGTCTCTTCTACTTCCTGAAGATAAAGCAGCATGTGCGGTTGTCCACCAAGGCC
AGGGAAGCCACCTTTGTCTCGGCCACCCTGCTGGCCATCTGGCTGGTCAACTTCGCCTAC
GCCATACCCGCCCTGTTCTACGCCAAGGCCACTTCCGGGAACGAGACAGTGTCCCTGATG
ATCGTCAGCACCACCGTCAAGCCGTTCCTCGGGTGCGTGTGGAACTTTCCCAACGCCCAG
GCAGCATTGGCGGTTTCCAAGTCCTACCTGGTGATCCAGGAGATCCTGCCCATGCTGCTC
ATGTTGGGCACCAACCTCAGCACTGTGTACTACCTGCAGAAGCACATGAGGTCCATCGGG
GTCGAACGGCTGCACAGCTTGCAGGTAGAGAGGAAAGCAGCCAAGGTGATCATGGCTCTG
GTGACCCTGTTCGTGCTGTGTTGGGGAACCCACTTGTTGGCGGTCAACTATTACAGTTAC
AACCGAGGGAGTGCCACCAGCTTTATCCTGACCCTGGCAAACTACAGCGCCTCGTTGTTT
ATTGGCTTCAGCCCGCTGATATTAGCCATGGGGCACGGCAAGCTACGTGGCAAGATCTGC
AAAATACTGCGTATTAAACTCACG
>Callorhinchus_milii---MU250093.1-6981-7988---1_exons---phobius-tmhmm
ATGGCGAATCTCGCAATAGTTAGCGtgctaattattttaatattactcGGCACCATTGGA
AACACGTGCGTTTTGACCATGTTTCTTCACATCGCAGTGAAGAATGGGGAACTGCTCCCA
TCCGACAGGAGCGTCATCAACTTGTCTGTCGCTCACTTGCTCGCCTctgtatttaaaaac
attttatacgTTTTCGACTTCTTCAAGATGCATCTTTTGAACAACCTCGGATGCCGGTTT
CTATTGTATAGCATAAACCTCTTCCGAACTCTAAGCATCAGCTTTACTTTGTTACTTAGC
CTCTTTCAATTTAATAAGTTGCAAAACTCAACGTATCCAGGTATCAATTTTATTAGCCTC
AAGTTTGAAAAAAGTACATGTCTCGTCAGCGTGTTGTTATGGATAATCAGCTCTGCAATT
TTCACTCCGTTACTTTTTTTCGATGATATATTAAGCTCGAATAATAGCTCCGGATTGCTG
CAGTTTTCTTCCTGTTCTCTTAGTCCATCAGGAGGTTACCACTTATACTTCGGCATAGGA
ACAATCATATTGGTGGACGGCTTTGGCGCATTTGCTATCGTGACCATGAACGTGCTTATT
TTGAAGATACTTTGGAAACACCATGAAATGGTTGCAGCCAGAGGGTGGGTTCACAACGCC
AACCACATGGCCACCCTTAACGCTGTAAAAATTGTCGCATGCTTGCTCATCACTTACATA
ATTTGCTGGagtatcaatattattatacgAATATTGCTCATGCGTTACGGTGCGTCTCTA
TCAGCCATGTCGATGGCAGACATTGCATCAGTATTTTCTTCACTGTACTACTCATTCAGT
CCGTTCATAATTATCTTCGGTCGTACCTCAATACAGAAGAAGATTCACAACACACTTATT
CGATGTCCTTTTATCAGAAAGTATACCTCTGAAGTAAGTGAAGTAAGTATAAATGGGCAC
GATCAAAGAAATCAAAACCTCACCAAAGCAACTGAAATTCAGCTTGAG
>Carcharodon_carcharias---CM029965.1-235989625-235990593---1_exons---phobius
ATGATAGAGAGAGAAGTGATCCCTttcatgttggtgtttgtggctaCAATTGTATTCGGT
ACAACGGGAAATATCATCGTCCTCTACGCGTTCATCAGCATTGCTGTGAAAAACAAACGT
TTCCCTCCGCTGGACAGAGTGATCGTGAACAAGACATTCGTCAACTTGTTGCTGTGCTTC
TACCAAGGCATCCCCAGAATGCTGACGTGCTACAGGGGCGAGTTGCTGCAGGAGACTGGC
TGCATTATTCTGGTCTACCTGAGCTCTTCGCTCAGATGCATCAGCATCTGGTCAGTTTCC
AACCTCAGTTTCCTTCACTTGATCCAGATCAAGAGACCCAACTGCGCGTTGGTCAATTAC
ATCCGCAGCCACCAGAGCAGATATGTCAATGTTACCATCAGTGCCCTGTGGCTCACCAGC
TTCATCTTCTACATCCCTTACACCATGGACAAAATAATCCGCTTGTCGCAGGAGAACCAG
AACGGATCAACGGGATACCTGCCCAGCTCCAGCTGCAACGGCCTGGCCAGCAGCTCGGCT
TCCGACATCGTGACCTATATTTCGGTCAGCATGGATCTAGTCGCCATCGTCTGGGTGGTC
GTTCTGAACGGTTTGATCATTCAGCTTCTCTGCAAGCACCGAAGGAGGGTGGGGGCGGCA
GGGCAAGGGTTAAATTCCGGGAACAAGACCACCATGCAGGCCACCAGGATCCTGGTCTCT
CTGCTGTGCATCTATGTGACCTGTTGGATCTCGAACGACATCGTTTGGATTATGCTGATA
GGAAATATAACGCCCGATCAAGCTCAGAATCAGACTCTGAAATACACCTCCAGTTTGATA
TCCTCACTCTATTACACGGCCAGCTCGTATGTCTTGGTTTTTGGGCACAGGCATGTCAAA
GATATGTTCACTCCGTTCTGCAAGCGTTTGAAACAAAGGAAAGGCACACATTTTCAGGAT
GTGGAAATA
>Chiloscyllium_plagiosum---CM012956.1-23171257-23172225---1_exons---phobius
ATGGTAGATGGAGACGGGATCCCTTTCATGCTGGTGTTCGTGGTTACAATCGTGTTGGGT
ACAATGGGAAACATCATCGTCCTTTTCGCGTTTATCAGCGTTGCTGTGAAACAGAAGCGT
TTCGCGCCGCTGGACAGAGTGATCGTCAACAAGACATTCGTCAACTTGTTACTGTGCTTC
TACCAAGGCATCCCCAGAATGCTGACATGCTACAGGGTCGAGTTGCTCCAGGAGACAGGC
TGCATCATCCTGGTGTACCTGAACTCCTCGCTGAGGTGCATCAGCATCTGGTCAGTTTCC
AACCTCAGTTTCCTGCATTTGATCAAGATCAAGCGACCCAACTGGGCTTTGGTCAATTAC
ATCCTCAGCCACCAGAGCAGGTACGTCAATGTTTCCATCAGTGCCCTGTGGCTCACCAGC
TTCACTTTCTACATCCCGTACACCATGGACAAAATCATCCACTTGTCGCAGGGCCAGCAG
AACCACTCGGTCTGGTACCTACCCAGCGCCAGCTGCAATGGCCTGGCCAGTAGCTCGGCT
TCTGACATCGTCACCTACATCTCGGTCAGCTTGGACCTGCTAGCGATCGTCTGGGTGGTG
GTGCTGAACGGTCTGATCATTCAGCTTCTCTGCAAGCAccagaggagagtgggggtggca
GGGCAAGGGTTAAATCCCGGGAACAAGACCATCCTGCAGGCTACTAGGATCCTGGTCTCT
CTCCTCTGCATCTACGTGACTTGTTGGATCTCGAATGACATCGTCTGGATTATGCTGATT
GCAAACGTCATGCCCGATCAAGGGCAGAATCAGACTTTGAAGTACATGTCCAGTTTGATT
TCCTCTCTATACTACACGGCCAGTTCGTATGTCCTGGTTTTTGGACATAGGAATGTGAAA
GATGTGTTCATTCCGGTCTGCAGGCGTTTGAAACAGAGGAAAGCAGCACATTTCCAGGAT
GTGGAAATC
>Chiloscyllium_plagiosum---CM012989.1-20902797-20903720---1_exons---phobius-tmhmm
ATGGAAGTAGAAACAACAGCTCATCTCATTTTATATGGACTGCTGGTGTTTCTGGGTATT
TTGGGAAATATTTTGGTCTTGGTAACAATATTAGCCACAACGGTGGAAAACCATGGACTT
GCTGCTTCTGACATCATCCTCAGCAACCTGGCAGCCGTCAATCTGCTCCTATCAACCTTC
CGGAACATCCTCCTCTTCATCACGGAGTCAGGGGTCAACATCTTGCTGACCCTCAACTGG
TGCCGAATATTCATGTTCCTCTGGGTGTGGCTAAagtctgtgagtgtgtgggttACCTTC
TGCCTGAGTTGTTTCCATTTTCTCAAGATAAAACAACATGTCCATCTGAGCACCAAGAGG
AAGGAGATTATATATGTGTTGGTGATATTGCTTGCCGTGTGGTTTGTTAATTTTCTGTAC
GCAGTCCCAGCTTTTGTTTACTCCCATGCTGTCAGTGGGAACGAAACAAAGATTCTGATG
CTGGTCAGCACCACCACAGATCCTTTCCTGGGCTGTGTTTGGAGGTTCCCAACTCGAGAA
AGTGGCATAATGTTTGCAGTCTTCACCCTTGTCCTTCATGAACTCATACCCATTTTACTG
ATGGTGGGCACCAATCTCAGCACTGTGTATTACCTCAGCAAACACATTAGAGCAATTGCA
GACGAGCATTTGCACAGTGTGCAGGTCGAGAGGACAGCTGCCAAGCTGATCCTGGCTCTA
GTAACATTGTTTGTCCTCTGTACGCTCACTCACATGTTAGCTGTGGGTTATTACAATCAC
AATGCGGGCCCATCCACTGCCTTTCTGCTGACTCTGGCGAGGTACTTTGCCTCACTGTTT
ATAGGCTTCAGTCCTCTGTTAATAGCTGCGGGACACAGCAAACTGCGAAATAAAGTTTGC
AAGGTATTACACATCAAAATAGTT
>Chiloscyllium_plagiosum---CM012989.1-20931368-20932312---1_exons---phobius
ATGGCTGAACATCCTGTACAGGTTTTTGTATATGGTTTGCTTGTATCCTGTGGGATTTTT
GGAAATGCTCTGGTTATCTGGATTGCTGCTGACTCCACTCGGGAAAACCGTTACCTCAAC
TCCTCTGACCTCATCCTGATGAACATTGCAGCTGCAAACCTGATGCTTTCTCTGACCAGA
AACACGTTGCTTCTGACATTCGATGCTGGACaatctgtttttttctctgaCCCGGGCTGC
AGGTTGATGATGTTTATCTGGACCTGGCTGAGGTCAGCAAGTATCTGGGTCACCCTCAGT
CTGAGCCTGTTCCACTTTATTACAATCAGAACAAGCCGGAGCATGTTGGAAAGGTTGCAA
GAGAGGAGGAAGGTTGTGAATGCCCTGGTGATAGAGTGGGCTTTGAGCTTGCTCTACTCA
AGTTTCGCCCTGCCATACTCATCCAACTCCAAGAACAACACTACCAATAATTTAATGGTG
ATCAGTAGCACAATCAGACCTTTACTTGGCTGTGTGTGGACATTTCCGAATGAAACTAGT
GGTCTTGCATACGCAATGGTCTCTGTTGTAATACACGAAATAATCCCCATTGGTCTAATG
ATATTTGCCAACACTGCCACCTTGTTATTTCTCTACAAGCACTACAGGAAAACTCAGGAT
GTCCAATTCTCTAGTAGCCACATCAATTCTGAATGGAAAGCCGCTAAGACCATCCTATAT
CTCATTTTACTGTTCATTTTCTCTTGGGGAACCCATGTATTTTCAATAAATTATTATAAT
TTTAGGGGTAGCCCTTCGACACGCTACATGCTAGTTATCGCCAGGTTCTCAGCCTCGGGA
TTTGTGGGGTTCTACCCACTGGTGGTGGCAACTGGACACACCAAATTAAGGAAGAAAATA
GGATTTATTCTGAAGTGTGGATGGCTGACTCCGACACAACATAAG
>Chiloscyllium_punctatum---BEZZ01000232.1-379553-380497---1_exons---phobius
ATGGCTGAACATCCTGTACAGGTTTTTGTATATGGTTTGCTTGTATCCTGTGGGATTTTT
GGAAATGCTCTGGTTATCTGGATTGCTGCTGACTCCACTCGGGAAAACCGTTACCTCAAC
TCCTCTGACCTCATCCTGATGAACATTGCAGCTGCAAACCTGATGCTTTCTCTGACCAGG
AACACGTTGCTTCTGACGTTCGACGCTGGACAGTCTGTGTTTTTCTCTGACCCGGGCTGC
AGGTTGATGATGTTTATCTGGACCTGGCTGAGGTCAGCAAGTATCTGGGTCACCCTCAGT
CTGAGCCTGTTCCACTTTATTACAATCAGAACAAGCCGGAGCATGTTGGAAAGGTTACAA
GAGAGGAGGAAGGTTGTGAATGCCCTGGTGATAGAGTGGGCTTTGAGCTTGCTCTACTCA
AGTTTCGCCCTGCCATACTCATCCAACTCCAAGAACAACACTACCAATAACTTAATGGTG
ATCAGTAGCACAATCAGACCTTTACTTGGCTGTGTGTGGACATTTCCGAATGAAACTAGT
GGTCTTGCATACGCAATGGTCTCTGTTGTAATACACGAAATAATCCCCATTGGTCTAATG
ATATTTGCCAACACTGCCACCTTGTTATTTCTCTACAAGCACTACAGGAAAACTCAGGAT
GTCCAATTCTCCAGTAGCCACATCAATTCTGAATGGAAAGCCGCTAAGACCATCCTATAT
CTCATTTTACTGTTCATTTTCTCTTGGGGAACCCATGTATTTTCAATAAATTATTATAAT
TTTAGGGGTAGCCCTTCGACACGCTACATGCTAATTATCGCCAGGTTCTCAGCCTCGGGA
TTTGTGGGGTTCTATCCACTGGTGGTGGCAACTGGACACACCAAATTAAGGAAGAAAATA
GGATTCATTCTGAAGTGTGGATGGCTGACTCCCACACAACATAAG
>Chiloscyllium_punctatum---BEZZ01000232.1-403706-404629---1_exons---phobius-tmhmm
ATGGAAGTAGAAACAACAGCTCATCTCATTTTATATGGACTGCTGGTGTTTCTGGGTATT
TTGGGAAATATTTTGGTCTTGGTAACAATATTAGCCACAACGGTGGAAAACCATGGACTT
GCTGCTTCTGACATCATCCTCAGCAACCTGGCAGCAGTCAATCTGCTCCTATCAATCTTC
CGGAACATCCTCCTGTTCATCGCGGAGTCAGGGGTCAACATCTTGCTGACCCTCAACTGG
TGCCGAATATTCATGTTCCTCTGGGTGTGGCTaaagtctgtgagtgtgtgggttACCTTC
TGCCTGAGTTGTTTTCATTTTCTCAAGATAAAACAACATGTCCATCTGAGCACCAAGAGG
AAGGAGATTATATATGTGTTGGTGATATTGCTTGCCGTGTGGTTTGTTAATTTTCTGTAC
GCAGTCCCAGCTTTTGTTTACTCCCATGCTGTCAGTGGGAACGAaacaaagattctgatg
gtggtCAGCACCACCACAGACCCTTTCCTGGGCTGTGTTTGGAGGTTCCCAACTCGAGAA
AGTGGCATAATGTTTGCAGTCTTCACCCTTGTCCTTCATGAACTCATACCCATTTTACTG
ATGGTGGGCACCAATCTCAGCACTGTGTATTACCTCAGCAAACACATTAGAGCAATTGCA
GACGAGCATTTGCACAGTGTGCAGGTAGAGAGGACAGCTGCCAAGCTGATCCTGGCTCTA
GTAACATTGTTTGTCCTCTGTACGCTCACTCACATGTTAGCTGTGGGTTATTACAATCAC
AATGCGGGCCCATCCACTGCCTTTCTGCTGACTCTGGCGAGGTACTTTGCCTCACTGTTT
ATAGGCTTCAGTCCTCTGTTAATAGCTGCGGGACACAGCAAACTGCGAAATAAAGTTTGC
AAGGTATTACACATCAAAATAGTT
>Chiloscyllium_punctatum---BEZZ01000278.1-1638801-1639769---1_exons---phobius
ATGGTAGATGGAGAAGGGATCCCTTTCATGCTGGTGTTCGTGGTTACAATTGTGTTGGGT
ACAATGGGAAACATCATCGTCCTTTTCGCGTTTATCAGCGTTGCTGTGAAACAGAAGCGT
TTCGCGCCGCTGGACAGAGTGATCGTCAACAAGACATTCGTCAACTTGTTACTGTGCTTC
TACCAAGGCATCCCCAAAATGCTGACATGTTACAGGGTCGAGTTGCTCCAGGAGACAGGC
TGCATCATCCTGGTGTACCTGAACTCCTCGCTGAGGTGCATCAGCATCTGGTCAGTTTCC
AACCTCAGTTTCCTGCATTTGATCAAGATCAAGCGACCCAACTGGGCTTTGGTCAATTAC
ATCCTCAGCCACCAGAGCAGGTACGTCAATGTTTCCATCAGTGCCCTGTGGCTCACCAGC
TTCACTTTCTACATTCCGTACACCATGGACAAAATCATCCACTTGTCGCAGGGCCAGCAG
AACCACTCGGTCTGGTACCTACCCAGCGCCAGCTGCAATGGCCTGGCCAGTAGCTCGGCT
TCTGACATCGTCACCTACATCTCGGTCAGCTTGGACCTGCTAGCGATCGTCTGGGTGGTG
GTGCTGAACGCTCTGATCATTCAGCTTCTCTGCAAGCAccagaggagagtgggggtggca
GGGCAAGGGTTAAATCCCGGGAACAAGACCATCCTGCAGGCAACTAGGATCCTGGTCTCT
CTCCTCTGCATCTACGTGACTTGTTGGATCTCGAATGACATCGTCTGGATTATGCTGATT
GCAAACGTCATGCCCGATCAAGGGCAGAACCAGACTTTGAAGTACATGTCCAGTTTGATT
TCCTCTCTCTACTACACGGCCAGTTCGTATGTCCTGGTTTTTGGACACAGGAATGTCAAA
GATGTGTTCATTCCGGTCTGCAGGCGTTTGAAACAGAGGAAAGCAGCACATTTCCAGGAT
GTGGAAATC
>Hemiscyllium_ocellatum---CM036659.1-30348124-30349092---1_exons---phobius
ATGGTAGATGGAGAAGGGATCCCTTTCATGCTGCTGTTCGTGGTTACAATTGTGTTGGGT
ACAATGGGAAACATCATCGTCCTTTTCGCGTTTATCAGCGTTGCTGTGAAACAGAAGCGT
TTCGCGCCGCTGGACAGAGTGATCGTCAACAAGACATTCGTCAACTTGTTACTGTGCTTC
TACCAAGGCATCCCCAGAATGCTGACATGCTACAGGGTCGAGTTGCTCCAGGAGACAGGC
TGCATCATCCTGGTGTACCTGAACTCCTCGCTGAGGTGCATCAGCATCTGGTCAGTTTCC
AACCTCAGTTTCCTGCATTTGATCAAGATCAAGCGACCCAACTGGGCTTTGGTCAATTCC
ATCCTCAGCCACCAGAGCAGGTACGTCAATGTTTCCATCAGTGCGCTGTGGCTCACCAGC
TTCACTTTCTACATCCCGTACACCATGGACAAAATCATCCACTTGTCGCAGGGCCAGCAG
AACCACTCGGTCTGGTACCTACCCAGCGCCAGCTGCAATGGCCTGGCCAGTAGCTCGGCT
TCTGACATCGTCACCTACATCTCGGTCAGCTTGGACCTGCTAGCGATCGTCTGGGTGGTG
GTGCTGAACGCTCTGATCATTCAGCTTCTCTGCAAGCAccagaggagagtgggggtggca
GGGCAAGGGTTAAATCCCGGGAACAAGACCATCCTGCAGGCTACTAGGATCCTGGTCTCT
CTCCTCTGCATCTACGTGACCTGTTGGATCTCGAATGACATCGTCTGGATTATGCTGATT
GCAAACGTCAGGCCCGATCAAGGGCAGAACCAGACTTTGAAGTACACGTCCAGTTTGATT
TCCTCTCTCTACTACACGGCCAGTTCGTATGTCCTGGTCTTTGGACACAGGAATGTCAAA
GATGTGTTCATTCCGGTCTGCAGGCGTTTGAAACAGAGGAAAGCAGCACATTTCCAGGAT
GTGGAAATC
>Hemiscyllium_ocellatum---CM036695.1-23089438-23090361---1_exons---phobius-tmhmm
ATGGAAGTAGAAATAATAGCTCATCTCATTTTATATGGACTGCTGGTATTTCTGGGTATT
TTGGGAAATATTTTGATCTTGGTAACAATATTAGCCACAACGGTGGAAAACCATGGACTT
GCTGCTTCAGACATCATCCTCAGCAACCTGGCAGCCGTCAATCTGCTCCTATCAACCTCC
CGGAACATCCTCCTGTTCATCACGGAGTCAGGGGTCAACATCTTGCTGACCCTCAACTGG
TGCCGAATATTCATGTTCCTCTGGGTGTGGCTAaagtctgtgagtgtgtgggttACCTTC
TGCCTGAGTTGTTTCCATTTTCTCAAGATAAAACAACATGTCCATCTGAGCACCAAGAGG
AAGGAGATTATATATGTGTTGGTGATATTGCTTGCCGTGTGGTTTGTTAATTTTCTGTAC
GCAGTCCCAGCTTTTGTTTACTCCCATGCTGTAAGTGGGAACGAaacaaagattctgatg
gtggtCAGCACCACCACAGACCCTTTCCTGGGCTGTGCTTGGAAGTTCCCAACTCGAGAA
AGTGGCATAATGTTTGCAGTCTTCACCCTTGTCCTTCATGAACTCATACCCATTTTACTG
ATGGTGGGCACCAATCTCAGCACTGTGTATTACCTCAGCAAACACATTAGAGCAATTGCA
GATGAGCATTTGCACAGTGTGCAGGTCGAGAGGACAGCTGCCAAGCTGATCCTGGCTCTA
GTAACATTGTTTGTCCTCTGTACGCTCACTCACATGTTGGCTGTGGGTTATTACAATCAC
AATGCGGGCCCATCCACTGCCTTTCTGCTGACTCTGGCGAGGTACTTTGCCTCACTGTTT
ATAGGCTTCAGTCCTCTGTTAATAGCTGCGGGACACAGCAAACTGCGAAATAAAGTTTGC
AAGGTATTACACatcaaaataatt
>Hemiscyllium_ocellatum---CM036695.1-23112222-23113166---1_exons---phobius
ATGGCTGAACATCCTGTACAGGTTTTTGTATATGGTTTGTTTGTATCCTGTGGGATTTTT
GGAAATGCTCTGGTTATCTGGATTGCTGCTGACTCCACTCGGGAAAACCGTTACCTCAAC
TCCTCTGACCTCATCCTGATGAACATTGCAGCTGCCAACCTGATGCTTTCTCTGACCAGG
AACACGTTGCTTCTGACGTTTGACGCTGGACAATCTGTTTTTTTCTCTGACCCGGGCTGC
AGGTTGATGATGTTTATCTGGACCTGGCTGAGGTCAGCAAGTATCTGGGTCACCCTCAGT
CTGAGCCTGTTCCACTTTATTACAATCAGAACAAGCCGGAGCATGTTAGAAAGGTTACAA
GAGAGGAGGAAGGTTGTGAATGCCCTGGTGATAGAGTGGGCTTTGAGCTTGCTCTACTCA
AGTTTCGCCCTGCCATACTCATCCAACTCCAAGAACAACACTACCAATAACTTAATGGTG
ATCAGTAGCACAATCAGACCTTTACTTGGCTGTGTGTGGACATTTCCAAATGAAACTAGT
GGTCTTGCATACGCAATGGTCTCTGTTGTAATACACGAAATAATCCCCATTGGTCTAATG
ATATTTACTAACACTGCCACCTTGTTATTTCTCTACAAGCACTACAGGAAAACCCAGGAT
GTCCAATTCTCTAGTAGCCACATCAATTCTGAATGGAAAGCCGCTAAGACCATCCTATAT
CTCATTTTGCTGTTCATTTTCTCTTGGGGAACCCATGTATTTTCAATAAATTATTATAAT
TTTAGGGGTAGCCCTTCGACACGCTACATGCTAATTATCGCCAGGTTCTCAGCCTCGGGA
TTTGTGGGGTTCTACCCACTGGTGGTGGCAACTGGACACACCAAATTAAGGAAGAAAATA
GGATTCATTCTGAAGTGTGGATGGCTGACTCCCACACGACATAAG
>Pristis_pectinata---CM019856.1-18684529-18685497---1_exons---phobius-tmhmm
ATGTTAGAAGGAGAAGAGATTCCTTTCATGGTGGTGTTTGTAGCTACCATTTTATTGGGC
ACTACGGGGAATGTCATCGTGCTTTTCGCGTTCATCAGCAACGCGGTGAAACACAGGCGT
TTCCCGCCGCTGGACAGAGTGATCGTGAACAAGACCTTCGTCAACCTGCTGCTCTGCTTC
TACCAGGGCGTCCCGCGAGTGCTGATGTTTTACGGGGTCGAGCTGTTCGAGGAGACGGGC
TGCATTATTCTGGTCTACCTGAGCTCCTCGCTCAGGTCCATCAGTATCTGGACCGTCTCT
AACCTCAGTTTCCTCCACTTGATCAAAATTAATAGACCCCGCTGCGCCCTGGCCAGTTAC
ATCAGCAGCCACCAGAGTGGTTATGTCAACGTGACCATCAGCGCCCTGTGGCTCACCAGC
TTCATCTTCTACATCCCCTACACGCTGGACAAGATCATCCACATGTCGCAGGAGAACGAG
TCCAGCCCGGTGAAGTACATGCCCAGCTCCAGCTGCAACGGCTTGTCAACCAGCTCCGCC
TCTGACATCGTGACCTACATCTCGGTCAGCTTGGACCTCATTGCCATCCTGTGGGTGGTG
GTTTTGAACGTCCTGATCATCCAGCTTCTGTGCAAGCACCAGAGGCGAGTGGCGGCGGCG
GGCCAAGGCATGAATTCCGCCAACAAGACTCCGCTCCAGGCCACCCGCATCCTCGTCTCC
TTGCTCTGCATCTACGTGGCTTGCTGGATCTCCAACGACATCGTCTGGATTATGTTGATA
GCGAAGATAACCCCCGACCAAGCCAAGAGCCAGACTCTGAAGTACACTTCCagtttcctc
tcctctctctactACTCTGCCAGCTCGTACGTTCTAGTTTTCGGGCACAGGAACGTTAAA
GATGTGTTTAATCCGTTCTGCAAGCGCTTGAaacagaggaaaaccacacaCTTTCAAGAT
GTGGAGATA
>Pristis_pectinata---CM019880.1-15338376-15339305---1_exons---phobius-tmhmm
ATGGAGTTTAGAAGTTCAGGCCAGCTCATCGTTTACGGTATTCTAGTGTTTCTGGGGGtt
ttaggcaacatcctggtgttgGTGACGATACTAGCCACAAGTGTGGAACACCACGGCCTC
GCCGCTTCCGACATCATTCTAGCGAACCTTGCCGCTGTCAACCTACTGATTTCAACTTTT
CGAAACGTCCTGCTGTTTATTACGGAGTCGGGAGTGAAAATTTCCCTGACCCTTAACTGG
TGCAGAGTGTTCATGTTCCTTTGGTTGTGGCTGAAGTGCGTTAGCGTTTGGGTCACCTTC
TGTCTCAGCTGCTTCCACTTTCTGAAGATAAAACAACACTTCCATCTGAGCTCCAAGATG
AAGGAGATCATCTACGTGGTGATAATATTATCCGCCGTGTGGTTTGTTAATTGTCTCTAT
TCCATCCCAGCTATTATTTACACCGAGAAGGTTGGTCTGAATCACACCAAGAAGCTAATG
TTGGTCAGTACCACCGACGAACCTTTCCTAACCTGTTCCTGGAAATTCCCAACTCGGCGG
GCCGGTATCATATTCGCAGCAGTCTCCCTGATCCTGCATGAATTCCTGCCCATTGTCCTC
ATGATCTGCACCAATCTCAGCACCGTGTATTATCTCAACCAGCATATCAGGGCGATCGCC
GATGACCACCTCCACAGTGTGCAGGTGGAACGAACAGCAGCAAAGCTAATCATGGCGTTG
GTGTCGCTCTTTGTTCTGTGTTCGGGCACCCACTTGGTGGCTGTGTATTACTACAATCAC
GACGGGGGCGCGGCCACCACCTTCTTGTTGACTTTGGCCAACTACTGCGCCGCGGTTTTC
ATAGGGTTCAGTCCCCTGATGCTGGCTGCGGGGCACAGTAAACTGCGGAATAAAGTTTGC
AGCGTGTTACGCATTAACGTATCATCGAGT
>Pristis_pectinata---CM019880.1-15365953-15366897---1_exons---phobius-tmhmm
ATGGCGGAACACCCTGTTCAGGTTTTTGTATATGGTTTGCTTGTGAGCTGTGGGATTCTG
GGAAATACCCTGGTTATCTGGATAGCTGCTGACTCCACCCGAGAGAACCGCTACCTTGCC
TCATCCGACCTCATTCTGATGAATATCGCCGGGGCAAACCTGCTGCTCTCCCTAACGAGG
AACACCTTGCTTCTGACATTTGATGCTGGTTACACCGTCTCCTTCTCCGATGTAGGGTGC
AGAATGATGATGTTCATCTGGACCTGGCTGAGGTCAGCAAGCATCTGGGTCACCCTCAGT
CTAAGCCTGTTCCACTTCTTCACAATCAGAACAAGCCGGACTATGTTAGAAAGGTTaaat
gaaaggaggaaagttGCAAAAGCTATGGTAGTCGAGTGGGCTTTGAGCTTTGTCTATTCA
AGCTTTGCTCTGCGCTACTCATCCAACACAAAGACTAACAGTACCGATAATCTAATGTTA
ATTAGTAGCACCATCAGGCCTTTGCTTGGCTGTGTGTGGACATTTCCAAATGATGTTAGT
GGTCTTATATACACAATGGTCTCTGTTGTAATACATGAAGCAATCCCAATAAGTCTAATG
ATTTTTGCAAACACTGCCACCTTGTTATTTCTCTATAATCACTACAGGAAAACCCAGGAT
GCCATGTTCAATAACAACCAGATCAGTACTGAATGGAAAGCAGCCAAGACCATCCTGTAC
CtgattttgctgtttattttttgctgGGGCACACATGTGTTTTCAGTGAATTATTATAAT
TTTAAGGGCAGCCCCTCGACACGCTACATGCTAATTATCGCTAGGTTTTCTGCCTCGGGA
TTTGTGGGATTCTACCCACTGGTGGTGGCAACAGGCCATGGCAAATTAAGAAGGAAAATG
ACAAACATCCTGAGGTGTGGGTGGCTGAAATCCCCCAACCAGAAG
>Scyliorhinus_canicula---LR744032.1-34570370-34571338---1_exons---phobius
atgCTAGAGAGAGAAGTGATCCCTTTCATGTTGGCGTTTGTGACCACAATTGTATTGGGC
ACAACGGGAAATATCATCGTCCTGTTCGCCTTTGTCAGCACTGCTGTGAAAAACAAGCGC
TTCCCTCCGCTGGACCGAGTGATCGTGAACAAGACATTTGTCAACTTGTTACTGTGCTTC
TACCAAGGCATCCCCAGAATGCTGACGTGCTACCGGGTCGACTTGCTGAATGAGGCCGGC
TGCATTGTTCTGATCTACCTGAGCTCTTCCCTCAGGTGCATCAGCATCTGGTCAGTTTCC
AACCTCAGCTTCCTCCACCTGATACAGATCAAGAGACCCAACTGCGCCCTGGTCAATTAC
ATCCGCAGCCACCAGAGCAGATACGTCAATGTCACCACCAGCGCCCTGTGGCTCACCAGC
TTCATCTTCTACATCCCCTACACCATGGACAAAATAATCCGCCTGTCCCAGAAGGGCGAG
AACAGCTCAGCTACATTCCtgcccagctccagctgcagcgTCCTGGCCAGCAGCTCGGCC
TCCGACATCGTGACCTACATCTCGTTCAGCCTGGACCTCCTCGCCCTAGTTTGGGTGGTG
GTCCTCAACGGGCTGATCATTCAGCTCCTCTGCAAGCAccagaggagggtgggggtggcg
gggcaAAGGTTAAATTCCGGGAGCAGGGCCACCCTGCAGGCCACCAGGATCCTGGTCTCG
CTGCTCTGCATCTATGTGACTTGTTGGATGTCCAACGACATCGTTTGGATTATGCTGATC
GCCAGTATAAAACCCGAGCAGGCCCAGGACCAGATTCTGACATACACTTCCAGCTTGATT
TCCTCCCTCTACTACACCGCCAGCTCCTATGTCCTGGTTTTCGGGCACAGGAATGTTAAA
GATGTGTTCAATCCGTTCTGCAAGCGTTTGAAACAGAGGAAAGCTGCACATTTTCAGGAT
GTGGAAATA
>Scyliorhinus_canicula---LR744045.1-118030213-118031136---1_exons---phobius-tmhmm
ATGGAATTTGAGTCTACTGCTGAGCTCTTCTTTTACGGGTTGCTGGTGTTTCTGGGGGTT
TGGGGAAATATCTTGGTCTTGGTGACAATATTCGCCACGACTGTGGAAAGCCATGGCCTC
GCCGCTTCTGACATCATCCTAACCAACCTGGCAGCTGTCAACCTACTCATTTCAATCTTT
CGGAACATCCTCCTGGTCATCACCGAGTCGAGGGTGAAGATTTTGCTGAGCCTCAGCTGG
TGTCGAGTCTTCATGTTCCTCTGGATGTGGCTGAAGTCTGTGAGcgtctgggtcactttc
tgtctgAGCTGCTTCCACTTCCTCAAGATAAAGCAGCACGTCCACCTGAGCACAAAGATG
AAGGAGATTATGTATGTGCTGGCAATATTGGTTGGGGTCTGGTTTGTCAACTTTCTCTAC
TCAATCCCAGCTTTTATTTACAGCCAGACAGCTAGTGGGAACGAGACGAAGATTCTGATG
GTGGTCAGCACCACCATGGAGCCTTTCCTGGGCTGTGTCTGGAAGTTCCCCACTCACGAA
AGCGGCATAATCTTTACCGCCTTCACTCTCGTCCTTCACGAACTCATACCTATTATATTC
ATGGTGTGCACCAATCTCAGCACCGTGTATTACCTCAGCAAACACATCAGGACAATCGCG
GACGAGCACTTGCACAGTGTACAGGTCGAGAGAATGGCAACCAAGTTGATCATGGCACTG
GTGACACTGTTTGTCCTGTGTACAGGCACCCACTTGTTGGCTGTCAGTTACTACAATCAC
AATGGGGGCCCGGCTACTGCCTTTCTGTTGACTTTGGCCAAGTACTGCGCCACGATATTT
ATAGGCTTCAGTCCTCTGTTGATAGCTGCAGGACACAGCAAGCTGCGGCATAAAGTTTGC
AAAGTGTTGcacattaaaatattt
>Scyliorhinus_canicula---LR744045.1-118074688-118075650---1_exons---phobius-tmhmm
atgcAGTACTGGTGTGATATGGCAGAACATCCTGTGCAAGTTTTCGTTTACGCCTTGGTG
GTATCCTGCGGGATTTTTGGAAACGCTCTGGTTCTCTGGATTGCTGCCGACTCCACCCGA
GAAAACCGTTACCTCGCCTCCTCCGACCTCATCCTGATGAACATTGCGGCAGCAAACCTG
ATGATTTCCCTGACAAGGAACACCTTGCTCCTGACCTTCGACGCTGGAcagtctgtctct
ttctctgacGTGGGCTGCAGGCTGATGATGTTCATCTGGACCTGGCTGAGGTCGGCAGGT
ATCTGGGTCACCCTCAGCCTAAGCCTGTATCACTTCATCACAATCAGAACGAGCCGGACC
ATGTTGGAAAAGTTAAGTGAGAGGCGGAAGGTTGTGAAGGCCCTCGTGGTGGAGTGGGTT
TTGAACCTGGTCTATGCAAGCTTTGCCCTGCCGTACTCATCCAACTCCAAGAATAACAGT
ACCAATAACTTAACGGTGATCAGTAGCACTATCCGACCTTTACTCGGCTGTGTGTGGACA
TTTCCAAATGAAAGTATCGGTCTTACATATGCAATGGTCTCTGTCGTAATACACGAAGCA
ATCCCAGTTAGTCTAATGATATTTTcaaacagtgccaccttgttATTTCTCTACAAACAT
CACAGAAAAACCAGAGATGTCCAATTCTCCAGTGTCCACGGCAGCACTGAATGGAAGGCA
GCCAAGACCATCTTGTACTTGATTTTGCTCTTCATTGTATCTTGGGGCACCCATGTCATT
TCAGTGAATTATTACAATTTTAACGGTAGTCCCTCGACACGCTACATGCTAATTATCGCC
AGGTTTTCCGCCTCAGGGTTTGTGGGATTCTACCCATTAGTGGTGGCGAGTGGACATAGC
AAATTAAGAAAGAGGATGAGAAACATCCTGAAGTGTGGGTGCCTGAATTTCGTACAACAG
AAG
>Scyliorhinus_torazame---BFAA01007221.1-44464-45432---1_exons---phobius
ATGCTAGAGAGAGAAGTGATCCCTTTCATGTTGGCGTTTGTGACCACAATTGTATTGGGC
ACAACGGGAAATATCATCGTCCTGTTCGCCTTTGTCAGCACTGCTGTGAAAAACAAGCGT
TTCCCTCCGCTGGACAGAGTGATCGTGAACAAGACATTTGTCAACTTGTTACTGTGCTTC
TACCAAGGCATCCCCAGAATGCTGACGTGCTACAGAGTCGACTTGCTGAATGAGACCGGC
TGCATTGTTCTGATCTACCTGAGCTCTTCCCTCAGGTGCATCAGCATCTGGTCAGTTTCC
AACCTCAGCTTCCTCCACCTGATGCAGATCAAGAGACCCAACTGCGCCTTGGTCAATTAC
ATCCGTAGCCACCAGAGCAGATACGTCAATGTCACCATCAGCGCCCTGTGGCTCACCAGC
TTCATCTTCTACATCCCCTACACCATGGACAAAATAATCCGCCTGTCCCAGGAGGGCGAG
AACAGCTCGGCCAGATTCCtgcccagctccagctgcagcaCCCTGGCCAGCAGCTCGGCC
TCCGACATCGTGACCTACATCTCGGTCAGCCTGGACCTCCTCGCCATCGTCTGGGTGGTG
GTCCTCAACGTGCTGATCATTCAGCTCCTCTGCAAGCACcagaggagggtgggggtggcg
gggcaAGGGTTAAATTCCGGGAGCAGGGCCACCCTGCAGGCCACCAGGATCCTGGTCTCT
CTGCTCTGCATCTATGTGACTTGTTGGATGTCCAACGACATCGTTTGGATTATGCTGATC
GCCAGTATAAAACCCGAGCAGGCTCAGGACCAGATTCTGACATACACTTCCAGCTTGATT
TCCTCCCTCTACTACACCGCCAGCTCCTATGTCTTGGTTTTCGGGCACAGGAATGTCAAA
GACGTGTTCAATCCGTTCTGCAAGCGTTTGAAACAGAGGAAAGCCACACATTTTCAGGAT
GTGGAAATA
>Scyliorhinus_torazame---BFAA01007945.1-2271-3194---1_exons---phobius-tmhmm
ATGGAATTTGAGTCTACCGCTCAGCTCTTCTTTTACGGGTTGCTGGTAtttctgggggtt
tggggaaATATCTTGGTCTTGGTGACAATATTCGCCACGACTGTGGAAAGCCATGACCTC
GCCGCTTCTGACATCATCCTAACCAACCTGGCAGCTGTCAACCTGCTCATTTCAATCTTT
CGGAACACCCTCCTGGTCATCGCTGAGTCGAGGGTGAAGGTTTTGCTGAGCCTCAGCTGG
TGTCGAGTGTTCATGTTCCTCTGGGTGTGGCTGAAGTCTGTGAGTGTCTGGGTCACTTTC
TGCCTGAGCTGCTTCCACTTTCTCAAGATAAAGCGGCACTTCCACCTGAGCACAAAGATG
AAGGAGATTATGTATGTGTTGGCAATATTGTTTGGGGTCTGGTTTGTCAATTTTCTCTAT
TCAATTCCAGCTTTTATTTACAGCCAGACTGCTAGTGGGAACGAGACAAAGATTCTGATG
GTGGTCAGCACCACCATGGAGCCTTTCCTGGGCTGTGTTTGGAAGTTCCCCACTCAGGAA
AGCGGCATAATCTTTGCCGCCTTTACTCTCGTCCTTCACGAACTCATACCTATTATATTC
ATGGTGTGCACCAATCTCAGCACCGTGTATTATCTCAGCAAACACATCAGAGCGATCGCG
GATGAGCACTTGCACAGTGTACAGGTCGAGAGAATGGCAGCCAAGTTGATCATGGCACTG
GTGACACTGTTTGTCCTGTGTACAGGCACCCACTTGTTGGCTGTAAGTTACTACAATCAC
AATGGAGGCCCGGCTACTGCCTTTCTGTTGACTTTGGCCAAGTACTGCGCCACGATATTT
ATAGGCTTCAGTCCTCTGTTGATAGCTGCAGGACACAGCAAGCTGCGGCATAAAGTTTGC
AAAGTGTTGCacatgaaaatattt
>Scyliorhinus_torazame---BFAA01007945.1-39515-40459---1_exons---phobius-tmhmm
ATGGCAGAACATCCTGTGCAAGTTTTCATTTACGCCTTGATAGTATCCTGCGGGATTTTT
GGAAACGCTCTGGTTCTCTGGATTGCTGCCGACTCCACCCGTGAAAACCGCTACCTCGCC
TCCTCCGACCTCATCCTGATGAACATTGCAGCAGCAAACCTGATGATTTCCCTGACAAGG
AACACCTTGCTCCTGACCTTTGATGCTGGacagtctgtctctttctctgacgTGGGCTGC
AGGCTGATGATGTTCATCTGGACCTGGCTGAGGTCGGCAAGTATCTGGGTCACCCTCAGC
CTAAGCCTGTATCACTTCATCACAATCAGAATAAGCCGGACcatgttgggaaagttaagt
GAGAGGCGGAAGGTTGTGATGGCCCTAGTGGTGGAGTGGGTTTTGAGCCTGGTCTATGCA
AGCTTTGCCCTGCCGTACTCATCCAACTCCAAGAATAACAGTACCAATAACTTCATGGTG
ATCAGTAGCACTCTCCGACCTTTACTCGGCTGTGTGTGGACATTTCCAAATGAAGTTAGT
GGTCTTACATATGCAATGGTCTCTGTCGTAATACACGAAGCAATACCAATTAGTCTAATG
GTATTTTCAAACAGTGCCACCTTGCTATTTCTCTACAAACACCACAGAAAAACCCGAGAT
GTCCAATTCTCCAGCAGCCACGGCAACACTGAATGGAAGGCAGCCAAGACCATCTTGTAC
TTGATTTTGCTCTTCATTTTCTCTTGGGGCACCCATGTCATTTCGGTGAATTATTACAAT
TTTAAGGGTAGTCCCTCGACACGCTACATGTTAATTATCGCCAGGTTTTCCGCCTCAGGG
TTTGTGGGATTCTACCCATTGGTGGTGGTGAGTGGACATAGCAAATTAAGAAAGAAGATG
AGAAACATCCTGAAGTGTGGGTGGCTGAATTTCGTACAACAGAAG
>Stegostoma_fasciatum---CM039227.1-164450268-164451236---1_exons---phobius
ATGGTAGATGGAGAAGGGATCCCTTTTATGCTGGTGTTCGTGGTGACAATTGTGTTGGGT
ACAACGGGGAACATCATGGTCCTTTTCGCGTTTATCAGCGTTGCCGTGAAACAGAAACGT
TTCCCACCGCTGGACAGAGTGATCGTCAACAAGACATTCGTCAACTTGTTACTGTGCTTC
TACCAAGGCATCCCCAGAATGCTGACATGCTACAGGGTTGAGTTGATGCAGGAGACAGGC
TGCATCATCCTGGTCTACCTGAGTTCCTCGCTGAGGTGCATCAGCATCTGGTCAGTTTCC
AACCTCAGTTTCctgcatttgatcaagatcaAGCGGCCCAACTGGGCTTTGGTCAATTAC
ATCCTCAGCCACCAGAGCAGGTACGTCAATGTTTCCATCAGCGCCCTGTGGCTCACCAGC
TTCACTTTCTACATCCCGTACACCATGGACAAAATCATCCGCTTGTCGCAGGACCAGCAG
AACGGCTCAGCCGGCTACCTGCCCAGCACCAGCTGCAATAGCCTGGTTAGCAGCTCGGCT
TCTGACATTGTGACTTATATCTCGGTCAGCCTGGACCTGATAGCTATCGTCTGGGTGGTG
GTGCTGAACGTTCTGATCATCCAGCTCCTCTGCAAGCATCAGAGGAGGGTGGGGGTGGCA
GGGCAAGGGTTAAATCCCGGGAGCAAGATCACCCTGCAGGCTACCAGGATCCTGGTCTCT
CTCCTCTGCATCTACGTGACTTGTTGGATCTCCAATGACATCGTCTGGATTATGCTGATT
GCAAAAGTTATGCCCGATCAAGGGCAGAACCAGACCTTGAAGTACACGTCCAGTTTGATT
TCCTCCCTCTACTACACGGCCAGCTCGTATGTCCTAGTTTTTGGACAGAGGAATGTCAAG
GATGTGTTCACTGCGGTCTGCAGGCGTTTGAAACAGAGGAAAGCAGCGCATTTCCAGGAT
GTGGAAATC
>Stegostoma_fasciatum---CM039257.1-21171001-21171945---1_exons---phobius
ATGGCTGAACATCCTGTACAGGTTTTCGTATATGGTTTGCTTGTGTCCTGTGGGATTTTT
GGAAATGCTCTGGTTATCTGGATTGCTGCTGACTCCATTCGGGAAAACCGTTACCTCGCC
TCCTCTGACCTCATCCTGATGAACATTGCAGCTGCAAACCTGATGCTTTCCCTGACAAGG
AATACCTTGCTTCTGACATTCGATGCTGGAcagtctgtttctttctctgacCCAGGCTGT
AGGTTGATGATGTTCATCTGGACCTGGCTGAGGTCAGCAAGTATTTGGGTCACCCTCAGT
CTGAGCCTGTTCCACTTTATCACAATCAGAACAAGCAGGACCATGTTGGAAAGGTTACAT
GAGAGGAGGAAGGTTGTGAATGCTCTGGTGGTAGAGTGGGCTTTGAGCTTGCTCTACTCA
AGCTTCGCCCTGCCGTACTCATCCAACTCCAAGAACAACACTACCAATAACTTAATGGTG
ATCAGTAGCACAATAAGACCTTTACTTGGCTGTGTGTGGACATTTCCAAACGAAATTAGT
GGCCTTGCATATGCAATGGTGTCTGTTGTAATACACGAAGTAATCCCCATTGGTCTAATG
ATATTTGCCAACACAGCCACATTGCTATTTCTCTACAAGCACTACAGGAAAACTCAGGAT
GTCCAATTCGCCAGTAGCCACATTAATTCTGAATGGAAAGCTGCAAAGACCATCCTATGT
CTCATTTTACTGTTCATTTTCTCTTGGGGAACCCACGTATTTTCAATAAATTATTATAAT
TTTAAGGGTAGTCCTTCAACAAGGTACATGCTAATTATTGCCAGGTTCTCAGCCTCAGGA
TTTGTGGGGTTCTACCCACTGGTGGTGGCAACTGGACACaccaaattaaaaaagaaaata
agattCATTCTGAAGTGTGGATGGCTGAATCACACACAacagaag
>Stegostoma_fasciatum---CM039257.1-21206357-21207280---1_exons---phobius-tmhmm
ATGGAAGTTCAGACAACAGCTCATCTCATCTTATATGGATTGCTGGTGTTTCTGGGTATT
TTGGGAAATATTTTGGTCTTAGTGACAATATTAGCCACAACAGTGGAAAACCATGGACTT
GCTGCTTCTGACATCATCCTCAGCAATCTGGCAGCAGTCAACCTGCTCATCTCAATCTTA
CAGAACATCCTCCTGTTCATTACAGAGTCAGGAGTCAACATCTTGCTGACCCTCAATTGG
TGCCGAATGTTCATGTTCCTCTGGGTGTGGCTAAagtctgtgagtgtgtgggtTACCTTC
TGCCTGAGTTGTTTCCATTTTCTCAAGAtaaaacaacatgtccatctgaGCACCAAGAGG
AAGGAGATTATACATGTGCTGGTGATATTGTTTGCAGTGTGGTCTGTTAATTTTCTCTAT
GCAGTCCCAGCTTTCGTTTACTCCAGTGCTGTCAGTAGGAATGAAACAAAGATTCTGATG
GTGGTCAGCACCACTATGGATCCTTTCCTGGGCTGTGTGTGGAAGTTCCCAACTTGGAAA
AGTGGTATAATGTTTGCAATGTTCACCCTTGTCCTTCACGAGCTCGTACCCATAGTACTA
ATGGTGGGCACCAATCtcagcactgtgtactatctcAGCAAACATATCAGAGCAATTGCA
GATGAGCATCTGCACAGTGTACAGGTCGAAAGGACAGCTGCCAAGCTGATCCTGGCTCTA
GTAACATTGTTTGTCCTCTGTACACTCACTCACTTGTTAGCTGTGGGCTATTACAATCAC
AATGAAGGCCCATCCACTGCCTTTCTGCTGACCCTGGCAAGGTACTGTGCCTCACTGTTT
ACAGGCTTCAGTCCTCTGTTAATAGCTGCGGGACACAGTAAACTGCGAAATAAAGTTTGC
AAAGTGCTGCACATCaaaacagtt
>Rhincodon_typus---QPMN01010944.1-176321-177289---1_exons---phobius
ATGGTAGATGGAGAAGGGATCCCTTTTATGCTGGTGTTCGTTGTTACAATTGTGTTGGGT
ACAACGGGGAACATCATCGTCCTTTTCGCGTTTATCAGCGTTGCCGTGAAACAGAAACGT
TTCCCACCGCTGGACAGAGTGATCGTCAACAAGACATTCGTCAACTTGTTACTGTGCTTC
TACCAAGGCATCCCCAGAATGCTGACATGCTACAGGGTCGAGTTGATGCAGGAGACAGGC
TGCATCATCCTGGTCTACCTGAGTTCCTCGCTGAGGTGCATCAGCATCTGGTCAGTTTCC
AACCTCAGTTTCCTGCATTTGATCAAGATCAAGCGGCCCAACTGGGCTTTGGTCAATTAC
ATCCTCAGCCACCAGAGCAGGTATGTCAATGTTTCCATCAGCGCCCTGTGGCTCACCACC
TTCACTTTCTACATCCCGTACACCATGGACAAAATCATCCGCTTGTCGCAGGACCAGCAG
AACCGCTCGGGCGGCTACCTGCCCAGCACCAGCTGCAATGGCCTGGCCAGCAGCTCGGCT
TCTGACATTGTGACTTACATCTCGGTCAGCCTGGACCTGATAGCTATCGTCTGGGTGGTG
GTGCTGAACGTTCTGATCATCCAGCTCCTCTGCAAGCATCAGAGGAGGGTGGGGGTGGCA
GGGCAAGGGTTAAATCCCGGGAGCAAGATCACCCTGCAGGCTACCAGGATCCTGGTCTCT
CTCCTCTGCATCTACGTGACTTGTTGGATCTCGAATGACATCGTCTGGATTATGCTGATT
GCAAATGTTATGCCCGATCAAGGGCAGAACCAGACCTTGAAGTACACGTCCAGTTTGATT
TCCTCCCTCTACTACACGGCCAGCTCGTATGTCCTAGTTTTTGGACACAGGAATGTCAAG
GATGTGTTCACTGCGGTCTGCAGGCGTTTGAAACAGAGGAAAGCAGCACATTTCCAGGAT
GTGGAAACC
>Rhincodon_typus---QPMN01052480.1-692076-692999---1_exons---phobius-tmhmm
ATGGAAGTTCAGACAACAGCTCATCTCATCGTATATGGATTGCTGGTGTTTCTGGGTATT
TTGGGAAATATTTTGGTCTTGGTGACAATATTAGCCACAACAGTGGAAAACCATGGACTT
GCTGCTTCTGACATCATCCTCAGCAATCTGGCAGTAGTCAACCTGCTCATCTCAACCTTC
CGGAACATCCTCCTGTTCATCACAGAGTCAGGAGTCAACATCTTGCTGACCCTCAACTGG
TGCCGAATGTTCATGTTCCTCTGGGTGTGGCTAAAGTCTGTGAGTGTGTGGATTACCTTC
TGCCTGAGTTGTTTCCATTTTCTCAAGATAAAACAACATGTCCATCTGAGCACCAAGAGG
AAGGAGATTATACATGTGCTGGTGATATTGTTTGCAGTGTGGTCTGTTAACTTTTTCTAT
GCAGTCCCAGCTTTCATTTACTCCTGTGCTGTCAGTGGGAATGAAACAAAGATTCTGATG
GTGGTCAGCACCACTATGGATCCTTTCCTGGGCTATGTGTGGAAGTTCCCAACTTGGAAA
AGTGGTATAATGTTTGCAATGTTCACCCTTGTCCTTCACGAGCTTGTACCCATTTTACTA
ATGGTGGGCACCAATCTCAGCACTGTGTATTATCTCAGCAAACACGTCAGAGCGATCGCA
GATGAGCATCTGCACAGTGTGCAGGTCGAAAGGACAGCTGCCAAGCTGATCCTGGCTCTA
GTAACATTGTTTGTCCTCTGTACACTCACTCACTTGTTAGATGTGGTCTATTACAATCAC
AATGCAGGCCCATCCACTGCCTTTCTGCTGACCCTGGCGAGGTACTGTGCCTCAGTGTTT
ACAGACTTCAGTCCTCTGTCAATAGCTGCAGGACACAGCAAACTGCGAAATAAAGTTTGC
AAAGTACTGCACATCaaaacagtt
>Rhincodon_typus---QPMN01052480.1-728768-729712---1_exons---phobius
ATGGCTGAACATTCTGTACAGGTTTTCGTCTGTGGTTTGCTTGTGTCCTGTGGGATTTTT
GGAAATGCTCTGGTTATCTGGATTGCTGTTGACTCCATTCGGGAAAACCGTTACCTCTCC
TCCTCCGACCTCATTCTGATGAACATTGCAGCTGCAAACCTGATGCTTTCCCTGACAAGG
AATACCTTGCTTCTGACATTCGATGCTGGAcagtctgtttctttctctgaccCAGGCTGT
AGGTTGATGATGTTCATCTGGACCTGGCTGAGGTCAGCAAGTATTTGGGTCACCCTCTGT
CTGAGCCTGTTCCACTTTATTACAATCAGAACAAGCCGGAGCATGTTGGAAAGGTTACAT
GAGAGGAGGAAGGTTGTGAATGCCCTGGTGGTAGAGTGGGCTTTGAGCTTGCTCTACTCA
AGCTTCGCCCTACCGTACTCATCCAACTCCAAGAACAACACTACCAATAACTTAATGGTG
ATCAGTAGCACAATAAGACCTTTATTTGGCTGTGTGTGGACATTTCCAAATGAAATTAGT
GGCCTCGCATATGCAATGGTCTCTGTTGTAATACATGAAGTAATCCCTATTGGTCTAATG
ATATTTGCCAACACTGCCACATTGCTATTTCTCTACAAGCACTACAGGAAAACTCAGGAT
GTCCAATTCGCCAGTAGCCACATTAATTCTGAATGGGAAGCTGCAAAGACCATCCTATGT
CTCATTTTACTGTTCATTTTCTCTTGGGGAACCCACGTATTTTCAATAAATTATTATAAT
TTTAAGGGTAGTCCTTCAACAAGGTACATGCTAATTATTGCCAGGTTCTCGGCCTCAGGA
TTTGTGGGGTTCTATCCACTGGTGGTGGCAATTGGACACAccaaattcaaaaagaaaata
agattCATTCTGAAGTGTGGATGGCTGAATCCCACACAAcagaag
>Carcharodon_carcharias---CM029973.1-25497621-25498574---1_exons
ATGGAAGGAAGGAGTATTGTGAAAGGTACACTCTACCTCCTGTTAACAGTGATTGGAATC
CCAGGTAATCTAACTATCATCACATCATTTATCCACATTGCCTACTATGACTTCAAACTC
CTCCCAGCAGATACAATAGTGTCTAACCTAGCCAGTGTGAATTTAAGAGTAGTTTTGGCA
AGGTGCATCCCAGAAACCACAGCAGCATTTGGACTAAAGCAACTGTTTGATGACCATGGT
TGCAAAATTGTAATTTTCATTTACAGAACCACCAGATCTCTGTCTATCTGGCTGACATTT
CTACTTAGCAGTTTTCAATGTATTACTTTGGCACCAGTTACTTCAACTTGGTCCACTGTC
AAAAGACAAGCAGCAAACTACCTTGGTGCTGTTCTTGTCTTTCTATGGCTGCTGAACATG
TCCTTAAGTACTCCAGCCATATTATTTTCCATTTCCTCAGAAAATAACTCAACTGGTATT
AAACATGCTGTGAATCTTGAGTACTGCTTTGTGAAATTTCCATCGCACACAGTAAAGCTG
GCTAATGGCGCACTGCAGACCTCCAGAGATGTTATACCCATTGTCCTTATGGTACTAGCA
AGTGTTTATATTTTGCTAGTTCTGTATAGACACAGGCAGCAAGTAAAAGGGATTCGGAGC
TCAAGCAAAAAACAGGGATCCACAGTTGAGACCAGAGCAGCCAAAGCAGTGGTCACTTTG
GTTACCCTTTATGTACTTTGCATTCTGTGGATTTATACTCTGACTGTCACTAAAACAATG
CAGACCTCTCTCATCTCAGACCTCCGAGTTTTCTTTTCCTTACTCTATGCATCAGTTATT
GTTATTATTGTTTCCAATAGAAAAGTCCACAATAAATTAAAATGTGCAAAGGCAAACCGG
AAACAATGTTGCCAGAAACTGTTTCTTGAACCATTTGAAAGTACAAGACTAGGT
>Carcharodon_carcharias---CM029979.1-106788694-106789503---1_exons
ATGGCAGGACATCCTGTGCAAGTTTTCGTTTATGGTTTGCTGGTATCCTGTGGGATTTTT
GGAAATGCTCTGGTTATCTGGATTGCTGCCGACTCCACCCGAGAAAACCATAACCTCGCC
TCCTCCAACCTCATCCTGATGAACATTGCAATGGCAAACTTGATGCTTTCCCTGACGAGG
AACATCTTGCTTCTGACGTTTGATGCTGGAcagactgtctctttctctgatgTGGGCTGC
AGGTTGATGATGTTCATCTGGACCTGGCTGAGATCAGCAAGTATCTGGGTCACCCTCAGC
CTAAGACTGTACCACTTTGTCACAATCAGAACAAGCCGGAGCACGATGGAAAGTTTAAGT
GAGAGGAGGAAGGTTGTGAAGACCCTGGTGGTGGAGTGGGCTTTGAGCCTGGTGTACGCA
AGCTTTGCCCTGCCATACTCATCCAGCTCCAAGAATAACAGTACCAATAACTTAATGGTG
ATCAGTAGCACTATCAGACCTTTACTCGGCTGCGTGTGGACATTTCCAAATGAAATTAGC
GGTCTTGCATACACCTTGGTCTCTGTCGTAATACACGAAGCAATCCCAGTTAGTCTAATG
ATATTTGCAAACGCTGCCACCTTGCTATTTCTCTACAGGCATTACAGAAAAACCCAGGAT
GTCCAATTCTCCAGTGGCCACGTCAACACTGAATGGAAAGCAGCCAAGACCATCCTGTAC
TTGATCTTGCTGTTCATTTTCTCTTGGGGCACCCATGTATTTTCAGTGAATTATTATAAT
TTTAAGGGTAGTCCCCGACACACTACATGT
>Chiloscyllium_plagiosum---CM012981.1-20952069-20953016---1_exons
ATGGAAGGAAGGAGTGGTGTCAAAGGTACACTCTACCTTCTGTTGACAGTGATTGGAATC
CCAGGTAATATAATTATCATTGCATCACTCATCCACATTGCTTATTATGACCACAAGCTC
CTTGCAGCAGATGCAATACTGTCCAATTTAGCTACTGTGAATTTGTTTGTGGTTCTGGTA
AGATGTATCCCAGAAACCACAGCAGCATTTGGACTAAAGCAACTCTTTGATGACAATGGT
TGTAAGATTGTAATTTTCATTTACAGAACTACCAGGTCTTTGTCAATCTGGATGACTTGT
CTACTTAGTGGCTTTCAATGTATTAGTTTAATTCCAGTTACTCCAACTTGGTCCACTGTC
AAAAGACAAGCACCAAAATACCTTGGTCCTGTTGTTGTGTTTTTGTTGTTGCTGAACATG
TCCTTAAGTACTCCAGCTATATTATTCTCTATTTCCTCTGCAAATAACAGAACTGGCAAT
AAACACGCTGTGAATCTTGAGTACTGCTTTGTGAGATTCCCATCGCATACAGTAAAGCTG
GCTAATGGTGCACTACAGACTTCCAGAGATGTTATACCCATTGTGCTTATGATTCTTGCA
AGTGCTTATATTTTACTAGTTCTGTACAGACACAGGCTGCAAGTAAAAGAGATTCGGAAC
TCAAGCAACAAGCAGGGATCCACAATGGAGATCCGAGCAGCAAAAGCAGTGGTTACTTTG
GTTACCCTTTATGTTCTTTTCTTCGGAATTGACAATATTCTCTGGATTTACACCTTGACG
GTCGCTAGAACAATGCAGACCTCTCTCATCTCAGATCTCCGAGTTTTCTTTTCTTCCCTG
TATGCATCAGTCAGTCCTATTGTTATCATTATTTCGAATAGAAAAGTTCACAACAAATTG
AAATGCAGAAAGATAAAACAGGAAGCAATGTATTCAGAAACTGTTTCG
>Chiloscyllium_punctatum---BEZZ01000108.1-889367-890314---1_exons
ATGGAAGGAAGGAGTGGTGTCAAAGGTACACTCTACCTTCTGTTGACAGCGATTGGAATC
CCAGGTAATATAATTATCATTGCATCACTCATCCACATTGCTTATTATGACCACAAGCTC
CTTGCAACAGATGCAATACTGTCCAATTTAGCTACTGTGAATTTGTTTGTGGTTCTGGTA
AGATGTATCCCAGAAACCACAGCAGCATTTGGACTAAAGCAACTCTTTGATGACAATGGT
TGTAAGATTGTAATTTTCATTTACAGAACCACCAGGTCTTTGTCAATCTGGATGACTTGT
CTACTTAGTGGCTTTCAATGTATTAGTTTAATTCCAGTTACTCCAACTTGGTCCACTGTC
AAAAGACAAGCACCAAAATACCTTGGTCCTGTTGTTGTGTTTTTGTTGTTGCTGAACATG
TCCTTAAGTACTCCAGCTATATTATTCTCTATTTCCTCTGCAAATAACAGAACTGGCAAT
AAACACGCTGTGAATCTTGAGTACTGCTTTGTGAGATTCCCATCGCAGACAGTAAAGCTG
GCTAATGGTGCACTACAGACTTCCAGAGATGTTATACCCATTGTGCTTATGATTCTTGCA
AGTGCTTATATTTTACTAGTTCTGTACAGACACAGGCTGCAAGTAAAAGAGATTCGGAAC
TCAAGCAACAAGCAGGGATCCACAATGGAGATCCGAGCAGCAAAAGCAGTGGTTACTTTG
GTTACCCTTTATGTTCTTTTCTTCGGAATTGACAATATTCTCTGGATTTACACCTTGACA
GTCGCTAGAACAATGCAGACCTCTCTCATCTCAGATCTCCGCGTTTTCTTTTCTTCCCTG
TACGCATCAGTCAGTCCTATTGTTATCATTATTTCGAATAGAAAAGTTCACAACAAATTG
AAATGCAGAAAGATAAAACAGGAAGCAATGTATTCAGAAACTGTTTCG
>Hemiscyllium_ocellatum---CM036684.1-22819766-22820713---1_exons
ATGGAAGGAAGGAGTGGTGTCAAAGGTACACTCTACCTTCTGTTGACAGTGATTGGGATC
CCAGGTAATATAATTATCATTGCATCACTCATCCACATTGCTTATTATGACCACAAGCTC
CTTGCAGCAGATGCAATATTGTCCAATTTAGCTACTGTGAATTTGTTTGTGGTTCTGGTA
AGATGTATCCCAGAAACCACAGCAGCATTTGGACTAAAGCAACTCTTTGATGACAATGGT
TGTAAGATTGTAATTTTCATTTACAGAACCACCAGGTCTTTGTCAATCTGGATGACTTGT
CTACTTAGTGGCTTTCAATGTATTAGTTTAATTCCAGTCACTCCAACTTGGTCCACTGTC
AAAAGACAAGCACCAAAATACCTTGGTCCTGTTCTTGTGTTTTTGTTGCTGCTGAACATG
TCCTTAAGTACTCCAGCTATATTATTCTCTATTTCCTCTGCAAATAACAGTACTGGCAAT
AAACACGCTGTGAATCTTGAGTACTGCTTTGTGAGATTCCCATTGCAGACAGTAAAGCTG
GCTAATGGTGCACTACAGACCTCCAGAGATGTTATACCCATTGTGCTTATGATTCTTGCA
AGTGCTTATATTTTACTAGTTCTGTACAGACACAGGCTGCAAGTAAAAGAGATTCGGAAC
TCAAGCAACAAGCAGGGATCTACAATGGAGATCCGAGCAGCAAAAGCAGTGGTTACTTTG
GTTACCCTTTATGTTCTTTTCTTCGGAATTGACAACATTCTCTGGATTTACACCTTGACG
GTCGCTAGAACAATGCAGACCTCTCTCATCTCAGATCTCCgagttttcttttcttctctg
tATGCATCAGTCAGTCCTATTGTTATCATTATTTCGAATAGAAAAGTTCACAACAAATTG
AAATGCAGAAAGATAAAACAGGAAGCAACGTATTCAGAAACTGTCTCG
>Pristis_pectinata---CM019874.1-135316-136269---1_exons
ATGGAAGGAAGGAGTGTTGTGAAGGGTACTTTGTACTTGCTGTTGACAGTGATTGGAATC
CCAGGTAATCTGGCAATTGTTGCATCGTTCATCCACATCGCCTACTGTGAGCACAAGCTT
TTGCCGGCAGACACAATTGTGTACAATCTAGCTACTGTCAACTTACTAGTGGTTTTGGTA
AGGTGCATTCCAGAAACTACAGCAGCATTTGGACTAAAGCAACTCTTTGATGACAATGGT
TGCAAAATTGTAATCTTCATGTACAGAAGCAGCAGGTCCTTGTCAATTTGGCTGACTTTT
CTACTGAGTGGCTTTCAATGTATTAGCTTGacaccagtcacttcaacttggACTAAGGTC
AAAAGGCAAGCAGCAAAATGCCTTTCTGTAGCTCTTGTCTTTCTGTGGTTGCTGAATATG
TCCTTAAGTACTCCAGCAGtattattttccatttcctcaGCAAACAATTCAACTGGCAAA
CAATTTGCTGTGAACCTTGAGTATTGTTTTGTGAAATTTCCCTCACGGGCAGTGAAACTT
GCAAATGGTGCAGTTCAAACCTCCAGAGATGTCATTCCCATTGTCCTTATGGTACTTGCC
AGTGGTTATATTCTATTGATTCTGTATAGACATAAGCAGCAGGTAAAAGGCATTCGGAAC
TCAAATAAAGACAATGGATCCACTATTGAGACACGTGCAGCCAAAGCTGTGGTCACTTTG
GTTACACTTTATGTTCTTTTTTTTGGGGTTGATAGCATTCTTTGGGTTTACACTCTGACT
GTTGCTAAAACCATGCAGACCTCTCTCATTTCAGACCTTCgagtctttttttcctctctc
tatgcttccatcagtcccattgtaATTATTATTTCCAACCGAAAAGTCCACAACAAATTA
AAATGTGCAAAGGCAAACCCAGATGCAAATTTGGTAGAAACTGTTCCCCGAGTT
>Scyliorhinus_canicula---LR744044.1-120605205-120606155---1_exons
atgatggaaggaaggagtATTGTGAAAGGTACGCTCTACCTCCTGTTAACAGTGATTGGA
ATCCCAGGTAATCTAACTATCGTCACATCATTCATCCACATTGCCTGCTATGACCACAAA
CTCCTCCCGGCAGATACAATAGTGTCCAACTTAGCCAGTGTGAATTTAATAGTGGTTTTG
GTAAGGTGCATCCCAGAAGCTACAGCAGCATTTGGACTAAAGCAGCTGTTTGACGATTAT
GGTTGTAAAATTGTAATTTTCATTTACAGAACCACCAGGTCTTTGTCTATCTGGCTGACT
TTTCTCCTCAGTGGTTTTCAATGTATTACTTTGGCACCAGTCACTTCAACTTGGTCCACT
ATCAAAAGGCAAGCAGCAAAATACCTGAGTGCTGTTATTGCTTTTCTATGGGTTCTGAAC
ATGTCCTTAAGTACTCCAGCTATATTATTTTCCATTTCTTCAGAAAATAACTCAGCTGGC
AATAAACATGCTGTGAATCTTGAGTACTGCTTGGTGAAGTTCCCTTCACAGACAGTCAAG
CTGGCTAATGGCGCACTGCAGACCTCCAGAGATGTCATACCCATTGTCCTTATGGTGCTA
GCAAGTGCTTATATTTTGCTAGTTCTGTATAGACACAAGCAGCAAGTTAAAGGGATTCGG
AGCTCAAGCAAAAACCAGGGATCCACAATTGAGACTCGAGCAGCCAAAGCAGTGGTCACt
ttggttactctctatgtactTTTCTTTGGAGTTGACAGCATTCTGTGGATTTATACGCTG
ACTGTCGCTAAAACAATGCGGACCTCTCTCATCTCAGACCTCCGAGTTTTTTTTTCCTCA
CTCTACGCATCAGTCAGtcctattgttattattatttccaaCAGAAAAGTCCACAATAAA
TTAAAATGTGTGAAGGCAAAACCAGAAACAATGCTGTCAGAAGCTGCTTCT
>Scyliorhinus_torazame---BFAA01000299.1-915087-916037---1_exons
atgatggaaggaaggagtATTGTGAAAGGTACACTCTACCTCCTGTTGACAGTGATTGGA
ATCCCAGGTAATCTAACTATCATCACATCATTCATCCACATTGCCTGCTATGACCACAAA
CTCCTCCCGGCAGATACAATAGTGTCCAATTTAGCCAGTGTGAATTTAATAGTGGTTTTG
GTAAGGTGCATCCCAGAAACTACAGCAGCATTTGGACTAAAGCAGCTGTTTGACGATTAT
GGCTGCAAAATAGTAATTTTCATTTACAGAACCACCAGGTCTTTGTCTATCTGGTTGACT
TTTCTCCTAAGTGGCTTTCAATGCATTACTTTGGCACCAGTCACTTCAACTTGGTCCACT
ATCAAAAGGCAAGCAGCAAAATACCTGAGTGCTGTTATTGCTTTTCTATGGGTTCTGAAC
ATGTCCTTAAGTACTCCAGCTATATTATTTTCCATTTCCTCAGAAAATAACTCAGCTGGC
AATAAACATGCTGTGAATCTTGAGTACTGCTTGGTGAAGTTCCCTTCGCAGACAGTCAAG
CTGGCTAATGGCGCACTGCAGACCTCCAGAGATGTCATACCCATTGTCCTTATGGTTCTA
GCAAGTACTTATATTTTGCTAGTTCTGTATAGACACAAGCAGCAAGTTAAAGGGATTCGG
AGCTCGAGCAAAAACCAGGGATCCACAATTGAGACTCGTGCAGCCAAAGCAGTGGTCACT
TTGGTTACTCTCTATGTACTTTTCTTTGGAGTTGACAGCCTTCTGTGGATTTATACACTG
ACTGTCGCTAAAACAATGCGGACCTCTCTCATCTCGGACCTGCGGGTTTTTTTTTCCTCA
CTCTACGCATCAGTCAGccctattgttattattatttccaaCAGAAAAGTCCACAATAAA
TTAAAATGTGTAAAGGCAAAACCAGAAACAATGTTGTCAGAAACTGCTTCT
>Stegostoma_fasciatum---CM039248.1-20374213-20375169---1_exons
ATGGATATTATAGAAGGAAGGAGTGTTGTGAAAGGTACACTCTACCTCCTGTTAACAGTG
ATCGGAATCCCAGGTAATGTAACTATCATTGCATCATTTATCCATGTTGCCTATTACGAC
CATAAGCTCCTTGCAGCAGATACAATCGTGTCCAATTTGGCCACTGTGAACTTGTTAGTG
GCCCTAGTAAGGTGTATCCCAGAAACCACAGCAGCATTTGGATTAAAGCAACTATTTGAT
GACAATGGTTGTAAGATTGTAATTTTCATCTACAGAACCACCAGGTCTTTGTCTATCTGG
CTGACTTGTCTACTTAGTGCTTTTCAATGTATCAGTTTGACTCCAGTCACTTCAACTTGG
TCCACTGTCAAAAGACATGTACAAAAATACCTTGGTCCTGTTCTTGTGTTTTTATGGCTG
CTGAACATGTCCTTAAGTACTCCAGCCATATTATTCTCTATTTCCTCAGCAAATAACAGA
ACTGGCAATAAACATGCTGTGAATCTTGAATACTGCTTTGTGAGATTCCCGTCGCAGGCT
ATAAAACTGGCTAATGGTGCACTGCAGACCTCCAGAGATTTTATACCCATTGTACTTATG
ATCCTTGCCAGTGCTTATATTTTGCTAGTTCTGTACAGACACAGGCAGCAAGTAAAAGAG
ATTCGGGACTCAAGCAAAAACCAGAGATCCACAATGGAGACCCGAGCATCAAAAGCAGTG
GTCACTTTGGTTACTCTTTATGTTCTTTTCTTTGGAATTGACAACATTCTCTGGATTTAC
ACCCTGACGGTCACTAGGACAATGCAGACCTCTCTCATCTCAGATCTCCgagttttcttt
tcttcactgtaTGCATCAGTCAGCCCTATTGTTATCATTATTTCAAATAGAAAAGTCCAc
aacaaattaaaatgcagaaagataAAAAAAGAAGCAATGTATTCGGAAACTGTATCT
>Rhincodon_typus---QPMN01064502.1-2233676-2234632---1_exons
ATGGATATTATAGAAGGAAGGAGTGTTGTGAAAGGTACACTCTACCTCCTGTTAACAGTG
ATTGGAATCCCAGGTAATGTAACTATCATTGCATCATTTATCCACGTTGCTTATTATGAC
CACAAGTTCCTTGCAGCAGATACAATCGTGTCCAATTTGGCCACTGTGAACTTGTTAGTG
GTCCTGGTAAGGTGTATCCCAGAAACCACAGCAGCATTTGGATTAAAGCAACTATTTGAT
GACAATGGTTGTAAGATTGTAATTTTCATTTACAGAACCACCAGGTCTTTGTCTATCTGG
CTGACTTGTCTACTTAGTGGTTTTCAATGTATTAGTTTGACTCCAGTCACTTCAACTTGG
TCCACTGTCAAAAGACAAGTACCAAAATACCTTAGTCCTGTTCTTGTGTTTTTATGGCTG
CTGAATATGTCCTTAAGTACTCCAGCTATATTATTCTCTATTTCCTCAGCAAATAACAGA
ACTGGCAATAAACAGGCTGTGAATCTTGAATACTGCTTTGTGAGATTCCCATCACAGACT
ATAAAACTGGCTAATGGTGCACTGCAGACCTCCAGAGATTTTATACCCATTGTACTTATG
ATTTTTGCCAGTGCTTACATTTTGCTAGTTCTGTACAGACACAGGCAGCAAGTAAAAAAG
ACTCGGGACTCAAGCAAAAACCAGAGATCCACAATGGAGACCCAAGCATCAAAAGCAGTG
GTCACTTTGGTTACTCTTTATGTTCTTTTCTTTGGAATTGACAACATTCTCTGGATTTAC
ACCCTGACGGTCACTAGGACAATGCAGACCTCTCTCATCTCAGATCTCAGagttttcttt
tcttcactgtATGCAACAGTCAGCCCTACTGTTATCATTATTTCAAATAGAAAAATCCAc
aacaaattaaaatgcagaaagatAAAACAAGAAGCAATATATTCAGAAACTATATCT


--------   F U N C T I O N A L   V 2 R/O L F C   G E N E S   --------

>Amblyraja_radiata---CM021378.1-12396070-12413743---6_exons---phobius-tmhmm
ATGTATTCACCAAGTTACTTACGTCTTGTGATGTGTTTAATCGTTTCAGTAACAGTTTCT
GGACGATCGACGTGCAAATTGAAAGGGACGTTTAATTTGAACAATTTCAAGATGCCTGGA
GATGTGATGGTAGGAGGGATGTTTCCTATTCATTACAGAGTAGTGAGCATGAACTCATCT
TCCAGCACTTCACCGCAAGCCTCAGGCTGTGAGGGATTCAATTTCAGAGCTTTCCGTTGG
GCGAGAACGATGATGCATGCGATCAATGAAGTCAACCAGGATAGTTCAATACTGCCTGGT
ATCCATCTGGGCTACACCATCTATGACTCCTGCTTCACCATTGCCAAAGCCGTTGAAGGA
ACGCTGACGTATCTGACGGGGCAGGATGAAGCTGTGCCCAACTACCGGTGTGGGTCTGGG
GCACCCTTGGCGGTACTGATCGGGGCTGGGGGATCAGCTCTCTCCATCGCCACTGCCCGG
ATCCTGGGGCTGTACTACTTTCCACAGGTGGATTATTCAGCCTCCAGCTTAATCCTGAGC
GACAAGTTTCAGTTCCCCTCCTTTATCCGCACCATAGCAAGCGATACCTTCCAGTCGATG
GCAATGGCCAAGCTTGTGATACGATTCAGGTGGAAATGGGTTGGCATGATTGCGTCAGAC
GATGACTACGGCAAGTATGGCATCAAACGCTTTAGCGAAGAGGTGGAAAAGGCCGGTGTG
TGCATCTCCTTTTCTGAGACTATCCCCAAAGTTTACGCCAAGAACAAGATAGTCCGGATC
GTAGACGCCATTCAAGAATCGACTGCCAAAATCATTGTGGTCTTCTCCGCTGATATCGAC
CTGAGCTCATTGATTGAAGAGGTGGCGCGGCGTAACATCTCCGACAGAACATGGATCGCC
AGTGAGGCTTGGATCACCTCCGCCTTGATTTCCAAACCAGAATATTCCTCGCTGATGGCT
GGGACCATAGGGTTTGCGATCCCTCGGGCCGATATCCGCGGTCTTTACCAACATCTCATG
GAGATAAATCCACAAAAAAACGGAGACAAACTGGAAACCGAGTTCTGGGAGGAAGCCTTT
GACTGCATGTTTTCCGAGAGCGGTGCGGCAGTCGGTAGAATGGCAGATTACAAAACAGCA
GCGTACAACAGAACGAGGACTAATGCTAGAATTCATAATATTCTCCCTCTTTCTCAGCGG
CCATGTGATGGAAACGAGAATTTGAAAGATATTGAAAATACGTACACCGATGTATCCCAG
CTGAGGCTGACGTACAGTGTGTATAAATCTGTATACACCGTGGCTCATGCTCTTCACAAT
ATGTATACCTGTAAGCCAGGTGAAGGTCCATTTGTAAATGGGTCGTGTACAGACATCCTA
GACTTTCAGCCTTGGCAGCTTATGTATTACCTGAAAAATGTTCGTTTTCAGAGCCTTTTA
GGCGAGGAGATATATTTTGATGCCAATGGAGATGTTGATGCAATGTATGACATTATAAAC
TGGCAGAGGACCTCCAATGGGTACATCAGCTACAAGGTCGTAGGCAGTTACAATGGGACT
GCGGCAGCTGGAAAGGAGATGACCATCTACAATGACTCTATCATTTGGCGTGATGGCCAG
GCTACGCCTCCAGTGTCCATGTGCAGTGAAAGCTGTcggcctggcaccaggaaggggaTC
AAACAAGGAGAGCCCATTTGTTGCTTTGATTGCATTCGATGCGCTGATGGTGAGATCACC
AATAAAACTGATTCGAGAGAATGCATTCAGTGCCCTGAAGATTACTGGTCGAATGCAAAA
AGGGATGAATGCGTGCATAAAGTGATTGAATACCTCGGTTACAATGATCCTTTGGGCATA
GCATTAATTGCATTGTCTGTATTTGGGGCTTGCATTTCTTTTGCCATGGCTATAGTTTAC
ATTGCCCGTAAAGACACGGCCCTTGTGCAGGCTAACGACTGTGGGCTGAGTTTAGTGCTG
TTGTTTTCACTTGCTATCTGCTTTCTCAGCTCCATTGTATTTGTGGGCCTGCCCGTGGCG
TGGTCTTGCATGACACGCCAGGTCCTCGTTGCTGTCAGCTTTGCTGTCTGTCTTTCCTGC
ATGTTATCCAAGGCCGTTAACCTGATGCTCATAGCCAAGGCTGATAGagccgagggggga
ggggggaaacaaTTGGGCCCTCATCAGCAAAGAATGCTTACGTTGGTTTCCATTCTGTGT
CACGCCTGCCTGTGTACAGCTTGGCTCCTCATCTTCCCTCCTTACCCTATCAAGAACACA
CTGTCCCAAAACATCAAAATCATTATGGAATGCAACGAGGGCTCTGTCGCATTTCTGTGT
TGCGTGTTAGGCTACGATGCATTGCTGGCTGGAGTCTGCTTCTTCTTTGCATTCGTTGCG
CGCCAAATGCCCGACAACTTTAATGAAGCCAAGTTCATGACCTTCGCCCTGCTTGTCTTT
TTTATCGTTTGGATTTCTTTCATCCCAGCCTACCTAAGCACCCGGGGTAAATACATGGTG
GCTGTAGAAATGTTTGCCATTCTAGCTTCTGGTTTTGGCTTGCTGGCTTGCCTTTTTGTT
CCCAAGTGTTACATTATCGTACTGAAGCCCGAGAGGAACACAGAGGAATTAGTTAAGGGC
GTCACTAGTAACCGGGAAAAGAGCTCTCCATCAACCTCGCAGTCAGTCTCTGCTGTAAGC
ACTGCCTGTTCAACAGTAACACTCAATACC
>Amblyraja_radiata---CM021378.1-12427153-12441470---7_exons---phobius-tmhmm
ATGAGGTTCTGTTACCGATTATGTTTTCTGTGGTTTTCCTTTGAGTTTTCAGGGTTTGAG
ATGGCCTTGCCGGGCTGTAACCTTCAGGAATATACAGCGAATGGAGTCTTGCAACACGGC
AATATAATTATTGGAGGCGTCTTCCCACTTCACGGCACTGCGGCTATATCCAATTTGTCT
TTCACGTCCAAGCCAAATCACCGAATGTGCAATGAAAGGTTCAACATTAGGAATTACCGA
TGGATGCAAGGAATGATCTACGCAATTAAGGAAATAAATGACAATTCAACACTGTTACCA
GATGTAACTTTGGGTTATGCCATCTATGATACTTGCTACAATAGCCCAACAGCAATAGAA
GATGTGTTTGCACTGGTATCTGGGCATCGTAAGTTCACGCCAAACTACCAGTGCCAGTTA
AATTCTACCTTAGCTGCTGTGGTGGGTGCATCAACCTCAGCGATCTCAATTGCCATGGCA
ACAGTACTTGGGATTTATCGGTACCCCCAGGTGAGAGATATCAGTTACTTTTCATCCATC
CCAAGTCTCAGTGACAAAGAAAGATTCCCGTCCTTTTTCCGCACCATGCCAAGTGATATA
TTTCAGTCCAAGGTCCTTGTCAAACTGATCAAACACTTTGGTTGGAAGTGGGTGGGAGTA
TTGGCAGATAACGTGGACTATGGCATTCAAGCAGCCGAGATGTTCAAGATTCAAATGGAG
CGTATGGGAGCCTGCATTGCCTTCAATGAGGCGATCCCAATCGACGGCTCCCAAAAAAAG
TACCGCGAGATTGTTGAAGTGATAAGAAAGTCAACCGCGaagatcattgttgctttttct
tGCGACACCAACATCGTCCCCTTGCTTGAAGAGATTGTGAGACAAAACATAACAGACAGA
ACGTGGGTGGCAACCGAGGGCTGGAGCACATCAGGGCCACTCAGTGCTATCAGAAGAGAG
CACGCTAAGTACTGGACCGGAACCATCGGGCTAACACTCCCACTATGCAAACTTGAGGGG
TTCCAAGAGTTCCTCTATGGAAAAAATCCGGTGACAACCCGTGATGATACTTTCATATCT
GAGCTCTGGGAAGACATCTTTGGTTGCAAGTGGGCTTATAAACTTCCATCAAACGTAAGT
CAAGCTGATGTGAAGAAATTGTGTACcggcctggaagacctgaggaaaGCGGATCACGCC
TATACGGATGTCAGTAACTTCCGCATTGCCTGCAATGTCATCAACGCTGTGTATGCTATT
GCTTATGCCCTCCAAGACCTGCAGTCCTGCAGAAATGGGAAAGGGCCCTTTGAAAATGGA
ACATGCGCAAACATACGTTCTTTTGAACCTTGGCAGCTTCTACATTACATGAAAAATGTT
CGCTTTGTCGACCGATCAGGGATGGAGAGATATTTTGATAAGAACGGTGATTTTTTAGCC
GTGTATGATATAATAAACTGGCAGGTGTCTTCCAATGGAAAGATTCGTTACGTGACTGTA
GGTGAATATGATGCCAGAGAAGAACCGGGGCATGAGCTAACCCTCAGAGAACAGGACCTG
GTCTGGACTGGTGGCACGAGGCAGGTTCCTCGCTCTGTGTGCCGTGAAAACTGTCGCCCG
GGAACTCGGAAAAACGTTGAGGAGGGAGAGTCGATCTGCTGTTTTGATTGCATCCCCTGT
GCAAACGGCGAGATATCAAATGGCACAGacatAATCCAGTGTTTTGAGTGTCCGGAGGAT
TACTGGTCCAATAAGCAGAAGGATACGTGTGTGCTGAAGGAAGTGGAATTCCTTTCGTTT
GATGAACCACTGGGGATTGTTTTAACTTTCTTTTCAATACTCGGGATCGCCATCTCTGCA
GCTATTTTGGCGATATTTATAAAGTTCATGAACACACCCATTGTACGAGCTAACAACTAT
GAGCTTAGTTTTCTCCTCTTATTTTCTCTGACATTGTGCTTCCTGGCCTCGCTCGCCTTC
CTTGGGCGACCGACGGTCAAATTTTGTATCCTCCGTCAGATAGGATTTGGTATTGGCTTT
TCCCTCTGCCTCTCTTGCATCCTCGTGAAAACCATTGTGGTGGTACTGGCTTTCACAATG
ACCAAACCCAACCAAAACGCCCTAAAACGCTTTCGGCCTATGTATCACCGTGTGATTGTA
GCATCCATTACCTTCATTCAGATATGCATCTGCATTGGATTCCTCTTGTCCTCGCCCATC
TCTGTGCAGAAGGACGCAACAGTCGCAGTTGGTAAAATTATTTTAGAATGCAGCCAAGGA
GCAGAACAAACGTTATTTGCTATTTTAATTTACATTGGGCTCTTGGCTATTCTCTGCTTC
ATATTGGCATTTCTAGCTCGGAGGTTGCCGAACAATTTTAACGAAGCCAAATTTATCTCT
TTTAGCCTCCTTATCTTCTTTGTGGTCTGGGTTTCCTTCATACCTGCCTACTTCAGCAGC
AAAGGGAAATATATTGTTGCAGTGGAAGTGTTTGCTATTTTGGCCTCCACCTTTGGCCTG
CTTATTTGCATTTTCTTCCCGAAATGTTATATTATTTTGTTAAagcctgaactgaacaca
aagcGTGAGATGATGGGGCGTGCTCCCGCAGCAGCAGGCAATGTCCATAAACCT
>Amblyraja_radiata---CM021378.1-12615190-12622910---6_exons---phobius-tmhmm
ATGAAGGCAATAATGAGTTTCTTTGTTCGTTTTGCCCTAGCACATGCATTCTCTCTCTCA
GTGCTTGGGGTCACCAATCCAACATGTCAACTACTTGAGAAGTTTAATCTGTACGGAGTC
CACGAAGATGGTGATATCATCATTGGTGGATTGTTTCCTATTCACTTTTCAGTATCTGCA
CCTGAACTTTCCTATAAGGCAAAGCCTGAGGATCTGTGGTGTGAGGGTTTTAATTTCAGA
ACATTTCGGTGGCTTCAAATGATGATCTTCGCCATCCAAGAAATAAACAAAGATCAAACA
CTCCTTCCAAATATAAAACTAGGCTACAGCATTTATGATAACTGCCGTAAAGTACCACAG
GCAGTCAGGGCAGCATTCACTCTCCTTAATGGAATAGATAACAGCATCAATAATTCCAAA
TGTGTTGGATCACCTCCAATTTCTGCAATAGTTGGCGATGCACGATCAACACAGTCCATT
ATCATTGGAAGAATTGCAGGACGATTTGGAATTCCTATGGTAAGAACAGTCAGCTACTCT
TCTTCATGTTCATGCCTTAGCAACAAAGTGGAGTTTCCCACCTTTTTAAGGACAATACCT
AGTGATAGTTTCCAAGCCAAAGCTATGGCACAACTTGTGAAGCATTTTGGCTGGACGTGG
GTTGGGTCTATAGCCATCGAAGATGATTATGGTCAATATTTAGTTCAGTTATTTAATGAA
CAGGTTCAgaattatggcatttgccttgGGTTTACAGAGACAATTCCAAAAGTCTATTCA
CATGAAAAGATACTTCAGATTGTAGAAACCATCAAAAAATCTACAGTGAAAATTATCGTG
TTGTTTGCTGGTGTGGGAGACATAATTAATTTTGTTAATGAAGTAGTGCGACAGAATATT
ACCAATAGACAGTGGATAGCAAGTGAAACTTGGAGTACTGCTGCTCTATTGGCAACTAAA
GAAAACTTTAAATCATTTGGTGGGACCCTAGGATTTGCCTTTCGTAATGAAAAAATTCCA
CAATTCAAAGAATTTCTTCTGAAGGTGCATCCATCTTCAACTCCGGGTAATGCTTTAATA
AATCGATTCTGGGAAAATTTATTTAGTTGTACTCTTAATTCGCCCGATTATATCACTTCA
ACGATTAGTTCCAAACCAATGTGCACAAGACAAGAAGATATTGGGAAAATAGACAGTGTG
TATAGTGATGTATCACAATTGAGAGTTTCATATAACGTCTACAAAGCAGTGTATGCAATA
GCTCATGCACTTCATAATTTGGTTACCTGCGAGTCGAACAAAGGACCATTCATGCACAAA
ACTTGTGCAAATGTTTCACACTTTGAACCATGGCAACTACTCCATTACCTGAAAGAAGTT
AAGTTTACAAACCGGTATGgtgataaagtatattttgatgaAAATGGCGATCCTGTTGCT
TCCTATGATATCATGAACTGGCAAATGGATGCAAACGGTTCTGTTAAAATTGTAACTGTT
GGCCTTTTTGATGCATCGGCAGCTCCTGGGCAGGAGCTTTTCATTGATGAAGACGTtgtt
atttggaataataggaaaaAAGAGATCCCAAAATCAGTGTGCAGTGAAAGTTGCCCAGCT
GGAACAAGAAAAGCCGCACGAAAAGGAGAGCCAATATGCTGCTTTGACTGTTTGCAGTGT
GCAGAGGGGAAAATTAGCAATCAAACAGATTCTATACATTGTTTGACATGTCCAATTGAC
TATTGGTCAAATCAAGAACATGATAAATGTGTCCTGAAAGAAATCGAGTTTCTTTCATTT
GAAGATACCCTGGGGATCATATTAACAACTGTAGCATTGTTTGGAGTCTGCCTAACTGTT
GTAATATTAGCCATTTTTATCCATTACCGAAATACTCCTGTTGTGAGAGCAAATAATATG
GAGTTGAGTTTTCTTCTGTTAGTTTCATTAGTTCTTTGCTTTTTATGCTCACTGTCTTTC
ATTGGCCAGCCATCTGTCTGGTCCTGCATGTTACGACATACAGTATTTGGAGTTAGCTTT
GCTTTGTGCATTTCCTGCATCCTCGGCAAAACAATTGTTGTGTTAATGGCATTTAGTGCT
ACTCTTCCTAACAATAACATGATGAAATATTTTGGGCCCCGTCAGCAAAGGGCAAGTGTT
TTTGCATGCACTTTTTTTCAAGTTGTAATATGCACTTTATGGCTGGTTAGCGCACCTCCA
TTTCCAATTAAAAACACCAAACATCAAAGTACTAAAGTGATCTTGGAATGTGATGTTGGC
TCTGTAGAAGCGTTCTCTTGTGTCTTGGGTTACATTGGCTTGCTGGCAGCTATCTCCGTC
ATTTTAGCTTTTTTTGCACGAAAACTGCCAGACAACTTCAATGAAGCCAAGTTTATCACT
TTCAGCATGTTAATCTTTTCTGCAGTTTGGATAACTTTCATTCCAGCTTACATTAGTTCG
CCTGGAAAATACACAGTGGCTGTTGAAATATTTGCAATTTTGTCTTCGAGCTTTGGTCTG
GCTACCTGCAATTTTGCTCCTAAATGTTACATCATATTGTTGAAACCAGAACAGAATACG
AAAAAACACCTGATGGGTAAAGGAGGC
>Amblyraja_radiata---CM021378.1-34315988-34323341---7_exons---phobius-tmhmm
ATGCTGCCGCTTGCTATTTGGACCTTGTCGTTCCTCTGCGCAATCCAAGCGATGACTCCA
GCGACCGAAACAGCGTGCAAGCTGCGAGAAAAGTTTAATCCTGGCGTGTCTCAACGTGGA
GATGTCATCCTGGGCGGTTTATTCCCGTTACATTTCAGAACGGCTCCTGTGTACAACACG
TTTCGCAATAAGCCTCAGCCAGTTCGCTGCCTTCAGTTCCGACACAGGGAGCTCCGCTGG
GCGCACACCATGATCTTTGCAATAGAGGAAATAAACAGCAACGCTCAGCTCCTTCCCAAC
CTAACCCTGGGCTATCAGATCTTTGACAGCTGCCATACACACTCGGAATCACTCAAAGGA
GTCCTCAAATTACTGAACAAGGAAGATGGGCCTGAATCAAGCTCCACGTGCGCTGAACTC
CCCTCGGTCTCCATCGTGGTGGGAGACGCGGCATCCTCAGAATCAATCGCCGCGTCCCGC
CTGCTGGCTCCATTCCACATTGGCCTGATCAGCTATTCTTCTTCCTGCACCTGTCTGAGC
GACAAAAGCGAGTTCCCAACCTTCTTGCGGACGGTCCCCAGTGACGCCGTGCAGATCAAG
GCGCTGGTGCGGCTGGTCGGGCGCTTCAATTGGGCTTGGGTGGGGGTTGTGGCCGAGGAC
AGCGAGTATGGCCGCTTTGCCATATTATCGTTCCTTGAAGAAgtttcaacatttgaaaca
tgtatCGCGTTTATTGAATTTATCTCCGCAGCAAGCACTAGATCAAAGTTGGTCCAAGTG
ACGGACACCATGAAAAAGTCATCAGCTAAAGTGGTGATCGTCTTTACGTTTGAAAGCGAC
ACCGTGTCTTTGGTGAAAGAAATGCGGCAGCAGAACATCACAGACGTTCAGCTCATCGCA
AGCGAGGGCTGGATCACATCAGCCCGGCTGTGGACGGAAGAAACACGGGAAATATTTGCT
GGGACTATTGGGTTTGGGATCAGGAGAGAGGACATTCCTGGTCTGAGAGAGTTTCTCGTC
CAAGTTCACCCGTCCTCCGCACCCAACAACCCGTTCGTGGAAGAACTGTGGCTAGAGGTT
TTTGGCTGCAGCGTGCAAACTTCCAATGGGACTGTGAAGGAGACCGCGGCCCGGTACCAA
CCGTGTACTGGTACCGAGCGCCTGGGGTCGGTTGAGAATCCCTTTACCGATGTGACACAG
TTAACAATTGCCTACAACGTGTACAAAGCGGTGTACGCCATCGCCCACGCTCTTCACAAC
TTACAATCGTGTGAAAACGGAAGAGGGCCCTTCGCCAACACAACCTGCGGTCAAAAGACC
AACATTCTACCTTGGCAGCTTTTGCACTATCTCAGGGAGGTGCAGTTCACCAATCAGTTC
GGAGAGCGAGTCAGCTTTGATGAGAACGGAGATCCCATCGCTTCCTATGACATGATTAAT
TGGCAAAGGCGTCCTGATGGCTCAGTTGACTTTGTGAAAGTTGGATATTACGATGCCGCC
CTCCCTGCGGGGGAAGAATTCGTCGTGGATGCAGATGGAATCGAGTGGCACGGATCTCGA
CACAGTagtaagGTACCGGTGTCTCTCTGCACTGACTCCTGCGTTGCGGGTACAAGGAAG
GTTGCCCGGCAAGGACAGCCCATCTGCTGCTTCGATTGCTTACCGTGTTCCGAGGGAGCG
ATCAGCAATCAGACAGATTCCACGGAATGCATGAAATGTCCGATAGATTACTGGTCCAAT
GACCGAAGAGACGCTTGCGTTCCTAAACAGATTGAGTTCCTGTCGTTTGGAGAGAGCATG
GGGGTGACTCTCATGGCTATCTCCGTGTGTGGGGCCTGCGTCACGGGAGGGGTCGCGGCT
GTCTTCTTGCGCTTTATAAACACGCCCATTGTCCGGGCCAACAACTCAGAGCTGAGCTTC
CTGCTGTTAATCTCCCTCATGCTCTGCTTCCTTTGCTCAATCGCCTTCATCGGTCAGCCA
ACACCCTGGTCATGCGCGATGCGCCACACTGTCTTCGGGATTAGTTTTGTCCTGTGCATC
TCCTGCATCCTCAGTAAAACTCTAGTGGTCCTGATGGCGTTCAAGGCCACCCTGCCGTCT
AGCAACGTGATGCGATGGTTTGGACCGGCCCAACAAAGGTCAATTGTCTTCATCTCCACG
CTGATCCAAGTTATAGTGTGCGCGGTCTGGTTGGCCACGTCCCCGCCATTCCCCACTCAA
AACACCCAGTATCAAAGCGCAAAGATCATTCTGGAGTGTGCAGTGGGTTCCACGCTCGCT
TTCTGTTGTGCTTTCGGTTACATCGGGCTGCTGGCGTGCATATGCCTGGTTTTAGCCTTT
TTGGGCCGAGCCTTGCCGGACAAGTTCAACGAGGCCAAGTTCATAACCTTCAGCATGTTG
ATCTTTTTCGCAGTCTGGCTGACCTTTGTCCCAGCCTATGTCAGCACCCCTGGCAAGTAT
ACGGTGGCCGTGGAAATCTTTGCCATATTAGCGTCGAGCTTCGGGCTGCTGAGTTGTATC
TTTATTCCCAAATGCTACATTATCTTAATCAAACCGGAGGAAAACACGAAGAAACAGATG
ATGGGCAGGGCGGAGAGATTG
>Amblyraja_radiata---CM021378.1-35980520-35992674---7_exons---phobius-tmhmm
ATGTGGGGCATGTTGCTGTTGGGATGGGGTTGGCTCGTCTTTGTCCCCAGACCCGCAATA
AATCAGGCCAGCTGTAGACCTCGCCAGATCTTTGACATTCCGGGCTTGGCGCAAGACGGG
GACCTTATCATCGGCGGGATCTTCCATTTCCACAGCCACGCGGCCAAGCAATCCCAACCT
CACCCCTTCACAACTCAGCCTCGATCACCGGACTGCGGGAAGTTTAAAGCGCTGACAGGA
ATACTCAGGCAGGCAGTGCCCATGGTCCTAGTGTGGGATGGGCTCATCTCACTGGAATAT
GAGCCGGCCCTCGGCACTTGGGTTCGAGGCTTCCAGGCCACTGGTTCATCTTGGATCCAC
TTTGACCTGAAAGAATTTCAGCTGGCGCAGTCCATGATCTTTGCCATTGAAGAAATCAAC
AGCAGTAACAGGCTGCTGCCGAACGTCACCCTGGGCTATCGGATCTACGACGGCTGCCGC
AGTGAGACGCTGTCGGTGAAGGCGGTGATGGCTCTCATCAGTCTCCAGGAGGAGGATGTG
GTTGAGTCGCCGTGTACAAGCGCCCCCCGAATGCCCGCTCTACTGGCCGACGCTGGTTTC
ATCAGCTCGCTCGCCGAGACTATCCTGACCGCCCCCTTTAACATCCCGACAGTACGTACC
ACAGTGACAAATCCTATCTTAAATTCCCTCTCATGTGGTGTTGCTCTATTTGTTTTCGGG
TTGGGACAAACTGAGGATTTCTCTGCCATATGCGAATGCTTCGGCGACAGGGATGTCCCC
ACGCTGTTCGAAATGGTCCCCAGCGATTCCTATCAAATCCGAGCCATCTCGTTACTGGTG
GAGTATCTCGGGTGGAACTGGGTGGGACTCATTCAAAGCAATTCCACCTACGTCGCCATG
GAGAGCGAACATATTGTCCACAACTTCCAAAAATCTGGTATCTGCATCGCCTATCGGGCC
TCCGTCTCAGAGACTGACCCCCCCGAGAAAATCCGCGAGGTGGTCAACACAATGAAGAAG
GCTCCCACCAAGATTGTCATCGTGTTCGCTGCCCTGGCCGATATGGAAGTCTTACTACAC
GAGGTGGTGCGGCAGAATGTGACAGGGATCCAGTGGGTCGGGAGTGAATCTTGGGTTACC
AACCCAATCTTGAGTCCGGAGCAGAGCGCACGGTTCCTGACAGGGGCTTTGGGTTTCGTG
GTTCCCGATAGAAATGTGCCGGGCTTGAATGAGTTCTTGCTACGGGTCAGTCCTCTCCGG
TCCCCGCGGAACCCCCTGGTGGATGCGTTCTGGGAGAAATCGTTCGGATGCGCCATGCCA
AGGCCGCAAGATGTAGCGGGTAAAGACACATCGTCTCCGCTTGGACAATGCACAGGGACG
GAGCGCTTACAGGACATTACCAACCAATACACCGATACCTCGCACCTACATGTTTCCTTC
CGAGTGTTCAACGCCATGTTCGCCATAGCTCAGGCACTTCACGATATGTTATCCTGTGAG
AAGAACGGGTGTGCCGAGACACAGGACTTCCTATCCCACCAGCTGCTGTATTATTTGGAA
ACATTGAACACCACGGTGATTAATGGTAGCAGCATGCACTCTCATCAAGATGGAAGCTGG
GTCCCAAAATATGACCTAATAAACTGGCAAGAAAGCGCCAGTGGTTATGCTGCCATAATG
ACCGTCGGGAAATATGATGGCTCTGCGACCTTTGGCAACGAGTTGACGATAAATGACCAG
GCTATTGTCTGGAGCTACGGCAGAGAGGCCCCTCGAGGAAGATGTTCAGACAGCTGCTTC
CCTGGAACAAGGAAGGAGACAAGGCTTGGAGAACCCGCGTGTTGTTTTGACTGTGTACCG
TGCCACGATGGTGAAATTAGTAACGTCACAGatgCTATGTTTTGTACCAGTTGCCCATTG
GAATACTGGCCCAATCAACCGAAGACTGAATGCCTACTGAAGGATCTCGAGTACCTCTCC
TTCGAAGACACAATAGGTGCCACATTGGCCAGTTTTGCAGTTGGGGGTACCTGCCTGACC
ATAGCCACCATTGTGATATTCTACCACTACAGGCACAGCCCACTGGTCCGTGCCAATAAC
TCGGAGCTGAGCTTCATCATTCTTTTCTCCTTGGGACTCTGCTTCCTCTGTGCCCTGGCA
TTTATTTCCAGCCCGTCCCACTGGTCCTGCATTCTCCGTTTCACGGTGTTTGGGGTGACC
TTCGCCATGTGTCTGGCAGGGGTCTTGGGCAAGACGATTGTTGTACTCATGGCCTTCAAG
ACCAGATCGCCCAAAAACCAGGCAATGAGATGGTTCAGCCCCAATCGCCAGCGGTTGGCC
GTGTTAATCCTCACCTTTGTCCAATGTATCATCTGCATCTTTTGGATCATCCAGTCTCCT
CCTTACCCGTTCAAAAGTTCAACCTACTACCCAAACGTGCTGAGCTTGGAATGCCAGGTT
GGGTCCGATGCCTACTTCTGGGGGGTTTTCATTATCATCTTCCTCTTGACTGGGATAACT
CTGTTCTTCGCTTTCCTCGCTCGGAAACTCCCCGATTCCTTCAATGAGGCGACGCACATA
ACCTTCAGTCTGCTCATCTTCTGCGCGGTCTGGATCACCTTCTTCCCCGTGTACGCAAGC
GCCCCAGAGAAGTACGCTGCCTCCGTGCATGTCTTCGCGATCTTGGCCTCCAGCTTCAGC
CTCCTGCTTTGTATCTTTGCCCCCAAGTGTTACATTATCTTGTTCAAGCCAGAACGTAAC
ACTAAGAAGTGTCTCTTCACCTACTCATCCCCA
>Amblyraja_radiata---CM021378.1-35998798-36010346---5_exons---phobius-tmhmm
ATgattttcaccatcgaggagatcAACAGGAAGCAGATTCTGCTGCCCAACATCACCCTG
GGTTACCAGATCCACGATGGCTGCGGAGATCCGGCCATGTCCACCAAAGTGACCACTTTG
CTAATCAGCGGGCAGGAAGCGACGCTGGCTGACCCCAAGTGCAAGACCACCACCAACATC
CCGATCATCGTCACGGACGCGGAGTCCATGCAGTCGGTAGCTGTGGCGAGAGTCATCACC
CCTTTCAATGTCACCATGTTTAGTTACTCCGCCGCATATGACTATCTCAACAACATGTAT
GAGTTCCCAACGTTCTTCCGAACCATTCCCAATGACTACCACCAGGTCGATGGTTTAGCC
CAGCTTGTCCAGTATTTTGGATGGAATTGGATCGGGACCATCAGGAGCAACACCACGTAC
GGAGCCCTGGCAATGGACGAGATCATCAAGAGTATGAAGAGCTTCGGTATCTGCATCGCC
TTCTCGGAGGCGGTCCATAAAACTGACTCCAAAGACAAGCTCCTGGATCTCATCAACACC
ATCAAGCGGGCCACCACGAGGATCGTCGTTGCCTTTGTCGCCCAGGCCGACATGGCAGTA
CTGCTCAAAGAGATTGTCCGCCAGAATGTGACGGGGATCCAGTGGGTCGGCAGCGAGTCC
TGGGTCAcaatgcccaacctctcccccaaAGAAGCAGCCAGATTCCTGGCCGGGACGGTA
GGCTTTGCCGTTCCCAGGGCAACGCTGCCAGGATTGAAGGAATTCCTTCTCGAGGTCCAT
CCCTCAAAATATCCAGAGAATGATTTTGTGGCCGAATTTTGGGAAACTACATTTGAGTGT
TCATTTGAGAAGCCAGTGAACTTCAGTCAAGAGAACGGAGGGACTCGGGGAAAAATATGT
TCTGGTGCAGAAAGGTTGGAAAATATACATAATCAGTACACGGATGTGTCGCAGTTGAGG
ATAGCTTACAACGTCTACAAGGCAGTGTATGCCATAGCACATTCACTCAACAGCATGCTA
ATAAAAACCAACTTCACCTACTCACAACTCGACCTTTGGGAGCTACTTCATCATATGTAT
GCAATAAACTTCACAGCTAAGAATGGGGAGTACATATATTTCGACGAAAACCTGGATACA
GTCCCGTTGTACGAACTGGTAAACTGGCAGTCAAATTCTGAAGGAGTGGGTCACATTGTT
ACAATTGGAAACTATGATGGACTTCTAGAATTTGAGAAAAGACTGCACATAAGCAAAGAG
GATATTATTTGGATTGATGGAAAGAAAGAGGTTCCACGTGGAGTTTGCTCTGACAGCTGC
CTTCCCGGCACATGGAAAACGGTCAAAAAGGAAATGCCATTGTGTTGTTTCATCTGCATC
CCATGTGCTGATGGGGAGATCAGCAATGTGACAGATTCAGTGTCTTGCCTGAAGTGTTCT
CCAGAGTTCTGGTCCAATGAGCTGAAAACCCAGTGCGTGCCCAAGAGAGTCGAATTCCTT
TCCTTTGATGATGAGATGGGAAGTTCGCTTGTGACCCTGGCAGTAATCGGAGCCTTCTTA
ACCATGGCAACGGCTGTCGTTTTTTACAAACACAAAAGCACGCCTCTTGTCAAAGCCAAT
AACTCGGAGCTGAGCTTCCTTCTTCTCTTTGCATTGACCCTATGCTTTCTCTGTTCCCTC
ACCTTTATCGATCGCCCTTCCACCTGGTCCTGCATGTTACGCCACACGGTTTTCAGTATC
TCATTCGTCCTTTGCCTCTCTTGTATTCTGGGCAAAACCGTTGTGGTGTTGATGGCCTTC
AAAACCAGACTCCCCAACCGCAAGAAGATTAAATGGTTTAACCCCATGCACCAACGGCTG
AATGTCTTTAGTCTTACCTCTGTTCAAACCGTCATCTGCATCATTTGGCTCACCTCCTCA
CCTCCGTTCCCTGTCAACAGCACAAAGTACTACAAGGCTATCATCATACTGGAGTGTAAT
GTTGGCTCCATGGTCTACTTCTGCTGCGTGTTCAGCTACATTGGTGCCCTTGCATGTCTC
TGTTGTGCCCTTGCATTTTTAGCTAGGAAACTGCCCAACAACTTTAATGAAGCCACCTTC
ATAACCTTCAGCATGCTGATATTCTGTGCCGTGTGGATCACCTTCATCCCCGCGTATGTC
AGTTCCCCAGGGAAGTACTCAGTGGCCGTGGAGGTTTTTGCAATCTTGGCGTCCAGCTTT
GGTCTGCTCTTCTGCATTTTTGCTCCCAAGTGCTACATCATCTTGCTCCAGCCGGAAAAA
AACACCAGAAAATATTTAATGCAGAGAGGGATAAAACAA
>Amblyraja_radiata---CM021378.1-36537876-36550069---5_exons---phobius-tmhmm
ATGATCTTTGCCATAAAGGAGATAAACCGGGATCACACGCTCCTGCCAAACATCACGCTG
GGGTACAGGATCCACGATTCCTGTGCCTCGCCCTCGCAGTCTGTGAGAGCGGCCCTCACG
TTGATTAGCGGACAGGAAACAACCAGCCCTGACTTTAAATGCACGGGAGCCCCTCCAGTG
CCCGTCATCATCGGAGAGTCGGGATCATCCCAATCGATATCCATTTCAAGAGCAGTCGCA
CCCTTTGGAGTCTCAATGGTTAGTTATTTCTCTACCTGTGCATGCCTTAGCAACAAGCAG
GAATACCCGACATTTTTTAGAACAGTCCCAAGCGACTTATTTCAAGCCAAGGCTTTAGCT
CAGCTGGTGAAGTACTTTGGCTGGACTTGGATTGGAACCATTGCCGGAGACAATGATTAT
GGCCAGTATGGGATCCAAGCATTCAGTGAGCAGGCGAAGGAAGCTGGGGCCTGCATCGCT
TTTTCAGAAACGGTTCTCAGAACATACCCCAAGGAGAGGATCCTCAAGATCGTAGGGACC
ATAAAAAGGTCGACTGCCAAGGTCATCCTGGCCTTCGCCTCCGAGGGCGACCTTTACCCT
CTGCTGAGAGAAATTGTCCATCAGAACATCACCGGGATTCAGTGGATAGCGAGTGAGGCT
TGGATTACAGCATCGAGACCTTCCAGCAAGCACAATTTCCAATCTCTCGGGGGCACGATT
GGATTTGCAAGCCACAAAATGAAAATCCCCGAATTTGGAAGATTCCTCTCAAGTCTACGC
CCTTCAAATTCAACTGGGAGCTTCCTGGATGCTTTCTGGGAGACGCTGTTTGATTGCtct
tttaaagcagaaatgcacGACTCTGCATTTAACACTGCAAAATGCTCGGGTCAAGAGGAC
TTGCAGAAGGTGAATCATTCCTTCTTTGACATCAATCAATTACGAGTGACTTATAACGTC
TACAAAGGAGTTTATGCCATCGCGCATGGCCTCCACAATTTGCTATTTTGTCCAGATAAA
TTATTGGGAGCTAATCTCTGCGCCAACGTTTCAAATATTGATCCATGGCAGCTATTTCAT
CACTTGAAAGATGTAAGATTCACCAACCGTCTTGGAGAACAAGTATATTTTGATCCCAAC
GGCGATCCACCTGCATCATACGATATCATAAACTGGCAGATGAATGACAAGGGCTTGGTT
CAACATGTAACAGTCGGCTATTTTGACACATCTGCGGCACTGGGAAAAGAGTTTGTGATA
AATGAAGATATTATTCTCTGGCATGGGAACCAAAGAACAGTCCCACAGTCCATCTGCAGT
GAACATTGCCCACCTGGTACTCGAAAAGCTGCACAAGATGGACAACCTATTTGCTGCTTT
GACTGCATCTTGTGTGCCGAAGGTGAAATCAGCAACTCAACAGATTCAATAGAATGCATG
AAGTGCCCCTTGGAATATTGGTCCAGTCAGGACAGACAACAGTGTGTAGGTAAAGACATT
GAGTTCCTTTCGTTTGATGATACGATGGGAATGATACTGGGGGCTGTGGCGTTGCTTGGA
ACGTTGAACACTCTCGTGATTGCATCTCTCTTCCTGCACCGCAAGGATACGCCCATCGTC
AAGGGCAATAATGCTGAGCTCAGTTTCCTGCTGCTGTTTTCCCTGGGACTTTGCTTCCTG
TGCTCGCTCACCTTCATTGGCCGCCCTTCCCACTGGTCCTGCGCACTGCGGCACACTCTT
TTTGGGATCGCTTTCGCCCTCTGCGTATCCTGCCTGCTGGTCAAGACTGTTGTGGTGCTA
TCGGCCTTTAAGGCGACTGGCCCCCAGACGAGGACAATGAAGTGGTTCGGAGCTGCCCAG
CAAAGACTCATCGTTTGTGGGTGCACCCTCCTCCAAATTCTGATCTGCGTCACCTGGCTT
GCCATGGCACCACCCTTCCCATCGAAGAACATGAGATACCACAACACAAAGATTCTGCTG
GAGTGTGATGTAGGATCTCCAATAGCTTTCTACTGCGTGTTGGGCTACATCGGTGTTTTA
TCCGGCTTGTGTTTTGTGCTGGCTTTTCTAGCTAGGGAGCTCCCTGGGAAATTCAATGAG
GCCAAACTCATAACCTTCAGTATGATCATCTTCTGTGCTGTTTGGCTGACCTTCATTCCA
GCCTACGTCAGCTCACCGGGAAAGTACACCGTCGCCGTCGAAATCTTTGCTATTCTGTCC
TCCAGCTTTGGTTTGCTCTTCTGCATTTTCGTTCCCAAGTGCTACATTATCTTGTTCAAA
CCAGAGGAAAATACCAAGAAGGGCTTGATGGGGAAAGGCACTTTCAAAAAGAGT
>Amblyraja_radiata---CM021378.1-36564379-36577571---7_exons---phobius-tmhmm
ATGTGGCTGTGTGAATATGCTCTTGCAGCAGCAGATCCGAGCTGCAGACTTTGGACAAAG
TTTAACCTCAGCACGACCTCCGAGGCTGGAGACGTGACCCTGGCCGGTTTGTTTCCCGTT
CACTACCGGATAATTCAACCCGATCCCTCCTTCCAAGTGGAAGCAGCAACACCTACTTGT
GAGGGcttTGACTTCAGGAGCTTCCGCTGGGTGCAGACGATGATTTTTGCGATTCGAGAA
ATAAACAAGGACACCGGGCTCCTTCCGGGCGTGAAGCTGGGCTACCGGATTTACGACACC
TGTGCCACCCACACCCAGTCCCTGAGATCGACCTTGGCATCAACGACGGGCGAGATGGAG
GAGGTGCCCGCACACGACTGTGAGGCATCTGCTTCCATTCCTGTGATTGTTGGTGACTCG
GGGTCCACACAGTCCATGATAATACAGAGGACCCTGGGCCCTTTCAGAGTTCCAATGGTC
AGCTACTTTGCCTCATGCGCGTGCCTGAGCCGGAGGAGTGAGTTTCCGACCTTCTTCAGG
ACCATGCCCAGCGATGCCCATCAGGCGCGCGGCATGGCGCAGCTGGTGGCTCGCTACGGC
TGGACCTGGGTGGGGTCAGTGGTGGGCGACGATGACTACGGCCGCAGCGGCATTCAGGCC
TTCACGGACGAGGTCAGCAAGCTCGGGGTGTGCGTCGCTTTCTCCGAGCTCATCCCGAAG
GTGTACTCCAGGCCGAAGATCCTTCAGATCGCGGAGACCATCCGAGCGTCGAGTGCCAGA
GTCATCGTCATGTTCGCCATCGAGGGAGACGCCTACCCCTTGGTCAGAGAAATGGTCAGG
CAGAACATCAGCGGCCGCCAGTGGATCGCCAGCGAGGCCTGGGTGACGTCGGCCTTGATG
GGAGCCGGCGAGAACCTCCTCTCTCTCAGCGGGACTATAGGCTTCGCAATCCGCAGAGGC
CAGATCCCGGGCCTGAGGGACTTCCTTCTTGAAGCCCATCCGTCAAAAACTCCCAATAAC
CCCTTTGTGAAGGAACTCTGGGAGACCATATTTCATTGCTCCCTTAAGAATTCAGGTAGT
GTCAAAGGAAGCAATGCATCAAATGTCGCTCCGACCCAATGTACAGGTTCAGAGGACTTA
AGCAGtgaatacaatatatattcaGATGTGTCACAACTGAGAGTCTCCTATAATGTCTAC
AAAGCCATATATTCAATAGCTCATGCCCTTCACAATATGAACTCTTGTAAAAGTGGCACT
GGACCAAATAATACCTGTGCAAAtattttcaacttcaaaccatggCAGCTCCTCCATTAC
CTGAAGCAGGTGATGTACACAACGAAGTTGGGGGAGAAGGTTTACTTTGACGAGAATGGG
GACCCACTGGCATCGTATGATATCATCAATTGGCAAAGAAAAACAGATGGGTCCATTAAG
TATGTGCACGTTGGCAGGTTCAATGCAGCTTCAGGCTTGGAACATGGTCTTCAGATAAAA
GAAGAACTTATCATTTGGCACGGCAACCAAACCTTGGTCCCGCACTCCATCTGCACGGAG
AGTTGTCCTCGAGGCACAAGGAAGGTTCTTCCAAAAGGACAACCTGTTTGCTGTTCTGAA
TGCCTGCAGTGTCCTGATGGAGAGATCAGTAATGTAACAGATTCCCTCAACTGCATTGCT
TGTGCTCCAGAGTATTGGCCCAACACACCGAGGAATGAGTGCATACTCAAACACATTGAG
TTCCTCTCGATGGAAGATGGCACGGGAATGGCCCTGACCACCGTGTCCTTGCTGGGAACG
GCCAGCACGGTGTTGATGGCCGGAGTGGTCTGGTACTACAGGAGGACCCCCATCATCCGC
GCCAACAACTCCGCCCTCAGCTTCCTGCTCCTCTTCTCCTTGGCGCTCTGCTTCCTGTGC
TCGCTCAGCTTCATCGGCCGACCCTCGGCCTGGTCCTGCAGGCTGAGGCACACGCTGTTT
GGCATCAGCTTTGTCCTCTGCCTCTCCTGCGTGCTGGCCAAGACCCTGGTGGTGCTGGTG
GCCTTCAAGTCCACTCTTCCTGGCAACAAGCTGATGAGATGGTTCGGGAGCCTGCAGCAG
ATCCTCAGCGTCCTCCTCTGTACAGCTGTCCAGGGGGGCATCTGTCTAGCGTGGTTACTC
CTGGCAGCCCCCTTCCCCGTGAAGCAGACCAAATACTACAAGGAGAAGATAATCTACGAG
TGCGACGTGGGCTCGATGGCTGCGTTTTGCTGCGTGTTGGGGTACATCGGCTTCCTGGCC
TGCGTCAGTCTTGCTCTTGCCTTCCTAGCCCGAAAGCTCCCGGATAACTTCAACGAGGCC
AAGTTCATCACCTTCAGCATGCTGATCTTCTGCGCCGTGTGGCTGGCCTTTATCCCCGCT
TACGCCAGTTCTCCCGGCAAGTACGCCGTGGCCGTCGAGATCTTTGCCATTCTGGCGTCG
AGCTTTGGCCTGCTGACCTGCCTATTTGTGCCCAAATGTTATATCATCCTTTTAAAACCA
GAACAAAACACCAAGAGACATCTCATGGGAAGAACAGGC
>Callorhinchus_milii---MU249842.1-567777-574992---7_exons---phobius-tmhmm
ATGTGTTGCTGTTTATTGATCGTGATTGTCAACAGCGCACTGCTGTCTGTGGCCAAGGCA
ACGGCTACGTGTAAGGTGCGAGAGGACTTTGTCTCACCCGGATTGGCAAAGGGTGGAGAT
GTGGTTATTGGAGGAATGTTCCCAGTCAGTCTACATGTTAACAAACCAGACCTTTCCTAC
AAAACTAAACCTGATCAGCTACGCTGCACAGGGTTTGATCTCAGGGCGTTTCGTTGGATC
CAAACAATGATATTTACCATTGAGGAAATAAACAGGGAGGCGGCACTTTTACCTAATCTC
ACCCTGGGCTATAAAGTGTATGATACCTGTGATATATACGCGCTGAGAGCAGTGATGGCA
TTTGTCAGCGATGGTGAGCAGACTGTGTCCTACAGCAGCTGTGATGGGGCTTCGGTCCCG
GCAATGATCGGTGAAGCTGGTTCTCTTCAGTCCACTATCATGGCCAGCACCACCGCACCT
TTCCAGATCCCAATAGTAAGTACCGACATTCTCTCTAACATCAACTTTAATATCTTGCAG
CTCAGTTACTTTTCCACTTGTACCTGTTTGAGCAACAAGAAGAATTATCCCAACTTTTTA
CGCATGGTGCCAAGCGACTCATTCCAGACGCAAGCATTAGCGCAGCTGGTCAGACACTTT
GGCTGGACCTGGATCAGGGCTCTGGGCAACAACGATGACTATGGCAGATCTGGGGTCCAA
CTGTTCAGCCAGAAGGTGATGGAGTTGGGGGCATGCATGGCCTTTTCACACATCCTACCC
AAAATCTACAGTGCGGAGATCCTCGCTGGCATCGTGAAGGTCATCAAAGAGTCAGGGGTT
AGGGTCATTGTGGTGTTTGCATCTGAGAAGAAAATGCTGGAGCTGGTACAGGAGGTGGTG
AGACAgcagGTGACTGGGATCCAGTGGTTGGCTAGTGAAGCCTGGGTCACTGGGGCTGCC
CTCTTCAACTCACACTTAGCCCCATATCTAGCAGGAACCATTGGCTTCTCTTTCCGCAGA
GCAGAGATCCCCCAGCTCAGAGAGTTCCTCTTGCGGGCGCGCCCTTCCCCGCAGGACAGA
GACAACTTCCTGACTGTCTTCTGGGAAGAGTTGAACAGCTGTAAGTTTAACATGTCGGTT
GATGTCAGCTCCCAACGCCAGCCCCACTTGTGCACGGGCTCAGAAGACCTGGAAGAAATT
GAAACCATTTATTTTGATACGTCGCAACTGAGGGTTTCCTACAACGTATACAAAGCAGTT
TATGCCATTGCTCATGCACTGCGGCAGCTACAGTTGTGTCAAAGTGGCAGAGGGCCTTTT
GGGAGCAATGAGTGTGCAGATGTACACAGCTTTGAACCATGGCAGCTCCTGCACTATCTG
AAAGGAGTGAAATTCACTGACCATTTTGGAGGAGAAGTGGCTTTTGATGAAAACGGGGAT
GCAATCGCAGTTTATGACATTATTAACTGTCAGATTGGAGCTGGCGGGGATGTGACGTTT
GTGgaagttggtcattttgaaGCCTCGGCGCCTCCTGGGGAGGAGCTGGTTTTAGATGAA
GAAGTGATCGTTTGGGCAGGAGGAAAACTCAGGCCTCCACGGTCAGTGTGCAGTGAAAGC
TGCCCTTCTGGAATGAGGAAAGCTTCTCGTGATGGTGAACCTCTCTGTTGCTTTGACTGT
GTGCCATGTGCTGAGGGGGAGATCAGCAATCAAACAGATTCCGTGGAGTGTACCAAATGC
TCGACTGACGACAGGTCAAATCCCGAGAGAAACGCATGCATCCCAAAGGAAGTTGAATAC
CTTTCTTTCCAAGAGGCCACAGGTATTGCCTTAGTGGCTATCGCATTGTTCGGAGCCTGT
TTAACAGTCACAGTGTCAGTGATCTTCTTTCATTACAAAACCACACCGGTTGTCAAGGCC
AACAACTCGGAGTTAAGCTTCCTTCTCTTGACTTCATTGGTGCTATGTTTTCTGTGCTCA
ATCGCATTCATTGGCCAACCCACAGACTGGGGTTGCAAGCTGCGCTACACTGCGTTTGCT
GTCATCTTTGAGCTCTGTATTTGCTGTGTCCTCGCCAAAACCGTGGTGGTGCTGATGGCG
TTCAGAGCCACACTGCCCAACAGCAATGTCATGCAATGGTTCAGCCCAGCTCAACAGcga
gctgctgtgttcatcgcCATGTGTGTTCAGGTGCTGATCTGTGTGGCCTGgttaatggtt
tctcctccttttcCATTTAAGAACACCACCCACCAAAACGCCAAGATCATTCTGCAATGT
CATGTGGGCTCCATGGTGGCTTTCTGTACTGTGTTGGGGTACATTGGCTTCCTTTCATGT
ATCTGCTTCGTGTTGGCGTTTCTGGCAAGAAAATTGCCAGATACATTTAATGAGGCCAAG
TTCATAACGTTCAGCATGCTGATATTCTTTGCAGTTTGGATAGTATTTATTCCCGTGTAT
CTCAGCTCTCCCGGAAAGTACACAGTGGCTGTGCAAGTCTTCGCTATTCTGTCCTCCAGC
TTTGCTCTGCTTCTCTGCATCTTTGCTCCAAAATGTTACATCATATTGCTACAGCCAGAG
AGGAACACCAGACAAGGCCTGATGGGTAAACAT
>Callorhinchus_milii---MU249842.1-576803-583140---6_exons---phobius-tmhmm
ATGAGACTTGGGTTTATTTGGGCTACTTTGCTGTTACACTGCAGCAGGTGCATGACTGCA
ACAGCTGATCCTGTCTGTAAACTTTGGGAAAAATTCAGTCCTGGAGCGTTTGAAGATGGT
GACTTGATTCTGGGGGGTTTATTTGGAATCCATCTCAGGACAGCTCCGGACTATAATTCA
TTTCACTCTGAACCACAGCTGATTCCATGCCTGGAGTTCAACCAAAGAGGACTGCGCTGG
ATGCAAACTATGATCTTTGCAATAGGAGAGATAAACCGCAGCCTGGAGTTGCTTCCTAAT
GTAACTCTAGGTTACAAGATCCTGGATAGTTGCGACATAGCTTCCGAAGGCTTGAAAGAA
GCCCTTAAACTGCTCAATGACGAACAAGATATCATTTCCAATCCCAGTTGTGGTGGGTTT
CCATCGATACCAATCATTGTGGGAGATGGAGGATCATCACAGTCTGTGGCAGTTTCTAGA
ATTGTATCTCCATTCGGCATTGGTTTGGTCAGTTACTATGCTTCCTGCACATGTCTGAGC
AATAAGGGTGAGTTCCCCACATTCTTCAGGACCATCCCTAGTGATGCTGTGCAAATCAAA
GCCATAGTCAGACTCCTCCAACATTTCAGATGGACATGGGTGGGAGCTGTGGCCGAAGAT
AACGATTATGGTCGCTTTGGCATGATGTCTTTCATTCAAGAGGTGGCTCGCTCTGACATC
TGCATTTCTTTCATTGAATTCATCTCTGCCACTCGTACTGAGGAGAGAATTCTCGAGGTG
GTAAACACCATTAAGACATCCACTGCCAAAGTAGTCATCATTTTCTGTGGTGAGGTCGAG
ACACCTCTTTTGGTGAAAGAACTCAGACTGCAGAATATCAGTGACATCCAGCTGATTGCC
AGCGAGGCTTGGATCACATCATTTCACTTGTGGACAGAAGAAACTGATGAGATATTGTTT
GGAACATTGGGTTTTGGGATTCGCAAAGCGGAAATTCCAGGGCTAAGAGAATTCCTTGTC
ACACTCCATCCTTCTACAGCATCAGACAACCCGTTTGTGGAAGAACTCTGGGAGGAAGTG
TTTGGCTGCAGTGTAAATATCTTAGCTCTCAGCCCAGGTCAAAGTGAGTCAATGTCTTTA
TACACACAATGCACAGGGTCAGAGAGTTTGGAGAACACTGAGACTATATACACTGACGTG
TCCCAGTTACGAGTCTCATATAACGTTTACAAAGCTGTGTACGCTATTGCTCACGCTCTT
CATAACTTGCTGTTGTGTGAAGATGGGAAAGGCCCATTTGCTAACAAAACTTGTGGCCGA
AAGTCACACATTGAGCCATGGCAGCTGCTACACTACCTAAAGGAAGTCAGCTTTACCAAT
CAGTTTGGAGAAGACATTGCCTTTGATGAATATGGAGATCCCATCGCTTCATATGATCTC
ATCAATTGGCAGAGAAGTGAGGATGGCTCCCTTCAACTGGTGAAAGTGGGTTATTATGAT
GCATCGTTGTCACCTGGAGAAGAACTAGTATTGGATGAAGGAAGAGTTACATGCCATGGG
ACAGGAAACACTGTGCCAGTGTCAGCGTGCAGCCAGAGCTGCGTGCCTGGTACCAGGAAA
GCCTTGCAAGAAGGTCAGCCGATCTGCTGCTTCGATTGTTTACCATGTGCTGATGGGGAG
ATCAGTAACCAAACAGATGCTACAGAATGCATCAAATGTCCTGTGGAATCTTGGTCTAAT
GGCCAAAATGATGAGTGTGTACCAAAAGAAATTGAGTTCCTCTCCTTCCAAGACACCATG
GGGATAACACTCACGGTCATCTCACTGTCTGGGGCTTGTATCACAGTGACTGTCGCATGT
GTGTTCTTATATTTCATAAAGACTCCCATTGTAAAGGCTAACAATTCTGAACTCAGTTTC
CTACTACTGACATCATTAATCCTGTGTTTTCTGTGCGCCATTGCCTTCATTGGACAGCCA
ACAGCTTGGTCATGTATGGTGTGCCACACTGTGTTTGGAGTCAGTTTTGTTTTGTGCATT
TCCTGTATTCTTGGTAAAACACTAGTGGTGCTGATGGCGTTCAGAGCAACACTGCCGGGC
AGTAACGTAATGAAATGGTTTGGAGCCACACAGCAAAGGTCAATTGTCTTCATCACTACA
TTGATTCAAATGATTCTATGTATAATATGGTTGACCACATCACCTCCATTCCCAGCCAAA
AACTTTAAGTATCACAAGGCAACGATTATCCTTGAATGTGATGTGGGCTCCACTGTGGCC
TTCTGCTGTGTGTTGGGTTACATTGGGCTATTAGCCGggacttgttttattttagctTTC
TTAGCTCGAAAGTTACCAGATCAGTTCAATGAGGCTAAATATATAACCTTCAGCATCCTG
ATCTTTTTTACAGTGTGGGTAACGTTTATACCAGCATATGTCAGCACTCCTGGCAAATAC
ACTGTGGCTGTGGAGATATTTGCCATATTGGCTTCAAGCTTTGGTCTCCTTTTCTGTATC
TTTGCtccaaaatgttacattatCTTGTTAAAGCCAGAACACAACACCAAGAAACATCTG
ATGGGTAAA
>Callorhinchus_milii---MU249842.1-586093-592705---6_exons---phobius-tmhmm
ATGCTGCTCCATGGGATTCTGTGGTTTTGGCTTCTGATCCAGACTGTTTCCAGGGTGGCT
GGAGGGGACGTGACTTGTAAACTTCAGGACAATTTTAACACCCGTGGTTTGTTCAAGTCC
GGAGATGTAGTTCTGGGTGGGTTATTTATTGTGCATTTCAGAACAGCTCAGCGGAACACC
TCGTTACATTCTAAACCTGAAGAGAAGCGTTGCCAAGAgTTCAACCTGAGAGGACTCCGC
TGGGTTCAGACAATGATCTTTACAATAGAGGAAATTAACAGGAATCCAGCTCTGCTTCCC
AACACAACCTTGGGTTACAGGGTTATGGACAGCTGCGACACATCATCAGAAGCGCTGAAA
TGCACTCTCCAATTCCTTAACCAAGATGAGGAAAAGGCTCCTTTGGGTCACCAGTGTGAC
AGATCCCCGTCTGTGCCTCTTATCATCGGGGATGCCGGGTCATCCCACTCCGCTGCTGTA
TCCCGCATTGTGGGCCTTTTTGGGATTCCCTTGGTGAGTTATTTTGCGACCTGCGCATGT
CTTAGCGACAAGCGAGAGTTTCCCACGTTTCTCAGGACGGTTCCCAGCGACGCTGTTCAA
GTCAAAGCATTGGTCAGTCTAGTCCAACGTTTCCAATGGACTTGGGTCGGGGTTGTGGCC
GCTGACAGTGACTATGGCCAATTTGGCATTCAATCTTTTATTGAGGAAGTCACAAACTCC
AATGTCTGCATTGCCTACATTGAATTCATCCCTCCGGTTCGGACCAGAGATATGATCCAG
CAGATTGTAAATaccattgggacatcctcggcCAGAGTAATGGTGTTGTTCTGCGGGGAG
AGTGACACTCTGGTCGTGATTGAGGGATTGAAAGAGCAGAACATTACTGACATACAGCTG
ATAGCAAGCGAAGCCTGGGTGACGTCATCCTTGTTATGGACAGAGGAAACTCAGGAGTTA
CTGTCTGGAACAATAGGTTTCGGAATTCGCAAAGCAGAAATTCCCGGGCTGAGAGAattc
cttgtcaaactccatccTTCCACAGCGCCAGATAATCCGTTTGTGAGGGAACTCTGGCAA
GAAGTATTTGGGTGTGAATTGGAAACAAGGATTGGATTGTTGGAACAGAATACATCCTTA
TCTCCTTATGGGCCGTGCACAGGACTGGAGAACTTGGAGACAATTGAGAACATATACACC
GATGTCTCCCAGTTAAGAGTTTCATACAATGTGTATAAAGCTGTCTATGCCGCAGCCTAC
GCACTTCATAATTTGCTGTCATGTGAACTTGAAAAAGATCCATTTACCGATAACACATGT
GGCCAAAAATTCACCATTTTGCCTTGGCAGCTTCTGCACTACCTCAAGGAGGTGAGGTTT
ACCAATGGGTTTGGAGAAGACATCGCCTTTGATGACTATGGAGATCCCATCGCTTCGTAT
GATCTCATCAACTGGCAAAGGACAGCTAATGGTTCTGTAGACTTTGTTAAAGTTGGGTAT
TATGATGCAGCATTGCTTCCAGGGGAAGAACTAGTATTGGATGAAAGTACTATCTATTGG
AATGGAAGACAAAATAATGTGCCAATCTCAGTGTGCAGCCTAAGCTGTCCTCCAGGAAGC
AGAAAAGCGGCTCGAAAGGATCAGCCGATCTGTTGCTTTGATTGTATAGTCTGTGCCGAT
GGGGAGGTCAGTAACCAAACAGATTCTGTCGAATGCTTGAGATGCTCAGTACATCACTGG
TCGAATGATAGAAGAACAGAATGCATTCTGAAAGACACAGAATATCTCTCCTTCCAAGAC
ACCATGGGGATAACACTCACAGTCATCTCACTGTCTGGGGCTTGTATCACAGTGACTGTC
GCATGTGTGTTCTTATATTTCATAAAGACTCCCATTGTAAAGGCTAACAATTCTGAACTC
AGTTTCCTACTACTGACATCATTAATCCTGTGTTTTCTGTGCGCCATTGCCTTCATTGGA
CAGCCAACAGCTTGGTCATGTATGGTGTGCCACACTGTGTTTGGAATCAGTTTTGTTTTG
TGCATTTCCTGTATTCTTGGTAAAACACTAGTGGTGCTGATGGCGTTCAGAGCAACACTG
CCGGGCAGTAACGTAATGAAATGGTTTGGAGCCACACAGCAAAGGTCAATTGTCTTCATC
ACTACATTGATTCAAATGATTCTATGTATAATATGGTTGACCACATCACCTCCATTCCCA
GCCAAAAACTTTAAGTATCACAAGGCAAAGATTATCCTTGAATGTGATGTGGGCTCCACT
GTGGCCTTCTGCTGTGTGTTGGGTTACATTGGGCTATTAGCCGggacttgttttatttta
gctTTCTTAGCTCGAAAGTTACCAGATCAGTTCAATGAGGCTAAATATATAACCTTCAGC
ATCCTGATCTTTTTTACAGTGTGGGTAACGTTTATACCAGCATATGTCAGCACTCCTGGC
AAATACACTGTGGCTGTGGAGATATTTGCCATATTGGCTTCAAGCTTTGGTCTCCTTTTC
TGTATCTTTGTtccaaaatgttacattatCTTGTTAAAGCCAGAACACAACACCAAGAAA
CATCTGATGGGTAAACCAGTAATAAACAGAAGA
>Callorhinchus_milii---MU249842.1-594168-600708---6_exons---phobius-tmhmm
ATGCTTTGTTCACTCAGCTTCCACTTTACCTTCTTTTTGGTCAATTCTGTTCTTGTCAAA
CCTGACAACGTCTGTGAGCTTCTCGGAAAGTTTAATCTCCCTGCACTGGTTGCTGACAGT
GACATAACCATTGGTGGGCTGTTCCCCATTCACTTCAGGGTGATTGAACCGAATCTTTCA
TTTCAAGCTGCCCCCGAATTGTCACGTTGTGAAGGTTTAAATTTCAGAGCATTCCGCTGG
GTGCAAACCATGATCTTTACAATAGATGAAATAAACAGAGACCCTCGACTTCTGCCAAAC
ATAACGCTGGGTTACAGGATCTTTGACTCTTGCGACACACACTTCCAGGCTCTGCGAGCT
GCCCTAACCATCAACAATGGTCAGGAAACCTCGGTGGCTGATTATGACTGTGCTCCTTCA
ATGTATGCAGTCATTGGAGACTCGGGATCTACCCAGTCCATCGTGGTGACAAGGCTGCTT
GGGCTATTCGGCATCCCGCTGGTTAGTTACTTTTCTACTTGTGCCTGTTTGAGCGACAAG
CAAGAATATCCAGCATTCCTCCGAACAGTGCCAAGTGATTATTATCAAGTCAGAGCTTTG
GCTCAacttgtgaagtattttggaTGGACTTGGGTTGGAACAATTGCGGGCGATGATGAC
TATGGACATTATGGCATCCAAATGTTCAGTGAACAAGTTAAGACATTCGGAGTATGTATC
GCTTTTTCTGAAAtaattccaaaaataaattccaaGAAAAAGGTGGTTGAGATAGTGGAG
ATGATTGAAAAATCTAGAGCAAAGGTTATACTTGTCTTCGCTGTTGAACAGGACATGGAA
CTAATTGTCAAAGAAGCAATACGACAAAATATTACTGGAGTCCAGTGGATAGCGAGTGAG
GCGTGGGTGACATCCGCTCTGCTTTCGAGTCAAGACAATTCTATTTTGATAGGTACCCTG
GGATTTGCACTTCGCAGGGCAGAAATATCAGGGCTTCAAGAATTTCTTCATAAGGTTCAC
CCTTTCAAAGCTCCTCAGAATCCCATTGTGACCGAGTTTTGGGAAACTTTATTTCACTGC
TATTTGGGAAATGACACATCACAAAGCAAACCATCATGTACAGGATTAGAGGATTTAAAA
ACAcatgaaaatatatattctgaTGTATCGCAACTCAGAGTATCATACAGTGTGTACAAA
GGAGTCTATGCTGTAGCTCATGCCCTTCACCATCTTTTTGCATGTCAACCTGGACAAGAA
CTCATTGTGAATGACACTTGTCCAAACACTGTAAATATTGAACCGTGGCAGCTTTTGCAT
CACCTCAAGCGCATTAAATTCACTGATTCATTTGGAAATGAAATACTCTTTGATCCAAAT
GGAGATCCTATTCCATCTTATGACTTATTGAACTGGCAAAGGAAGGTGGACAGTTCTACT
CAATATGAAACAGTGGGTCGATATGGGAGTGCTTTGGGTTCATATCATGAACTGCATGTA
TATGGACAAAGTATTGTTTGGAATAGTGGTAAGAAAAAGGTTCCACAGTCCCTGTGTAGT
GTGAATTGTCTATCAGGAACAAGGAAAGCTGCGAGGGAAGGCCAGCCTATTTGCTGCTTT
GACTGTATTCCATGTGCAGATGGGGAGATCAGTAACACAACAGATTCAGTGCAATGTATT
AAATGTGATTTAGACTACTGGTCCAATTCACAGAACAACCAATGCATATTGAAGGAAATA
GAGTTCCTTTCATTTGGAGATGCAATAGGAATCTCATTGGCAACAATTGCCTTATTGGGG
ACAGGGCTCACAATCACCATTGCAGCAGTTTTCACACATTACAGAACAACTCCAGTTGTA
AGGGCAAATAATTCAGaattaagtttccttattttgttttcactgGCTTTGTGTTTTATG
TGTTCACTTATTTTTATTGGTCAGCCTTCGGTCTGGTCCTGTAGTTTATGCAACACACTT
TCTGGCGTTAGTTTTGCTCTCTGTGTTTCCTGTATTCTGGCAAAAACCATTGTGGTGTTA
ATGGCATTCAAAGCAACAGGTCCAAATACAAATACCATGAAATGGTTTGGACCAATGCAG
CAAAGAGCGTTTATATTACTCTGCACGTGTATACAGATTTCAATATGTGTGTCATGGTTA
ATTACATCACCACCTTTACCCGTAAAAAATACAACATATCAAAGTGGAAAAATTATTCTG
GAATGTGCTATTGGATCAGTAAAGGCCTTTGCAGTTGTATTAGGTTATGTATTTCTCTTA
TCTTCTTTGTGTTTAGTGCTGGCCTATTTTGCTCGCAAGCTACCTGATAATTTTAATGAA
GCTAAGTTTATAACATTCAGCATGCTTATTTTCTTTGCAGTTTGGATAACATTCATCCCG
GCTTATGTAAGCACCCCTGGAAAATATACAGTAGCGGTGGAAATATTTGCTATTTTGTCT
TCAAGCTTTGGGCTTCTACTTTGCATTTTTGCTCctaaatgttacattattttatttaaa
ccaGAGAGAAATACTAAAAAGCACCTAATGGGTACAATGATCACTGACAAAACATCT
>Callorhinchus_milii---MU249842.1-610571-616414---6_exons---phobius-tmhmm
ATGACATTCCATGCCATAAACTGTGCTATTGGCATGAAttctgctttgttttggagatgT
TTGCTATTGATCACGTCAGTGCTAGGCGAGGGCAAGGCTACCTGCATTCTACGAGGTGAC
TTTAACCTGCCTGGGCTACTCCAGGACGGAGATGTTGACATTGGCGGCTTGTTCCCTATG
CACTATAGAGCAGGTGTAACTGATCTCGCTTACCAACACAAACTTACAGTACCTACATGT
CAAAGTTTTGACTTTAGAGGGTTTCGCTGGGCACAAACTATGATTTTTGCCATTGAAGAA
ATAAACAAAGACTTGAGCTTGCTTCCGAATATAACATTAGGTTACAAGATTTACGACTCC
TGTGCAACACATGTCCAGGCTCTGAGATCAACTCTTACCATCCTAAGTGGACCAGAAGTG
ATCGAATCAGATGAAAAATGCCCTAAAGATGTATCTATGCCAGCAATTATTGGAGATTCC
GGATCATCACAATCCCTAGTGGTAGCAAGAACAATAGGACCCTTCAGAATCCCTATGGTT
AGTTACTTTTCGACCTGTTCATGTCTCAGTAACAGGCGCGAGTTCCCTACATTTTTCCGA
ACTATTCCCAATGATGATTATCAAGTCAAGGCCATAGTCCaactggtgaagcactttggt
tgGACTTGGGTTGCCGCGATTTCTGAGGATGATGACTATGGAAGATTTGGAATTCAAGCA
CTCACTGAAGAACTTGAGAAACTGGGCGTGTGCATGGCCTTTTATGAAATGATTCCTAAA
GTTTATTCCCATGACAGGATTCTTCATATTGTAGAACGAATCAGGATGTCATCTGCGAAG
GTTATTGTTGCCTTTTCTGGCGATGGAGAGATATTTCCCTTAATGCAGGAAATTGTCAAA
CAAAATATAACAGGTGTACAATGGATAGCAAGTGAAGCCTGGATAACAACTCCTCTATTT
TCCCCAAGTCTGTTCTATGACACATTAGGTGGGACCATAGGATTTGCTATTCGTAGAGCA
GATATTCCAGAGCTGAAAGAATTTTTACTTACGCTTCACCCTTCTTTATTTCCTGGCAAT
GCATTGGTAAAAGAGTTTTGGGAAACATTGTTCAGTTGTTCATTCGACATGATAGACAAC
ACTCCACAACAAGCCAATGCAACACAGCCCCAATGTTCAGGACTGGAGAACATAGATGCA
GATTATAACATGTACTCAGACGTCACCCAGCTTAGAATTTCATACAATGTATATAAGGCA
GTCTATGCTATAGCTCATTCTCTACATAGCTTAATTCTCTGTGAAAATGGGGCTGgacca
tttgaaaataaaacatgtgGAAACATTTCACACCTCAAACCATGGCAGCTCCAGTACTAT
CTGCAGGAAGTGTCATTTACTGACAGTCTGGGAGAAGTTGTGGATTTTGATGAAAATGGA
GACCCCATTGCCTCCTACGACATTATAAACTGGAAACAAGGTGCTGACGGGTCAGTTCAG
TTTGTGACCGTGGGGCATTATGATGCTTCTGAAGGTTCAGGACATAAACTTGTGCTGAAG
GAAGAGGATATTATTTGGAACAGAGGTCAGAATAAGGTGCCGCAATCAATGTGTACGATA
AGCTGCCCACCAGGCACCAGAAAAGGGGTTCGAGAAGGCGAACCTATTTGCTGCTTTGAC
TGTCTCCCATGTGATGATGGGGAAATCAGTAACCAGACTGattccATTAAATGCACAAAG
TGTCCATTGGATTTCTGGTCCAATCATGAAAGAGTCCAGTGCATTCCAAAGGAAATCGAG
TACCTTTCTTATGAAGAAACAATGGGCATTATGTTAACAGTGATTGCATTATGTGGAGCA
TGCATCACCAAGGCTGTCGCCGCCATTTTCTTCTGTTACAGGAAAACTGTCATTGTTCGG
GCTAATAATTCTGAACTGAGCTTttatcttctcttttccttGACTTTATGCTTCCTATGC
TCTGTCTCCTTCATTGGAAAGCCGACACACTGGTCATGCATGATAAGACACACGGCATTT
GCCATCAGCTTTACTCTCTGCATATCCTGCGTTCTTGCAAAAACAGTAGTGGTTCTGATT
GTGTTTAAGGCCACACTGCctaacaacaacacattgaaaTGGTTTGGTCCCCTACAGCAA
AGAGCTGGCATCTTCATCTCAGTATCTGTACAAGTCTTGATTTGCATTATATGGTTGGTG
TCATCCCCTccattcccttcaaaaaacacacAGGTGTCAAATGCCAAGAATATTTTGGAA
TGTGACGTTGGCTCTGTGGTTGACTTCTGCTGTGTGTTTGGCTACATTGGGTTCCTTTCT
GCCATGTGTTTTATTTTGGCATTCTTGGCAAGAAAGCTTCCTGACAACTTCAACGAAGCA
AAATATATAACCTTCAGCATGCTGATCTTCTTTGTGGTTTGGATAGCATTCATACCAGCT
TATGTCAGCTCTCCAGGAAAATACACAGTAGCTGTAGAAATCTTTCCTATCCTGTCATCC
AGTTTGGGGATGCTCATCTGTATATTTGCCCCTAAATGTTACATTCTGTTGCTGAAacca
gaaacaaacacaaagaaGCACCTTATGGGTAGGGAATCCTTGGGCAACAAGCTC
>Callorhinchus_milii---MU249842.1-626741-632992---5_exons---phobius-tmhmm
ATGATCTACACCATCGAGGAAATAAATAGTAACCAAACTTTACTTCCGAATATTAAACTG
GGCTACAAGATCCACGATAGCTGTGGTGATCCAGCTATGACTACCAAGGTGACCACCATG
CTTATCACTGGGCAGGAAGAGACGCTAGCTGAAACAAAGTGTAATACAATCTCTGATGTC
CCTGCTCTGATCGCAGATGCTGAGTCAATGCAGTCTGTAGCAGTAGCGAGGGTAATTACT
CCCTTCAATATTTCAATGGTCAGTTATTCCGCTGCGTATGACTACCTCAATAATATGTAC
GAATTCCCTACATTTTTCCGAACGATTCCCAATGATTACCATCAGGTGGAGGCTTTGGCT
CGGATTATCAAATACTTTGGCTGGAACTGGATTGGTACAATCAGGAGTAATTCCACCTAT
GGCGCTCTGGCCATGGATGAGATTATAGAAGGAGTCCAGAAACTCGATATCTGTGTTGCC
TTCTCAGAGGTGATTCACAAAACGGactccagagagagactgatggaAATTATCAATGTG
ATAGAACAGGCAACCACAAAGattattgttgcttttgttgctCAGGCGGATATCGCGGTT
TTACTAAAAGAAATTGTTCGTAATAACGTAACCGGTATTCAATGGATCGGCAGTGAATCT
TGGATTACAATGCCCAATCTCTCTCCGAAAGAGCATGCAAGATTTCTTGTGGGGACATTG
GGATTTGCTGTGCCCAGAGCAACGTTACCAGGATTGAAGGAATTTCTTCTGCAAATTCAC
CCATCGAAGTATCCTGGGAATGAATTTGTTAATGAATGTTGGGAAAAAACATTCGATTGC
ACCATGACAGAGCCTGAAAATCTAAACCCATTCGACCCCAAATCACAACTCAAACAATGT
ACTGGTCAAGAGCGTTTGGAAGATGTAGATAATCAATACACTGATACCTCACAACTGAGG
ATAGCCTACAATGTGTACAAAGCGGTGTACGCTGTAGCTCATTCACTCCACAATATGCTT
TCCAAACAAAACGATTCCTTCACTACTCTTGACCTATGGGAGtTGTTACATCACATGTAT
GCAATAAATTTCACTGCTAAGAATGGAGAAAGTATCTACTTCGACCAAAATTTGGATACA
GTCCCACTATACGAATTGGTAAACTGGCAAATGAACTCAGAAGGTATAGCGCATGTTGTG
ACAGTGGGGCATTATGATGGACTTGTACATCCCGATAAAAGGCTGTTTATCAACAAAGAC
GATATTGTCTGGATAGGTGGGGGAAAGGAGGCCCCTCGCGGAGTGTGTTCTGACAGCTGT
CCTCCTGGTACATGGAAAACAGTGAAAAAGGAGGAGCCTGTGTGTTGTTTTAGCTGTGTG
CAGTGTGCGGATGGCCAAATCACAAACATAACAGATGCATTATCTTGCTTGAAATGCTCC
TCGGAATACTGGTCCAATCAGTTCAACAACCGCTGCTTGCCTAAGGAAATCGAGTTTCTC
TCCTTTGATGATCAAATGGGGAAGTCACTGGTCATTCTGGCAGTGGTTGGAGCAGGGTTA
ACATTAGCCACAGCtggaatattttataaattcagAAGCACTCCCCTGGTTAAAGCTAAT
AATTCTGATCTAAGCTTCCTCCTACTTTTTGCACTAATCCTGTGCTTTCTGTGCTCACTT
ACATTCATCGATAAACCATCCCGGTGGTCCTGCATGTTACGACACACAATATTCAGTATT
AGTTttgttctctgtctctcttgtaTCCTGGGAAAGACAATTGTTGTGCTGATGGCATTC
AAGACAACAATGCCCAATAGCAAGAAGAAGATCAAGTGGTTTAGTCCCATACGTCAAaga
ataaacgttttcatccttacatttatccAGACTTTACTATGTATCCTCTGGCTTaccacc
tcccctcctttccctgtGAAAAACACTTCATACTACAAGTCTATAATCATTCTAGAATGT
AATGTGGGCTCCATGGCGTACTTTTGCTGTGTGTTTGGTTATATTGGTGCTTTGTCATGC
GTGTGTTTTGTACTTGCATTTTTAGCTAGAAAACTACCGAATAATTTCAATGAAGCTACA
TTTATAACCTTTAGCATGCTCATCTTTTGTGCAGTTTGGATAACTTTCATCCCAGCTTAT
GTCAGCTCTCCTGGGAAATACACAGTGGCTGTAGAAGTATTTGCTATTTTAGCATCTAGC
TTTGGTCTCTTAGTCTGTATTTTTGTTCCCAAATGTtacattataatttttaaacCTGAA
AAGAAtacaaagaaatatttaatgaagaaa
>Callorhinchus_milii---MU249842.1-636050-641654---7_exons---phobius-tmhmm
atgtattatttattatttggggtACTACTTGCTGGTTCTTTGCGGAAATCAAATGAAGAG
AGCTGCAAACTTCGAGGGAATTTCAATTTGCCTGGAATATCTAGAGCTGGAGATATCATT
CTGGGAggaatctttaatgtacacGCTGATCGCTTTGAGCAAATCAATTTGTTTCGGAAT
GCGCCAGAAGTAACAAAATGCAAAAGTTTTGATTTCAGAGAGTTTCGCCTGGTAAATGCC
ATGATATTTGCAATCGAGGAAATAAACCGGAATCAGACGTTACTCCCAGATGTTACGCTG
GGATATAACATTTTTGATGACTGCGCTTCCGCTAGCATTGCCACCAAAGTCGCCCTGGGT
CTCGTCAATGGCCAAGTGGAAGAAGAAAGCGATCCTCAGTGTGAAGGGCCTCCCCGTGTC
CCTGCTCTTGTTGGTGGTGACGGATCATCAGAGTCTATAGCTGTAGCAAGGTCCATAGGT
ccattcaaaatcccaatgGTCAGCTACTTTTCCACATGTGCCTGTCTCAGTGATAGGAAA
GAATATCCCACGTTTTACAGAACCATACCCAGTGACTACCATCAGTCCAAGGCTTTAGCT
CAAATCATTAAGAAGTTTGGATGGACGTGGATTGGGACTATCAGAAGCAACAATGACTAT
GGTAACTTTGGAATGCAGGCATTTGTAGACATTGCGCAGGAACTTGGCATTTGCATTGCC
TTCTCGGAATCATTTTATAGAACTGATTCTCATGACAAGATAAGGAAAATTGTAAATATA
ATCAAAATATCAACCACAAAAGTCATCGTGGCGTTCACTGCCAAAAGAGAAATGCGGATA
TTACTCAAAGAAATGATACGTCAAAATGTCACTGGAATTCAGTGGATAGGAACTGAATCA
TGGATAACAGCACAAATTATTTCTCCAGCCGAAGTCACTCGATTTCTCACTGGGGCAATT
GGACCTTCAATTCCTTCGTTAGAAGTAAACAGTTTAGTGAAGGAGTTTTGGGAAACTGCG
TTCAACTGTACTTTCTGGTCAGGAAACACAAGCCAAATAACTGCATACACATTGCAGCAA
TGCACCGGCAATGAAGATGTAACAGAAATACATAATGCATATTCTGATGTATCTATGGAT
GGAAGTTCCTACAATGTATATAAAGCAGTGTACGCTGTGGCtcatgcacttcacaatatg
tttTTGTGTGAGAAAGGAAAAGGACCATTTATAAACAACACCTGTGCACACTCATCAAAT
TTTCAACCATGGCAGCTTCTTCATTACTTAGAGTCAGTAAATTTCACAACTAAATCAGGT
GACACAGTTAATTTTGACGAAAATGGAGACTCAGTAGCAACGTACGACTTGGTAAACTGG
CGAATCAACTCGAAAGGCACTGCTGAAATTGGCACTATTGGCTTCTATGATGGTTCGGCA
TCTCTGGGTAATGAGTTAGTGGTGGATGAAGAGGTCATTGTATGGAACGATGGTCAGAAT
GAGATGCCACGTGCTGTTTGCAGTGAGAGCTGTATTCCTGGGACAAGAAAAGTTGCCAGA
AAAGGCCAACCCGTGTGTTGCTTTGACTGTACAGAATGTGCTGAGGGAGAAATCAGCAAC
ATCACAGATTCCACAGACTGCATTAAATGCCCTGAACAATATTGGCCCAATCAGCAGAGA
GATCGTTGCCGACCAAAGGAAATAGAGTTCCTCTCCTTTACCGAAATGCTGGGAGGTGTA
TTGCTGACATTGGCTCTGGTGGGAGTGAGCACCACAATAAGTATTGCCATTGTcttcttc
acacacagagacactcctaTTGTTAAAGCCAACAATTCGGAGCTCAACTATCTGCTTCTC
TTTGCATTAACGCTGTGTTTTCTGTGCTCAGTGACTTTCATTGGCGAGCCCTCAGTCTGG
GCTTGCATGTTGTGCCACACAGCATTCGCTATCGCTTTCGTTCTCTGTATTTCCTgtatt
ttgattaaaacaatCCTTGTGATTCTGGCGTTTAAGGCAACTCTTCCAAACAACAACATG
GCCAAATTGTTCGGGCCTGCTCAGCAGCGTTGGAGTGTattcctccttacctctgttcAG
TGCCTGATATGTACTCTCTGGTTAACTATATCACACCCATTTCCCATGAGaaacacagaa
tattacagagaGATTATCATTCTGGAATGTGACCTGGGCTCTGTGAGCGCCTTTTATTCT
ATGGCGGGATATATTGCTTTCCTGGCCGGAGTGAGCTTTGTGCTGGCGTTTCTAGCTCGG
AAATTACCTGATAACTTTAATGAGGCTCAATGTATAACCTTTAGCATGCTCATcttttgt
gctgtttggatcacttTTATACCAGTTTACATCAGCTCTCCTGGGAAATACACCGTTGCT
GTCGAAGTCTTTGCTATTTTAGCCTCGAGTTTTGggttattgttttgtatttttgttcct
aaatgttacattattttGATAAAACCTGAAATGAATACCAAAAAACACTTGATGGGCAAA
GTacctgtaaataaa
>Callorhinchus_milii---MU249842.1-642804-647857---7_exons---phobius-tmhmm
ATgaactatatatacacacagatgtACAGGCACACGTGTAATACACAGCACAGATTCACA
ATGCCAAGGAATCAACAGAGAAGCTCTGTGATGTTCAGCCCATATGTGTGGCTGCTCATT
GCTTGTTGTGTTTGGGGATCCCAGGGAAAGCATTGCAGGCTCCAAGGCAAGTTCAATCTA
TCGGAAATATCCAAAGATGGCGATATCGTTCTAGGAGGTATCTTTGATGTACACGTTGAT
CACTTTGAACAAATGAATACGTTTCATACTTCCCCGGAAGAAACTAAATGCAAAAGTTTC
GATTTTAGAGCCTTCCGTTTTGTTAATACAATGGTATTTGCAACAGAAGAAATAAACCAG
AACCCGGCACTGCTTCCTGATATTACTCTGGGATATAAGATTTATGATGCCTGTGGATCT
TCCAATATTGCCACTAAAGTAGCACTGAGCTTTGTGAACGGTCAAGGAGCAACAGAGGAT
GACCATAACTGTGAAGGGCCTCCTAATGTCCCAGCtcttgttggtggtgatggttccTCA
GTTTCTATAGCTGTTGCAAGGTCAATTGGTccattcaaaatcccaatgGTCAGTTACTTC
TCCACCTGCGTCTGTCTCAGTGACAGGAACGAATATCCCACATTTTACAGAACTATACCC
AGTGACTACCATCAGTCCAAGGCTTTAGCTCAAATCATTAAGAAGTTTGGATGGACGTGG
ATTGGGACTATCAGAAGCAACAATGACTATGGTAACTTTGGAATGCAGGCATTTGTAGAC
ATTGCGCAGGAACTTGGCATTTGCATTGCCTTCTCGGAATCATTTTCCAGAACTGATTCT
CATGAAAAGATAAGAAACAttgtaaatataattaaattgtCGACCACAAAAGTTGTGGTG
GCTTTTGCTGCCCCGAGGGAAATCCAGTTATTACTCAAAGAAGTAATACGACAAAACCTC
ACTGGAATACAGTGGGTGGGAACTGAAGCCTGGATAACAGCCCAACCTATTGCCCCAAAT
GAAAGTGCGAGATTTCTTATTGGAGCAATTGGCCCAGCGATTCCTTCAGCAGAAGTAAAG
GGTTTAGTAAAGGAGTTTTGGGAAACTGCGTTCCAATGTAGTTTCTGGTCAGGAAACACA
agccaaacaaacacaacatccaCATTGCAGCAATGCACCGGCAAAGAAGATGTAACAGAA
ATACACAATGGATATTCTGATGTAACTATGGATGGAATTTCCTACAACGTATACAAAGCG
GTGTACGCTTTAGCTCATGCACTTCACAATCTGcttttgtgtgagagaggaaaagGACCA
TTTATGAACAACACCTGTGCACACACATCAAATTTTCAGCCATGGCAGATTCTCCATTAC
CTACAGTCAGTAAATTTTACATCTAAATCCGGTgacagaatttattttgatgaaaacGGT
GACCCCGTGGCCAAATATGACTTGATAAACTGGCAAAAGAATTTGAAAGGCGTTGCTGAA
ACTCGTGTAATTGGCTTCTACGATGGTTCCGCATCTCCAAGCCGGGAGCTTACGGTGAAT
GAGGAGGCTATCGTGTGGAGCAATGGTCAAACTGAGaTCCCACGTGCGGTTTGCAGTGAG
AGCTGTATTCCTGGAACAAGAAAAGTTGCCAGAAAAGGCCAACCCGTGTGTTGCTTTGAC
TGTACAGAATGTGCTGAGGGAGAAATCAGCAACATCACAGATTCCACAGACTGCATTAAA
TGCCCTGAACAATATTGGCCCAATCAGCAGAGAGATCGTTGCCTACCAAAGGAAATAGAG
TTCCTCTCCTTTACCGAAATGCTGGGAGGTGTATTGCTGACATTGGCTCTGGTGGGAGTG
AGCACCACAATAAGTATTGCCATTGTcttcttcacacacagagacactcctaTTGTTAAA
GCCAACAATTCTGAGCTCAGCTATCTGCTTCTCTTTGCATTAACGCTGTGTTTTCTGTGC
TCAGTGACTTTCATTGGCGAGCCCTCAGTCTGGGCTTGCATGTTGTGCCACACAGCATTC
GCTATCGCTTTCGTTCTCTGTATTTCCTgtattttgattaaaacaatCCTTGTGATTCTG
GCGTTTAAGGCAACTCTTCCAAACAACAACATGGCCAAATTGTTCGGGCCTGCTCAGCAG
CGTTGGAGTGTattcctccttacctctgttcAGTGCCTGATATGTACTCTCTGGTTAACT
ATATCACACCCATTTCCCATGAGaaacacagaatattacagagaGATTATCATTCTGGAA
TGTGACCTGGGCTCTGTGAGCGCCTTTTATTCTATGGCGGGATATATTGCTTTCCTGGCC
GGAGTGAGCTTTGTGCTGGCGTTTCTAGCTCGGAAATTACCTGATAACTTTAATGAGGCT
CAGTGTATAACCTTTAGCATGCTCATcttttgtgctgtttggatcacttTTATACCAGTT
TACATCAGCTCTCCTGGGAAATACACCGTTGCTGTCGAAGTCTTTGCTATTTTAGCCTCG
AGTTTTGggttattgttttgtatttttgttcctaaatgttacattattttGATAAAACCT
GAAATGAATACCAAAAAACACTTGATGGGCAAAGTacctgtaaataaa
>Callorhinchus_milii---MU249842.1-649783-656047---7_exons---phobius-tmhmm
ATGATGACAAGGGATCAGCAGCGGTTACCGAGAAGCTCTGTGATGTTCAGCCCATATGTG
TGGCTGCTCATTGCTTGTTGTGTTTGGGGATCCCAGGGAAAGCATTGCAGGCTCCAAGGC
AAGTTCAATCTATCGGAAATATCCAAAGATGGCGATATCGTTCTAGGAGGTATCTTTCAT
ATACACGTTGACCGTTTTGAACAAATGAATACGTTTGTTACTGCTCcagaagaaacaaaa
tgcaaaagTTTGGATTTTAGAGCCTTCCGTCTGGTCAATACGATGATGTTTGCAATAGAG
GAAATAAACCAGAACCCGGCACTGCTTCCTGATATTACTCTGGGATATAAGATTTATGAT
GACTGCAGTGTTTCCAATATTGCCACAAAAGTAGCACTGAGCCTTGTGAACGGTCAAGGA
GCAACAGAGGATGACCATAATAACTGTGAAGGGCCTCCTAATGTCCCAGCtcttgttggt
ggtgatggatcCTCAGCGTCCATAGCTGTTGCAAGGTCAATTGGTCCATTCGGAATCCCA
ATGGTCAGTTATTTCTCGACCTGCGTCTGTCTCAGTGACAGAAATGAATTTCCCACATTT
TACAGAACCATACCCAGTGACTACCATCAGTCCAAGGCTTTAGCTCAAATCATTAAGAAG
TTTGGATGGACGTGGATTGGGACTATCAGAAGCAACAATGACTATGGTAACTTTGGAATG
CAGGCATTTGTAGACATTGCGCAGGAACTTGGCATTTGCATTGCCTTCTCGGAATCATTT
TATAGAACAGATCCACTTGAAAAGATAAGAAACATTGTAAATATAATTAAGTTATCGACC
ACAAAAGTTGTGGTGGCTTTTGCTGTCCGTTCCGAAATGAAGTTCTTATTCAAAGAAGTA
ATACGACAAAACTTCACTGGAATACAGTGGGTGGGAACTGAAGCCTGGATAACAGCCCAA
CTTATTGCCCCAAATGAAAGTGCGAGATTTCTTATTGGAGCAATTGGCCCAGCGATTCCT
TCAGCAGAAGTAAAGGGATTGCAGGAGTTTTGGGAAACTGCGTTCCAATGTAGTTTCTGG
TCAGGAAACACAagccaaacaaacacaacatccaCATTGCAGCAATGCACCGGCAAAGAA
GATGTAACAGAAATACACAATGGATATTCTGATGTAACTATGGATGGAATTTCCTACAAC
GTATACAAAGCGGTGTACGCTTTAGCTCATGCACTTCACAATCTGCTTTTGTGTGAGACA
GGAAAAGGACCATTTATGAACAACACCTGTGCACACACATCAAATTTTCAGCCATGGCAG
ATTCTCCATTACCTACAGTCAGTAAATTTTACATCAAAATCCGGTgacagaatttatttt
gatgaaaacGGTGACCCCGTGGCCAAGTATGACCTGATAAACTGGCAAAAGAATTTGAAA
GGCGTTGCTGAAACTCGTGTAATTGGCTTCTACGATGGTTCCGCACCTCCAAGCCGGGAG
CTTACGGTGAATGAGGAGGCTATCGTGTGGAGCAATGGTCAAACTGAGaTCCCACGTGCG
GTTTGCAGTGAGAGCTGTATTCCTGGAACAAGAAAAGTTGCCAGAAAAGGCCAACCCGTG
TGTTGCTTTGACTGCACAGAATGTGCAGAGGGAGAAATCAGCAACATCACAGATTCCACA
GACTGCATTAAATGCCCTGAACAATATTGGCCCAATCAGCAGAGAGATCGTTGCCTACCA
AAGGAAATAGAGTTCCTCTCCTTTACCGAAATGCTGGGAGGTGTATTGCTGACATTGGCT
CTGGTGGGAGTGAGCACCACAATAAGTATTGCCATTGTcttcttcacacacagagacact
cctaTTGTTAAAGCCAACAATTCTGAGCTCAGCTATCTGCTTCTCTTTGCATTAACGCTG
TGTTTTCTGTGCTCAGTGACTTTCATTGGCGAGCCCTCAGTCTGGGCTTGCATGTTGTGC
CACACAGCATTCGCTATCGCTTTCGTTCTCTGTATTTCCTgtattttgattaaaacaatC
CTTGTGATTCTGGCGTTTAAGGCAACTCTTCCAAACAACAACATGGCCAAATTGTTCGGG
CCTGCTCAGCAGCGTTGGAGTGTattcctccttacctctgttcAGTGCCTGATATGTACT
CTCTGGTTAACTATATCACACCCATTTCCCATGAGaaacacagaatattacagagaGATT
ATCATTCTGGAATGTGACCTGGGCTCTGTGAGCGCCTTTTATTCTATGGCGGGATATATT
GCTTTCCTGGCCGGAGTGAGCTTTGTGCTGGCGTTTCTAGCTCGGAAATTACCTGATAAC
TTTAATGAGGCTCAATGTATAACCTTTAGCATGCTCATcttttgtgctgtttggatcact
tTTATACCAGTTTACATCAGCTCTCCTGGGAAATACACCGTTGCTGTCGAAGTTTTTGCT
ATTTTAGCCTCGAGTTTTGggttattgttttgtatttttgttcctaaatgttacattatt
ttGATAAAACCTGAAATGAATACCAAAAAACACTTGATGGGCAAAGTGTCCAAC
>Callorhinchus_milii---MU249842.1-657718-663743---7_exons---phobius-tmhmm
ATGTATGTGGGAAATATGTTTTACTTTTTCCTGTTAGAATTACTCAGACTTGAGGCCGGA
TGGGGAAGCGGTGAATATAGTTGTAAACTTCAAGGGAAGTTCGATTTACCTGAACTGTCA
AAGGATGGAGACGTCATTCTGGGGGGACTTTTTAACTTGCACATGGACAGGGTtgagaat
gtgcattcctttACTGTCCGGCCAAAAGCAGAACAGTGCAAACGGTTTGATTTCAGAGGC
TTTCGCTTGGCTCAGACCATGATCTTTGCCATTGAAGAAATCAACGGAAATCACCTCCTG
TTGCCAAATGTCACACTGGGATTCAGGATCCACGATGATTGTGCGTCATCCAAGATCGTG
ACAAAAGCGGCCTTAGCTCTTGTTAATGGGCAGGAAGAAACCGGTTTGGGTTATTCTTGC
ACAGGACAATCTAATGTCATCGGGTTTGTCGGGACAGAAGGATCCTCTGAGTCTATTGCA
GTAGCAAGAGTTATTGGTCCTTTTCAAGTTCCAATGGTCAGCTACTTTTCCACTTGTGTT
TGTCTCAGCAATAGGAACGAATACCCCATGTTTTATAGAACTATACCCAGTGACTACCAT
CAGTCCAAGGCTTTAGCTGAAATCATTAAGAAGTTTGGATGGACGTGGATTGGGACTATC
AGAAGCAACAATGACTATGGTAACTTTGGAATGCAGGCATTTGTAGACATTGCGCAGGAA
CTTGGCATTTGCATTGCCTTCTCGGAATCATTTTATAGAACAGATCCACTTGAAAAGATA
AGAAACATTGTAAATATAATTAAGTTATCGACCACAAAAGTTGTGGTGGCTTTTTCTGCC
CCGAGGGAAATGCAGTTATTACTCAAAGAAGTAATACGACAAAACCTCACTGGAATACAG
TGGGTGGGAACTGAAGCCTGGATAACAGCCCAACTTATTGCCCCAAATGAAAGTGCGAGA
TTTCTTATTGGAGCAATTGGCCCAGCGATTCCTTCAGCAGAAGTAAAGGGTTTAGTAAAG
GAGTTTTGGGAAACTGCGTTCCAATGTAGTTTCTGGTCAGGAAACACAagccaaacaaac
acaacatccaCATTGCAGCAATGCACCGGCAAAGAAGATGTAACAGAAATACACAATGGA
TATTCTGATGTAACTATGGATGGAATTTCCTACAACGTATACAAAGCGGTGTACGCTTTA
GCTCATGCACTTCACAATCTGcttttgtgtgagagaggaaaagGACCATTTATGAACAAC
ACCTGTGCACACACATCAAATTTTCAGCCATGGCAGATTCTCCATTACCTACAGTCAGTA
AATTTTACATCTAAATCCGGTgacagaatttattttgatgaaaacGGTGACCCCGTGGCC
AAGTATGACTTGATAAACTGGCAAAAGAATTTGAAAGGCGTTGCTGAAACTCGTGTAATT
GGCTTCTACGATGGTTCCGCACCTCCAAGCCGGGAGCTTACGGTGAATGAGGAGGCTATC
GTGTGGAGCAATGGTCAAACTGAGaTCCCACGTGCGGTTTGCAGTGAGAGCTGTATTCCT
GGAACAAGAAAAGTTGCCAGAAAAGGCCAACCCGTGTGTTGCTTTGACTGTACAGAATGT
GCAGAGGGAGAAATCAGTAACTTCACAGATTCCACAGACTGCATTAAATGCCCTGAACAA
TATTGGCCCAATCAGCAGAGAGATCGTTGCCTACCAAAGGAAATAGAGTTCCTCTCCTTT
ACCGAAATGCTGGGAGGTGTATTGCTGACATTGGCTCTGGTGGGAGTGAGCACCACAATA
AGTATTGCCATTGTcttcttcacacacagagacactcctgTTGTTAAAGCCAACAATTCT
GAGCTCAGCTATCTGCTTCTCTTTGCATTAACGCTGTGTTTTCTGTGCTCAGTGACTTTC
ATTGGCGAGCCCTCAGTCTGGGCTTGCACGTTGTGCCACACAGCATTCGCTATCGCTTTC
GTTCTCTGTATTTCCTgtattttgattaaaacaatCCTTGTGATTCTGGCGTTTAAGGCA
ACTCTTCCAAACAACAACATGGCCAAATTGTTCGGGCCTGCTCAGCAGCGTTGGAGTGTa
ttcctccttacctctgttcAGTGCCTGATATGTACTCTCTGGTTAACTATATCACACCCA
TTTCCCATGAGaaacacagaatattacagagaGATTATCATTCTGGAATGTGACCTGGGC
TCTGTGAGCGCCTTTTATTCTATGGCGGGATATATTGCTTTCCTGGCCGGAGTGAGCTTT
GTGCTGGCGTTTCTAGCTCGGAAATTACCTGATAACTTTAATGAGGCTCAATGTATAACC
TTTAGCATGCTCATcttttgtgctgtttggatcacttTTATACCAGTTTACATCAGCTCT
CCTGGGAAATACACCGTTGCTGTCGAAGTCTTTGCTATTTTAGCCTCGAGTTGTGggtta
ttgttttgtatttttgttcctaaatgttacattattttGGTAAAACCTGAAATGAATACC
AAAAAACACTTGATGGGCAAAGTGCCTGTAAATAAA
>Callorhinchus_milii---MU249842.1-670368-675754---7_exons---phobius-tmhmm
ATGAATACATTCGTTACTGCTCcagaagaaacaaaatgcaaaagTTTGGATTTTAGAGCC
TTCCGACTGGTGAATACGATGATATTTGCAATAGAGGAAATAAACCAGAACCCTGCACTG
CTTCCTGATATTACTCTGGGATATAAGATTTATGATGACTGCGGATCTTCCAATATTGCC
ACTAAAGTAGCACTGAGCCTTGTGAACGGTCAAGGAGCAACAGAGGATGACCATAACTGT
GAAGGGCCTCCTAATGTCCCAGCtcttgttggtggtgatggatcCTCGGAGTCCATAGCT
GTTGCAAGGTCAATTGGTCCATTCAGAATCCCAATGGTCAGTTACTTCTCCACCTGCGTC
TGTCTCAGTGACAGGAACGAATATCCCACCTTTTACAGAACCATACCCAGTGACTACCAT
CAGTCCAAGGCTTTAGCTCAAATCATTAAGAAGTTTGGATGGACGTGGATTGGGACTATC
AGAAGCAACAATGACTATGGTAACTTTGGAATGCAGGCATTTGTAGACATTGCGCAGGAA
CTTGGCATTTGCATTGCCTTCTCGGAATCATTTTATAGAACAGATCCACTTGAAAAGATA
AGCAACATTGTAAATATAATTAAGTTATCGAACACAAAAGTTGTGGTGGCTTTTGCTGCC
CGTATCGAAATGCAATTATTACTCAAAGAAGTAATACGACAAAACCTCACTGGAATACAG
TGGGTGGGAACTGAAGCCTGGATAACAGCCCAACTTATTGCCCCAAATGAAAGTGCGAGA
TTTCTTATTGGAGCAATTGGCCCAGCGATTCCTTCAGCAGAAGTAAAGGGATTGCAGGAG
TTTTGGGAAACTGCGTTCCAATGTAGTTTCTGGTCAGGAAACACAagccaaacaaacaca
acatccaCATTGCAGCAATGCACCGGCAAAGAAGATGTAACAGAAATACACAATGGATAT
TCTGATGTAACTATGGATGGAATTTCCTACAACGTATACAAAGCGGTGTACGCTTTAGCT
CATGCACTTCACAATCTGcttttgtgtgagagaggaaaagGACCATTTATGAACAACACC
TGTGCACACTCATCAAATTTTCAGCCATGGCAGATTCTCCATTACCTACAGTCAGTAAAT
TTTACATCTAAATCCGGTgacagaatttattttgatgaaaacGGTGACCCCGTGGCCAAA
TATGACTTGATAAACTGGCAAAAGAATTTGAAAGGCGTTGCTGAAACTCGTGTAATTGGC
TTCTACGATGGTTCCGCATCTCCAAGCCGGGAGCTTACGGTGAATGAGGAGGCTATCGTG
TGGAGCAATGGTCAAACTGAGaTCCCACGTGCGGTTTGCAGTGAGAGCTGTATTCCTGGA
ACAAGAAAAGTTGCCAGAAAAGGCCAACCCGTGTGTTGCTTTGACTGTACAGAATGTGCT
GAGGGAGAAATCAGCAACATCACAGATTCCACAGACTGCATTAAATGCCCTGAACAATAT
TGGCCCAATCAGCAGAGAGATCGTTGCCGACCAAAGGAAATAGAGTTCCTCTCCTTTACC
GAAATGCTGGGAGGTGTATTGCTGACATTGGCTCTGGTGGGAGTGAGCACCACAATAAGT
ATTGCCATTGTcttcttcacacacagagacactcctaTTGTTAAAGCCAACAATTCTGAG
CTCAGCTATCTGCTTCTCTTTGCATTAACGCTGTGTTTTCTGTGCTCAGTGACTTTCATT
GGCGAGCCCTCAGTCTGGGCTTGCATGTTGTGCCACACAGCATTCGCTATCGCTTTCGTT
CTCTGTATTTCCTgtattttgattaaaacaatCCTTGTGATTCTGGCGTTTAAGGCAACT
CTTCCAAACAACAACATGGCCAAATTGTTCGGGCCTGCTCAGCAGCGTTGGAGTGTattc
ctccttacctctgttcAGTGCCTGATATGTACTCTCTGGTTAACTATATCACACCCATTT
CCCATGAGaaacacagaatattacagagaGATTATCATTCTGGAATGTGACCTGGGCTCT
GTGAGCGCCTTTTATTCTATGGCGGGATATATTGCTTTCCTGGCCGGAGTGAGCTTTGTG
CTGGCGTTTCTAGCTCGGAAATTACCTGATAACTTTAATGAGGCTCAATGTATAACCTTT
AGCATGCTCATcttttgtgctgtttggatcacttTTATACCAGTTTACATCAGCTCTCCT
GGGAAATACACCGTTGCTGTCGAAGTCTTTGCTATTTTAGCCTCGAGTTTTGggttattg
ttttgtatttttgttcctAAGTGTTACATTATTTTGATAAAACCTGAAATGAATACCAAA
AAACACTTGATGGGCAAAGTGTCCAAC
>Callorhinchus_milii---MU249842.1-676873-686614---7_exons---phobius-tmhmm
ATGTATGTGGGAAATATGTTTTACTTTTTTCTGTTAGAATTGCTCAGACTTGAGGCTGGA
TGGGAAAGCGGTGAATATAGTTGTAAACTTCAAGGGAAGTTCGATTTACCTGAACTGTCA
AAGGACGGAGACATCATTCTGGGGGGACTTTTTAACTTGCACATGGACAGGGTtgagaat
gtgcattcctttACTGTCCGGCCAAAAGCAGAACAGTGCAAACGTTTCAATTTTAGAGCC
TTCCGTCTGGTCAATACGATGATGTTTGCAATAGAGGAAATAAACCAGAACCCGGCACTG
CTTCCTGATATTACTCTGGGATATAAGATTTATGATGATTGCGGATCTTCCAATATTGCC
ACTAAAGTAGCACTGAGCCTTGTGAACGGTCAAGGAGCAACAGAGGATGACCATAACTGT
GAAGGACCTCCTAATGTCCCagctgttgttggtgttgctggATCCTCGGAGTCCATAGCT
GTTGCAAGGTCAATTGGTCCATTCAGAATCCCAATGGTCAGTTACTTATCCACATGCGTC
TGTCTCAGTGACAGGAACGAATATCCCACCTTTTACAGAACCATACCCAGTGACTACCAT
CAGTCCAAGGCTTTAGCTCAAATCATTAAGAAGTTTGGATGGACGTGGATTGGGACTATC
AGAAGCAACAATGACTATGGTAACTTTGGAATGCAGGCATTTGTAGACATTGCGCAGGAA
CTTGGCATTTGCATTGCCTTCTCGGAATCATTTTATAGAACAGATCCACTTGAAAAGATA
AGCAACATTGTAAATATAATTAAGTTATCGAACACAAAAGTTGTGGTGGCCTTTGCTGCC
CGTactgaaatgcaattattactCAAAGAAGTAATACGACAAAACCTCACTGGAATACAG
TGGGTGGGAACTGAAGCCTGGATAACAGCCCAACTTATTGCCCCAAATGAAAGTGCGAGA
TTTCTTATTGGAGCAATTGGCCCAGCGATTCCTTCAGCAGAAGTAAAGGGTTTAGTTAAG
GAGTTTTGGGAAACTGCGTTCCAATGTAGTTTCTGGTCAGGAAACACAAgccaaacaaac
acaatatCCACATTGCAGCAATGCACCGGCAAAGAAGATGTAACAGAAATACACAATGGA
TATTCTGATGTAACTATGGATGGAATTTCCTACAACGTATACAAAGCGGTGTACGCTTTA
GCTCATGCACTTCACAATCTGcttttgtgtgagagaggaaaagGACCATTTATGAACAAC
ACCTGTGCACACTCATCAAATTTTCAGCCATGGCAGATTCTCCATTACCTACAGTCAGTA
AATTTTACATCTAAATCCGGTgacagaatttattttgatgaaaacGGTGACCCCGTGGCC
AAGTATGACTTGATAAACTGGCAAAAGAATTTGAAAGGCGTTGCTGAAACTCGTGTAATT
GGCTTCTACGATGGTTCCGCATCTCCAAGCCGGGAGCTTACGGTGAATGAGGAGGCTATC
GTGTGGAGCAATGGTCAAACTGAGaTCCCACGTGCGGTTTGCAGCGAGAGCTGTATTCCT
GGAACAAGAAAAGTTGCCAGAAAAGGCCAACCCGTGTGTTGCTTTGACTGTACAGAATGT
GCTGAGGGAGAAATCAGCAACATCACAGATTCCACAGACTGCATTAAATGCCCTGAACAA
TATTGGCCCAATCAGCAGAGAGATCGTTGCCTACCAAAGGAAATAGAGTTCCTCTCCTTT
ACCGAAATGCTGGGAGGTGTATTGCTGACATTGGCTCTGGTGGGAGTGAGCACCACAATA
AGTATTGCCATTGTcttcttcacacacagagacactcctaTTGTTAAAGCCAACAATTCT
GAGCTCAGCTATCTGCTTCTCTTTGCATTAACGCTGTGTTTTCTGTGCTCAGTGACTTTC
ATTGGCGAGCCCTCAGTCTGGGCTTGCATGTTGTGCCACACAGCATTCGCTATCGCTTTC
GTTCTCTGTATTTCCTgtattttgattaaaacaatCCTTGTGATTCTGGCGTTTAAGGCA
ACTCTTCCAAACAACAACATGGCCAAATTGTTCGGGCCTGCTCAGCAGCGTTGGAGTGTa
ctcctccttacctctgttcAGTGCCTGATATGTACTCTCTGGTTAACTATATCACACCCA
TTTCCCATGAGaaacacagaatattacagagaGATTATCATTCTGGAATGTGACCTGGGC
TCTGTGAGCGCCTTTTATTCTATGGCGGGATATATTGCTTTCCTGGCCGGAGTGAGCTTT
GTGCTGGCGTTTCTAGCTCGGAAATTACCTGATAACTTTAATGAGGCTCAATGTATAACC
TTTAGCATGCTCATcttttgtgctgtttggatcacttTTATACCAGTTTACATCAGCTCT
CCTGGGAAATACACCGTTGCCGTCGAAGTCTTTGCTATTTTAGCCTCGAGTTTCGggtta
ttgttttgtatttttgttcctaaatgttacattattttGATAAAACCTGAAATGAATACT
AAAAAACACTTGATGGGCAAAGTACCTGCAAATAAA
>Callorhinchus_milii---MU249842.1-689549-695764---7_exons---phobius-tmhmm
ATGTACCGTCTATTTTTGTGCTTACTCTTTGCTAGTTCTATGTGGGAATCAAATGAAGAC
ACCTGCAAACTACAAGGAAAGTTTAATTTACCCCAAATATCGAAAGATGGCGATATCGTT
CTAGGGGGGATTTTTAGTCTACACTCTGGTCgattaattcaaattaattcttTTTTTACT
GCACCCgaagaaacaaaatgcagaaGTTTTGATTTCAGAGTCTTTCGCCTTGTGAACACA
ATGATTTTTGCAATTGAGGAAATAAACGAGAACAGTGCGATACTCCCGAATGTTACACTG
GGCTATACCATTTATGATGACTGTGGGTCTCCCACCATTACTACTAAGGTAGCTCTGGGT
CTCATGAATGGTCAAAAGGAAGAAGAAATAGAGAGCGGCGATGACTGTCAAGAATCTCCC
AGTATCCCAGCTCTAGTTGGTGCTGACGCATCCTCAGAATCCATGGCAGTGGCAAGATTA
ATAGCTCCTTTCAGAATTCCAATGGTCAGCTACTTTTCCACATGTGCTTGCCTCAGTGAT
AGGAAAGAATATCCCACGTTTTACAGAACTATACCCAGTGACTACCATCAGTCCAAGGTT
TTAGCTCAAATCATTAAGAAGTTTGGATGGACGTGGATTGGGACTATCAGAAGCAACAAT
GACTATGGTAACTTTGGAATGCAGGCATTTGTAGACATTGCGCAGGAACTTGGCATTTGC
ATTGCCTTCTCGGAATCATTTCACAGAGCTGAATCTCTtgaaaagataaaaaaaattgta
aatataaTGAAATCATCTACAACTAAAGTGATCGTGGCATTTGCACCCCCGGCAGAAATG
CAGATATTACTCAAAGAAATTATACGACAAAACGTCACTGGAATTCAGTGGATAGGAACT
GAGGCCTGGATAACAGCACAGATTATTTCTCCCGATGAGAGCGCAAGATTTCTCACTGGG
ACAATTGGCCTTTCAATTCCTTTGTTTGAAGTAAAAGGTTTAGTGAAGGAGTTTTGGGAA
ACTGCGTTCCAATGTATTTTCTGGTCAGGAAACACAAGCCAAATAACTGCAGCATCTACA
TTGCAACAATGCACCGGCCAAGAAAAACTATCAGCTCTGCACAATGCATATTCTGAGGTA
TCTATGGATGGAAGCTCCTACAATGTGTATAAAGCAGTGTACGCTGTGGCtcatgcactt
cacaatatgatCTCGTGTGAGAAAGGAAAGGGACCATTTATAAACAACACCTGTGCACAT
GTATCCAATCTTCAACCATGGCAGTTACTTCATTACCTACAGTCAGTGAATTTCACAACG
ACATCCGGCGACAGCgtttattttgatgaaaatggAGATCCAGTGGCCACGTACGACTTG
TTAAACTGGGGAATCAATTCGAGAGGCGCTGCTGAAATTCGTGTTATTGGCTTCTACGAT
GGCTCTGCTTCTCCTGGTCATGAACTCACTTTGGATGAGGAGACTATTGAGTGGAGCAGT
CGTCAAAAAATGGTTCCACGTGCGGTTTGCAGCGAGAGCTGTATTCCTGGGACAAGAAAA
GTTGCCAGAAAAGGCCAACCCGTGTGTTGCTTTGACTGTACAGAATGTGCTGAGGGAGAA
ATCAGCAACATCACAGATTCCACAGACTGCATTAAATGCCCTGAACAATATTGGCCCAAT
CAGCAGAGAGATCGTTGCCGACCAAAGGAAATAGAGTTCCTCTCCTTTACCGAAATGCTG
GGAGGTGTATTGCTGACATTGGCTCTGGTGGGAGTGAGCACCACAATAAGTATTGCCATT
GTcttcttcacacacagagacactcctaTTGTTAAAGCCAACAATTCTGAGCTCAGCTAT
CTGCTTCTCTTTGCATTAACGCTGTGTTTTCTGTGCTCAGTGACTTTCATTGGCGAGCCC
TCAGTCTGGGCTTGCATGTTGTGCCACACAGCATTCGCTATCGCTTTCGTTCTCTGTATT
TCCTgtattttgattaaaacaatCCTTGTGATTCTGGCGTTTAAGGCAACTCTTCCAAAC
AACAACATGGCCAAATTGTTCGGGCCTGCTCAGCAGCGTTGGAGTGTattcctccttacc
tctgttcAGTGCCTGATATGTACTCTCTGGTTAACTATATCACACCCATTTCCCATGAGa
aacacagaatattacagagaGATTATCATTCTGGAATGTGACCTGGGCTCTGTGAGCGCC
TTTTATTCTATGGCGGGATATATTGCTTTCCTGGCCGGAGTGAGCTTTGTGCTGGCGTTT
CTAGCTCGGAAATTACCTGATAACTTTAATGAGGCTCAATGTATAACCTTTAGCATGCTC
ATcttttgtgctgtttggatcacttTTATACCAGTTTACGTCAGCTCTCCTGGGAAATAC
ACCATTGCTGTCGAAGTCTTTGCTATTTTAGCCTCGAGTTTTGggttattgttttgtatt
tttgttcctaaatgttacattattttGATAAAACCTGAAATAAATACCAGAAGACACTTG
ATGGGCAAAGTACCTGTAAATGAA
>Callorhinchus_milii---MU249842.1-702327-707581---7_exons---phobius-tmhmm
ATGCTGACAAGGGATCAGCAGCGGTTACCGAGAAGCTCTGTGATGTTCAGCCCATATGTG
TGGCTGCTCATTGCTTGTTGTGTTTGGGGATCCCAGGGAAAGCATTGCAGGCTCCAAGGC
AAGTTCAATCTATCGGAAATATCCAAAGATGGCGATATCGTTCTAGGAGGTATCTTCAAT
GTACACGTTGATCACTTTGAACAAATGAATACGTTCGTTACTGCTCcagaagaaacaaaa
tgcaaaagTTTCGATTTCAGAGCCTTCCGACTGGTGAATACGATGATGTTTGCAATAGAG
GAAATAAACCAGAACCCGGCACTGCTTCCTGATATTACTCTGGGATATAAGATTTATGAT
GACTGCGGATCTTCCAATATTGCCACTAAAGTAGCACTGAGCCTTGTGAACGGTCAAGGA
GCAACAGAGGATGACCATAACTGTGAAGGGCCTCCTAATGTCCCAGCTCTTGTTGGTGTT
GCTGGATCCTCAGACTCCATAGCTGTTGCAAGGTCAATTGGTCCATTCAGAATCCCAATG
GTCAGTTACTTCTCCACGTGCGTCTGTCTCAGTGACAGAAACGAATATCCCACGTTTTAC
AGAACCATACCCAGTGACTACCATCAGTCCAAGGCTTTAGCTCAAATCATTAAGAAGTTT
GGATGGACGTGGATTGGGACTATCAGAAGCAACAATGACTATGGTAACTTTGGAATGCAG
GCATTTGTAGACATTGCGCAGGAACTTGGCATTTGCATTGCCTTCTCGGAATCATTTTAT
AGAACAGATCCATTTGaaaagttaaaaataattgtaaatatAATTAAGTTATCGACCACA
AAAGTTGTGGTGGCTTTTGCTGGTGATACCGAAATGCAATTATTACTCAAAGAAGTAATA
CGACAAAACCTCACTGGAATACAGTGGGTGGGAACTGAAGCCTGGATAACAGCCCAACTT
ATTGCCCCAAATGAAAGTGCGAGATTTCTTATTGGAGCAATTGGCCCAGCGATTCCTTCA
GCAGAAGTAAAGGGATTGCAGGAGTTTTGGGAAACTGCGTTCCAATGTAGTTTCTGGTCA
GGAAACACAagccaaacaaacacaacatccaCATTGCAGCAATGCACCGGCAAAGAAGAT
GTAACAGAAATACACAATGGATATTCTGATGTAACTATGGATGGAATTTCCTACAACGTA
TACAAAGCGGTGTACGCTTTAGCTCATGCACTTCACAATCTGcttttgtgtgagagagga
aaagGACCATTTATGAACAACACCTGTGCACACACATCAAATTTTCAGCCATGGCAGATT
CTCCATTACCTACAGTCAGTAAATTTTACATCTAAATCCGGTgacagaatttattttgat
gaaaacGGTGACCCTGTGGCCAAGTATGACTTGATAAACTGGCAAAAGAATTTGAAAGGC
GTTGCTGAAACTCGTGTAATTGGCTTCTACGATGGTTCCGCATCTCCAAGCCGGGAGCTT
ACGGTGAATGAGGAGGCTATCGTGTGGAGCAATGGTCAAACTGAGaTCCCACGTGCGGTT
TGCAGTGAGAGCTGTATTCCTGGAACAAGAAAAGTTGCCAGAAAAGGCCAACCCGTGTGT
TGCTTTGACTGTACAGAATGTGCTGAGGGAGAAATCAGCAACATCACAGATTCCACAGAC
TGCATTAAATGCCCTGAACAATATTGGCCCAATCAGCAGAGAGATCGTTGCCGACCAAAG
GAAATAGAGTTCCTCTCCTTTACCGAAATGCTGGGAGGTGTATTGCTGACATTGGCTCTG
GTGGGAGTGAGCACCACAATAAGTATTGCCATTGTcttcttcacacacagagacactcct
aTTGTTAAAGCCAACAATTCTGAGCTCAGCTATCTGCTTCTCTTTGCATTAACGCTGTGT
TTTCTGTGCTCAGTGACTTTCATTGGCGAGCCCTCAGTCTGGGCTTGCATGTTGTGCCAC
ACAGCATTCGCTATCGCTTTCGTTCTCTGTATTTCCTgtattttgattaaaacaatCCTT
GTGATTCTGGCGTTTAAGGCAACTCTTCCAAACAACAACATGGCCAAATTGTTCGGGCCT
GCTCAGCAGCGTTGGAGTGTattcctccttacctctgttcAGTGCCTGATATGTACTCTC
TGGTTAACTATATCACACCCATTTCCCATGAGaaacacagaatattacagagaGATTATC
ATTCTGGAATGTGACCTGGGCTCTGTGAGCGCCTTTTATTCTATGGCGGGATATATTGCT
TTCCTGGCCGGAGTGAGCTTTGTGCTGGCGTTTCTAGCTCGGAAATTACCTGATAACTTT
AATGAGGCTCAATGTATAACCTTTAGCATGCTCATcttttgtgctgtttggatcacttTT
ATACCAGTTTACATCAGCTCTCCTGGGAAATACACCGTTGCTGTCGAAGTCTTTGCTATT
TTAGCCTCGAGTTTTGggttattgttttgtatttttgttcctaaatgttacattattttG
ATAAAACCTGAAATGAATACCAGAAAACACTTGATGGGCAAAGTacctgtaaataaa
>Callorhinchus_milii---MU249842.1-728033-733385---7_exons---phobius-tmhmm
ATGCTGACAAGGGATCAGCAGCGGTTACCGAGAAGCTCTGTGATGTTCAGCCCATATGTG
TGGCTGCTCATTGCTTGTTGTGTTTGGGGATCCCAGGGAAAGCATTGCAGGCTCCAAGGC
AAGTTCAATCTATCGGAAATATCCAAAGATGGCGATATCGTTCTAGGAGGTATCTTTGAT
GTACACGTTGATCGCTTTGAACAAATGAATACGTTCATTACTGCTCcagaagaaacaaaa
tgcaaaagTTTCGATTTTAGAGCCTTCCGTCTGGTCAATACGATGATGTTTGCAATAGAG
GAAATAAACCAGAACCCGGCACTGCTTCCTGATATTACTCTGGGATATAAGATTTATGAT
GACTGCGGATCTTCCAATATTGCCACTAAAGTAGCACTGAGCCTTGTGAACGGTCAAGGA
GCAACAGAGGATGACCATAACTGTGAAGAGCCTCCTAATGTCCCAGCTCTTGTTGGTGTT
GCTGGATCCTCAGACTCCATAGCTGTTGCAAGGTCAATTGGTCCATTCAGAATCCCAATG
GTCAGTTACTTCTCCACCTGCGTCTGTCTCAGTGACAGGAACGAATATCCCACGTTTTAC
AGAACCATACCCAGTGACTACCATCAGTCCAAGGCTTTAGCTCAAATCATTAAGAAGTTT
GGATGGACGTGGATTGGGACTATCAGAAGCAACAATGACTATGGTAACTTTGGAATGCAG
GCATTTGTAGACATTGCGCAGGAACTTGGCATTTGCATTGCCTTCTCGGAATCATTTTAT
AGAACAGATCCATTTGaaaagttaaaaataattgtaaatatAATTAAGTTATCGACCACA
AAAGTTGTGGTGGCTTTTGCTGCCCACACCGAAATGCAATTATTACTCAAAGAAGTAATA
CGACAAAACCTCACTGGAATACAGTGGGTGGGAACTGAAGCCTGGATAACAGCCCAACTT
ATTGCCCCAAATGAAAATGCGAGATTTCTTATTGGAGCAATTGGCCCAGCGATTCCTTCA
GCAGAAGTAAAGGGATTGCAGGAGTTTTGGGAAACTGCGTTCCAATGTAGTTTCTGGTCA
GGAAACACAagccaaacaaacacaacatccaCATTGCAGCAATGCACCGGCAAAGAAGAT
GTAACAGAAATACACAATGGATATTCTGATGTAACTATGGATGGAATTTCCTACAACGTA
TACAAAGCGGTGTACGCTTTAGCTCATGCACTTCACAATCTGcttttgtgtgagagagga
aaagGACCATTTATGAACAACACCTGTGCACACACATCAAATTTTCAGCCATGGCAGATT
CTCCATTACCTACAGTCAGTAAATTTTACATCTAAATCCGGTgacagaatttattttgat
gaaaacGGTGACCCTGTGGCCAAGTATGACTTGATAAACTGGCAAAAGAATTTGAAAGGC
GTTGCTGAAACTCGTGTAATTGGCTTCTACGATGGTTCCGCATCTCCAAGCCGGGAGCTT
ACGGTGAATGAGGAGGCTATCGTGTGGAGCAATGGTCAAACTGAGattcCACGTGCGGTT
TGCAGTGAGAGCTGTATTTCTGGAACAAGAAAAGTTGCCAGAAAAGGCCAACCCGTGTGT
TGCTTTGACTGTACAGAATGTGCAGAGGGAGAAATCAGCAACATCACAGATTCCACAGAC
TGCATTAAATGCCCTGAACAATATTGGCCCAATCAGCAGAGAGATCGTTGCCTACCAAAG
GAAATAGAGTTCCTCTCCTTTACCGAAATGCTGGGAGGTGTATTGCTGACATTGGCTCTG
GTGGGAGTGAGCACCACAATAAGTATTGCCATTGTcttcttcacacacagagacactcct
aTTGTTAAAGCCAACAATTCTGAGCTCAGCTATCTGCTTCTCTTTGCATTAACGCTGTGT
TTTCTGTGCTCAGTGACTTTCATTGGCGAGCCCTCAGTCTGGGCTTGCATGTTGTGCCAC
ACAGCATTCGCTATCGCTTTCGTTCTCTGTATTTCCTgtattttgattaaaacaatCCTT
GTGATTCTGGCGTTTAAGGCAACTCTTCCAAACAACAACATGGCCAAATTGTTCGGGCCT
GCTCAGCAGCGTTGGAGTGTattcctccttacctctgttcAGTGCCTGATATGTACTCTC
TGGTTAACTATATCACACCCATTTCCCATGAGaaacacagaatattacagagaGATTATC
ATTCTGGAATGTGACCTGGGCTCTGTGAGCGCCTTTTATTCTATGGCGGGATATATTGCT
TTCCTGGCCGGAGTGAGCTTTGTGTTGGCGTTTCTAGCTCGGAAATTACCTGATAACTTT
AATGAGGCTCAATGTATAACCTTTAGCATGCTCATcttttgtgctgtttggatcacttTT
ATACCAGTTTACATCAGCTCTCCTGGGAAATACACCGTTGCTGTCGAAGTCTTTGCTATT
TTAGCCTCGAGTTTTGggttattgttttgtatttttgttcctaaatgttacattattttG
ATAAAGCCTGAAATTAATACTAAAAAACACTTGATGGGCAAAGTACCTGCAAATAAA
>Callorhinchus_milii---MU249842.1-736850-744453---7_exons---phobius-tmhmm
ATGTACCGGCTATTTTTGTGCTTACTCTTTGCTAGTTCTATGTGGGAATCAAATGAAGAC
ACCTGCAAACTACAAGGAAAGTTTAATTTACCCCAAATATCGAAAGATGCCGATATCGTT
CTAGGGGGGATTTTTAGTCTACACTCTGGTCgattaattcaaattaattcttTTTTTACT
GCACCCgaagaaacaaaatgcagaaGTTTTGATTTCAGAGTCTTTCGCCTTGTGAACACA
ATGATTTTTGCAATTGAGGAAATAAACGAGAACAGTGCGATACTCCTGAATGTTACACTG
GGCTATACCATTTATGATGCCTGCAGGTCTTCCACCATTGCAACTAAGGTAGCTCTGGGT
CTCATGAATGGTCAAAAGGAAGAAGAAACAGAGAGCGGCGATGACTGTCAAGAATCTCCC
AGTATCCCAGCTCTAGTTGGTGCTGACGGATCCTCAGAATCCATGGCAGTGGCAAGATTA
ATAGCTCCTTTCAGAATTCCAATGGTCAGCTACTTTTCCACATGTGCTTGTCTCAGTGAT
AGGAAAGAATATCCCACGTTTTACAGAACTATACCCAGTGACTATCATCAGTCCAAGGCT
TTAGCTCAAATCGTTAAAAATTTTGGATGGACGTGGATTGGGACTATCAGAAGCAACAAT
GACTATGGTAACTTTGGAATGCAGGCATTTGTAGACATTGCGCAGGAACTTGGCATTTGC
ATTGCCTTCTCGGAATCATTTCATCAAACTGATTCTCTtgaaaagataaaaaaaatgata
aatagaATTAAATCATCTACAACTAAAGTGATCGTGGCTTTTGCTGCGCCAGCAGAAATG
TGGATATTACTCAAAGAAATTATACGACAAAATGTCACTGGAATTCAGTGGATAGGAACT
GAGGCCTGGATAACAGCACAGATTATTTCTCCAGATGAGACCTTAAGATTTCTCACTGGG
ACAATTGGCACTTCAATTCCTTTGTTCGAAGTAAAAGGTTTAGTGAAGGAGTTTTGGGAA
ACTGCGTTCCAATGTATTTTCTGGTCAGGAAACACAAGCCAAATAACTGCAGCATCTACA
TTGCAACAATGCACCGGCCAAGAAAAACTATCAGCTCTGCACAATGCATATTCTGAGGTA
TCTATGGATGGAAGTTCCTACAATGTGTATAAAGCAGTGTACGCTGTGGCtcatgcactt
cacaatatgatCTCGTGTGAGAAAGGAAAAGGACCATTTATAAACAACACCTGTGCACAT
GTATCCAATCTTCAACCATGGCAGTTACTTCATTACCTACAGTCAGTGAATTTCACAACG
ACATCCGGCGACAGGgtttattttgatgaaaatggAGATCCAGTGGCCACGTACGACTTG
TTAAACTGGGGAATCAATTCGAGAGGCGCTGCTGAAATTCGTGTTATTGGCTTCTACGAT
GGCTCTGCTTCTCCTGGTCATGAACTCACTTTGGATGAGGAAGCTATTGAGTGGAGCAGT
CGTCAAAAAACGGTTCCACGTGCGGTTTGCAGTGAGAGCTGTGTACATGGAACAAGAAAA
GTTGCCAGAAAAGGCCAACCCGTGTGTTGCTTTGACTGTACAGAATGTGCTGAGGGAGAA
ATCAGCAAAATCACAGATTCCACAGACTGCATTAAATGCCCTGAACAATATTGGCCCAAT
CAGCAGAGAGATCGTTGCCTACCAAAGGAAATAGAGTTCCTCTCCTTTACCGAAATGCTG
GGAGGTGTATTGCTGACATTGGCTCTGGTGGGAGTGAGCACCACAATAAGTATTGCCATT
GTcttcttcacacacagagacactcctaTTGTTAAAGCCAACAATTCTGAGCTCAGCTAT
CTGCTTCTCTTTGCATTAACGCTGTGTTTTCTGTGCTCAGTGACTTTCATTGGCGAGCCC
TCAGTCTGGGCTTGCATGTTGTGCCACACAGCATTCGCTATCGCTTTCGTTCTCTGTATT
TCCTgtattttgattaaaacaatCCTTGTGATTCTGGCGTTTAAGGCAACTCTTCCAAAC
AACAACATGGCCAAATTGTTCGGGCCTGCTCAGCAGCGTTGGAGTGTattcctccttacc
tctgttcAGTGCCTGATATGTACTCTCTGGTTAACTATATCACACCCATTTCCCATGAGa
aacacagaatattacagagaGATTATCATTCTGGAATGTGACCTGGGCTCTGTGAGCGCC
TTTTATTCTATGGCGGGATATATTGCTTTCCTGGCCGGAGTGAGCTTTGTGCTGGCGTTT
CTAGCTCGGAAATTACCTGATAACTTTAATGAGGCTCAATGTATAACCTTTAGCATGCTC
ATcttttgtgctgtttggatcacttTTATACCAGTTTACATCAGCTCTCCTGGGAAATAC
ACCGTTGCTGTCGAAGTCTTTGCTATTTTAGCCTCGAGTTTTGggttattgttttgtatt
tttgttcctaaatgttacattattttGATAAAACCTGAAATGAATACTAAAAAACACTTG
ATGGGCAAAGTACCTGTAAATAAA
>Callorhinchus_milii---MU249842.1-753331-758632---7_exons---phobius-tmhmm
ATGATGACAAGGGATCAGCAGCGGTTACCGAGAAGCTCTGTGATGTTCAGCCCATATGTG
TGGCTGCTCATTGCTTGTTGTGTTTGGGGATCCCAGGGAAAGCATTGCAGGCTCCAAGGC
AAGTTCAATCTATCGGAAATATCCAAAGATGGCGATATCGTTCTCGGAGGTATCTTTGAT
GTTCACCTTGACCGCTTTAAACAAATGAATACATTCGTTACTGCTCcagaagaaacaaaa
tgcaaaagTTTGGATTTTAGAGCCTTCCGTCTGGTCAATACGATGATGTTTGCAATAGAG
GAAATAAACCAGAACCCTGCACTGCTTCCTGATATTACTCTGGGATATAAGATTTATGAT
GATTGCGGATCTTCCAATATTGCCACTAAAGTAGCATTGAGCCTTGTGAACGGTCAAGGA
GCAACAGAGGATGACCATAACTGTGAAGGGCCTCCTAATGTCCCAGCtcttgttggtggt
gatggatcCTCGGAGTCCATAGCTGTTGCAAGGTCAATTGGTCCATTCAGAATCCCAATG
GTCAGTTACTTCTCTACCTGTGTCTGTCTCAGTGACAGGAACGAATATCCCACGTTTTAC
AGAACCATACCCAGTGACTACCATCAGTCCAAGGCTTTAGCTCAAATCATTAAGAAGTTT
GGATGGACGTGGATTGGGACTATCAGAAGCAACGATGACTATGGTAACTTTGGAATGCAG
GCATTTGTAGACATTGCGCAGGAACTTGGCATTTGTATTGCCTTCTCGGAATCATTTTCC
AGAACTGATTCTAATGAAAAGATAAGGAAAACTGTAAACATAATTAAATCATTCACTGCA
AAAGTTGTGGTGGCTTTTGCTGCCCCGAGGGAAATGCAGTTATTACTCAAAGAAGTAATA
CGACAAAACCTCACTGGAATACAGTGGGTGGGAACTGAAGCCTGGATAACAGCCCAACTT
ATTGCCCCAAATGAAAGTGCGAGATTTCTTATTGGAGCAATTGGCCCAGCGATTCCTTCA
GCAGAAGTAAAGGGATTGCAGGAGTTTTGGGAAACTGCGTTCCAATGTAGTTTCTGGTCA
GGAAACACAagccaaacaaacacaacatccaCATTGCAGCAATGCACCGGCAAAGAAGAT
GTAACAGAAATACACAATGGATATTCTGATGTAACTATGGATGGAATTTCCTACAACGTA
TACAAAGCGGTGTACGCTTTAGCTCATGCACTTCACAATCTGcttttgtgtgagagagga
aaagGACCATTTATGAACAACACCTGTGCACACTCATCAAATTTTCAGCCATGGCAGATT
CTCCATTACCTACAGTCAGTAAATTTTACATCAAAATCCGGTgacagaatttattttgat
gaaaacGGTGACCCTGTGGCCAAGTATGACTTGATAAACTGGCAAAAGAATTTGAAAGGC
GTTGCTGAAACTCGTGTAATTGGCTTCTACGATGGTTCCGCATCTCCAAGCCGGGAGCTT
ACGGTGAATGAGGAGGCTATCGTGTGGAGCAATGGTCAAACTGAGaTTCCACGTGCGGTT
TGCAGTGAGAGCTGTATTCCTGGAACACGAAAAGTTTCCAGAAAAGGCCAACCCGTGTGT
TGCTTTGACTGTACAGAATGTGCTGAGGGAGAAATCAGCAACATCACAGATTCCACAGAC
TGCATTAAATGCCCTGAACAATATTGGCCCAATCAGCAGAGAGATCGTTGCCTACCAAAG
GAAATAGAGTTCCTCTCCTTTACCGAAATGCTGGGAGGTGTATTGCTGACATTGGCTCTG
GTGGGAGTGAGCACCACAATAAGTATTGCCATTGTcttcttcacacacagagacactcct
aTTGTTAAAGCCAACAATTCTGAGCTCAGCTATCTGCTTCTCTTTGCATTAACGCTGTGT
TTTCTGTGCTCAGTGACTTTCATTGGCGAGCCCTCAGTCTGGGCTTGCATGTTGTGCCAC
ACAGCATTCGCTATCGCTTTCGTTCTCTGTATTTCCTgtattttgattaaaacaatCCTT
GTGATTCTGGCGTTTAAGGCAACTCTTCCAAACAACAACATGGCCAAATTGTTCGGGCCT
GCTCAGCAGCGTTGGAGTGTactcctccttacctctgttcAGTGCCTGATATGTACTCTC
TGGTTAACTATATCACACCCATTTCCCATGAGaaacacagaatattacagagaGATTATC
ATTCTGGAATGTGACCTGGGCTCTGTGAGCGCCTTTTATTCTATGGCGGGATATATTGCT
TTCCTGGCCGGAGTGAGCTTTGTGCTGGCGTTTCTAGCTCGGAAATTACCTGATAACTTT
AATGAGGCTCAGTGTATAACCTTTAGCATGCTCATcttttgtgctgtttggatcacttTT
ATACCAGTTTACATCAGCTCTCCTGGGAAATACACCGTTGCTGTCGAAGTCTTTGCTATT
TTAGCCTCGAGTTTTGggttattgttttgtatttttgttcctaaatgttacattattttG
GTAAAACCTGAAATGAATACCAAAAAACACTTGATGGGCAAAGTACTTGTAAATAAA
>Callorhinchus_milii---MU249842.1-764436-771172---7_exons---phobius-tmhmm
ATGCTGACAAGGGATCAGCAGCGGTTACCGAGAAGCTCTGTGATGTTCAGCCCATATGTG
TGGCTGCTCATTGCTTGTTGTGTTTGGGGATCCCAGGGAAAGCATTGCAGGCTCCAAGGC
AAGTTCAATCTATCGGAAATATCCAAAGATGGCGATATCGTTCTAGGAGGTATCTTCAAT
GTACACGTTGATCGCTTTGAACAAATGAATACGTTCCTTACTGCTCcagaagaaacaaaa
tgcaaaagTTTGGATTTTAGAGCCTTCCGTCTGGTCAATACGATGATGTTTGCAATAGAG
GAAATAAACCAGAACCCAGCACTGCTTCCTGATATTACTCTGGGATATAAGATTTATGAT
GACTGCGGATCTTCCAATATTGCCACTAAAGTAGCACTGAGCCTTGTGAACGGTCAAGGA
GCAACAGAGGATGACCATAACTGTGAAGGGCCTCCTAATGTCCCAGCtcttgttggtggt
gatggatcCTCGGAGTCCATAGCTGTTGCAAGGTCAATTGGTCCATTCAGAATCCCAATG
GTCAGTTACTTTTCCACATGCGTCTGTCTCAGTGACAAAAATGAATTTCCCACGTTTTAC
AGAACCATACCCAGTGACTACCATCAGTCCAAGGCTTTAGCTCAAATCATTAAGAAGTTT
GGATGGACGTGGATTGGGACTATCAGAAGCAACAATGACTATGGTAACTTTGGAATGCAG
GCATTTGTAGACATTGCGCAGGAACTTGGCATTTGCATTGCCTTCTCGGAATCATTTTAT
AGAACAGATCCACTtgaaaagataaaaaaaattgtaaatataaTTAAGTTATCGACCACA
AAAGTTGTGGTGGCTTTTGCTGCCCCGAGGGAAATGCAGTTATTACTCAAAGAAGTAATA
CGACAAAACCTCACTGGAATACAGTGGGTGGGAACTGAAGCCTGGATAACAGCCCAACTT
ATTGCCCCAAATGAAAGTGCGAGATTTCTTATTGGAGCAATTGGCCCAGCGATTCCTTCA
GCAGAAGTAAAGGGTTTAGTAAAGGAGTTTTGGGAAACTGCGTTCCAATGTAGTTTCTGG
TCAGGAAACACAagccaaacaaacacaacatccaCATTGCAGCAATGCACCGGCAAAGAA
GATGTAACAGAAATACACAATGGATATTCTGATGTAACTATGGATGGAATTTCCTACAAC
GTATACAAAGCGGTGTACGCTTTAGCTCATGCACTTCACAATCTGcttttgtgtgagaga
ggaaaagGACCATTTATGAACAACACCTGTGCACACACATCAAATTTTCAGCCATGGCAG
ATTCTCCATTACCTACAGTCAGTAAATTTTACATCTAAATCCGGTgacagaatttatttt
gatgaaaacGGTGACCCTGTGGCCAAGTATGACTTGATAAACTGGCAAAAGAATTTGAAA
GGCGTTGCTGAAACTCGTGTAATTGGCTTCTACGATGGTTCCGCATCTCCAACCCGGGAG
CTTACGGTGAATGAGGAGGCTATCGTGTGGAGCAATGGTCAAACTGAGaTCCCACGTGCG
GTTTGCAGTGAGAGCTGTATTCCTGGAACAAGAAAAGTTTCCAGAAAAAGCCAACCCGTG
TGTTGCTTTGACTGTACAGAATGTGCTGAGGGAGAAATCAGCAACATCATAGATTCCACA
GACTGCATTAAATGCCCTGAACAATATTGGCCCAATCAGCAGAGAGATCGTTGCCTACCA
AAGGAAATAGAGTTCCTCTCCTTTACCGAAATGCTGGGAGGTGTATTGCTGACATTGGCT
CTGGTGGGAGTGAGCACCACAATAAGTATTGCCATTGTcttcttcacacacagagacact
cctaTTGTTAAAGCCAACAATTCTGAGCTCAGCTATCTGCTTCTCTTTGCATTAACGCTG
TGTTTTCTGTGCTCAGTGACTTTCATTGGCGAGCCCTCAGTCTGGGCTTGCATGTTGTGC
CACACAGCATTCGCTATCGCTTTCGTTCTCTGTATTTCCTgtattttgattaaaacaatC
CTTGTGATTCTGGCGTTTAAGGCAACTCTTCCAAACAACAACATGGCCAAATTGTTCGGG
CCTGCTCAGCAGCGTTGGAGTGTattcctccttacctctgttcAGTGCCTGATATGTACT
CTCTGGTTAACTATATCACACCCATTTCCCATGAGaaacacagaatattacagagaGATT
ATCATTCTGGAATGTGACCTGGGCTCTGTGAGCGCCTTTTATTCTATGGCGGGATATATT
GCTTTCCTGGCCGGAGTGAGCTTTGTGCTGGCGTTTCTAGCTCGGAAATTACCTGATAAC
TTTAATGAGGCTCAATGTATAACCTTTAGCATGCTCATcttttgtgctgtttggatcact
tTTATACCAGTTTACATCAGCTCTCCTGGGAAATACACCGTTGCTGTCGAAGTCTTTGCT
ATTTTAGCCTCGAGTTTTGggttattgttttgtatttttgttcctaaatgttacattatt
ttGATAAAACCTGAAATGAATACTAAAAAACACTTGATGGGCAAAGTACCTGCAACTGAA
>Callorhinchus_milii---MU249842.1-774257-781120---7_exons---phobius-tmhmm
ATGTACCGTCTATTTTTGTGCTTACTCTTTGCTAGTTCTATGTGGGAATCAAATGAAGAG
ACCTGCAAACTACAAGGAACGTTTAATTTACCCCAAATATCGATAGGTGGAGATATTGtt
cttggagggatttttaataTACACGCTGGTCGATTTAATCAAATTAATTCTTTTTTTACT
GCACCCgaagaaacaaaatgcagaaGTTTTGATTTCAGAGTCTTTCGCCTTGTGAACACA
ATGATTTTTGCAATTGAGGAAATAAACGAGAACAGTGCGATACTCCCGAATGTTACACTG
GGCTATACCATTTATGATGACTGTGGGTCTCCCACCATTACTACTAAGGTAGCTCTGGGT
CTCATGAATGGTCAAAAGGAAGAAGAAATAGAGAGCGGCGATGACTGTCAAGAATCTCCC
AGTATCCCAGCTCTAGTTGGTGCTTACGGATCTTCGGAATCCATGGCAGTGGCAAGATTA
ATAGCTCCTTTCAGAATTCCAATGGTCAGCTACTTTTCCACATGTGCCTGTCTCAGTGAT
AGGAAAGAATATCCCACGTTTTACAGAACTATACCCAGTGACTATCATCAGTCCAAGGCT
TTAGCTCAAATCGTTAAAAATTTTGGATGGACGTGGATTGGGACTATCAGAAGCAACAAT
GACTACGGTAACTTTGGAATGCAGGCATTTGTAGACATTGCGCAGGAACTTGGCATTTGC
ATTGCCTTCTCGGAATCATTTCATAGAACTGATTCTCTTGAAAAGATAAGGAAAATTGTA
AATATAATGAAATCATCTACAACTAAAGTGATCGTGGCTTTTGCTGCCTCAGGGGAAATG
CGGATATTACTCAAAGAAATTATACGACAAAACGTCACTGGAATTCAGTGGATAGGAACT
GAGGCCTGGATAACAGCACAGATTATTTCTCCAGATGAGACCTTAAGATTTCTCACTGGG
ACAATTGGCACTTCAATTCCTTTGTTCGAAGTAAAAGGTTTAGTGAAGGAGTTTTGGGAA
ACTGCGTTCCAATGTATTTTCTGGTCAGGAAACACAAGCCAAATAACTGCAGCATCTACA
TTGCAACAATGCACCGGCCAAGAAAAACTATCAGCTCTGCACAATGCATATTCTGAGGTA
TCTATGGATGGAAGTTCCTACAATGTATATAAAGCAGTGTACGCTGTGGCtcatgcactt
cacaatatgatCTTGTGTGAGAAAGGAAAAGGACCATTTATAAACAACACCTGTGCACAT
GTATCCAATCTTCAACCATGGCAGTTACTTCATTACCTACAGTCAGTGAATTTCACAACG
ACATCCGGCGACAGGgtttattttgatgaaaatggAGATCCAATGGCCACGTACGACTTG
TTAAACTGGGGAATCAATTCGAGAGGCGCTGCTGAAATTCGTGTTATTGGCTTCTACGAT
GGCTCTGCTTCTCCTGGTCATGAACTCACTTTGGATGAGGAGGCTATTGTGTGGAGCAGT
TGTCAAAAAATGGTTCCACGTGCGGTTTGCAGTGAGAGCTGTGTTCCTGGAACAAGAAAA
GTTGCCAGAAAAGGCCAACCCGTGTGTTGCTTTGACTGTACAGAATGTGCTGAGGGAGAA
ATCAGCAAAATCACAGATTCCACAGACTGCATTAAATGCCCTGAACAATATTGGCCCAAT
CAGCAGAGAGATCGTTGCCTACCAAAGGAAATAGAGTTCCTCTCCTTTACCGAAATGCTG
GGAGGTGTATTGCTGACATTGGCTCTGGTGGGAGTGAGCACCACAATAAGTATTGCCATT
GTcttcttcacacacagagacactcctaTTGTTAAAGCCAACAATTCTGAGCTCAGCTAT
CTGCTTCTCTTTGCATTAACGCTGTGTTTTCTGTGCTCAGTGACTTTCATTGGCGAGCCC
TCAGTCTGGGCTTGCATGTTGTGCCACACAGCATTCGCTATCGCTTTCGTTCTCTGTATT
TCCTgtattttgattaaaacaatCCTTGTGATTCTGGCGTTTAAGGCAACTCTTCCAAAC
AACAACATGGCCAAATTGTTCGGGCCTGCTCAGCAGCGTTGGAGTGTattcctccttacc
tctgttcAGTGCCTGATATGTACTCTCTGGTTAACTATATCACACCCATTTCCCATGAGa
aacacagaatattacagagaGATTATCATTCTGGAATGTGACCTGGGCTCTGTGAGCGCC
TTTTATTCTATGGCGGGATATATTGCTTTCCTGGCCGGAGTGAGCTTTGTGCTGGCGTTT
CTAGCTCGGAAATTACCTGATAACTTTAATGAGGCTCAGTGTATAACCTTTAGCATGCTC
ATcttttgtgctgtttggatcacttTTATACCAGTTTACATCAGCTCTCCTGGGAAATAC
ACCGTTGCTGTCGAAGTCTTTGCTATTTTAGCCTCAAGTTTTGggttattgttttgtatt
tttgttcctaaatgttacattattttGATAAAACCTGAAATGAATACTAAAAAACACTTG
ATGGGCAAAGTACCTGTAAATAAA
>Callorhinchus_milii---MU249842.1-783778-790023---7_exons---phobius-tmhmm
ATGTACCGTCTATTTTTGTGCTTACTCTTTGCTAGTTCTATGTGGGAATCAAATGAAGAG
ACCTGCAAACTACAAGGAAAGTTTAATTTACCCCAAATATCGAAAGATGGCGATATCGTT
CTAGGGGGGATTTTTAGTCTACACTCTGGTCgattaattcaaattaattcttGTTTTACT
GCACCCgaagaaacaaaatgcagaaGTTTTGATTTCAGAGTCTTTCGCCTTGTGAACACA
ATGATTTTTGCAATTGAGGAAATAAACGAGAACAGTGCGATACTCCCGAATGTTACACTG
GGCTATACCATTTATGATGACTGTGGGTCTCCCACCATTACTACTAAGGTAGCTCTGGGT
CTCATGAATGGTCAAAAGGAAGAAGAAATAGAGAGCGGCGATGACTGTCAAGAATCTCCC
AGTATCCCAGCTCTAGTTGGTGCTGACGGATCCTCAGAATCCATGGCAGTGGCAAGATTA
ATAGCTCCTTTCAGAATTCCAATGGTCAGCTACTTTTCCACATGTGCTTGCCTCAGTGAT
AGGAAAGAATATCCCACGTTTTACAGAACTATACCCAGTGACTACCATCAGTCCAAGGTT
TTAGCTCAAATCATTAAGAAGTTTGGATGGACGTGGATTGGGACTATCAGAAGCAACAAT
GACTATGGTAACTTTGGAATGCAGGCATTTGTAGACATTGCGCAGGAACTTGGCATTTGC
ATTGCCTTCTCGGAATCATTTCACAGAGCTGAATCTCTTGAAAAGATAAGAAAAATTGTA
AATATAATGAAATCATCAACAACTAAAGTGATCGTGGCTTTTGCTGCCCCGGCTGAAATG
CAGATATTACTCAAAGAAATTATACGACAAAACGTCACTGGAATTCAGTGGATAGGAACT
GAGGCCTGGATAACAGCACAGATTATTTCTCCAGATGAGACCTTAAGATTTCTCACTGGG
ACAATTGGCCCTTCAATTACTTTGTTTCCCGGAAATAGTTTAGTGAAGGAGTTTTGGGAA
ACTGCGTTCCAATGTATTTTCTGGTCAGGAAACACAAGCCAAATAACTGCAACATCTACA
TTGCAACAATGCACCGGCCAAGAAAAACTATCAGCTCTGCACAATGCATATTCTGAGGTA
TCCATGGATGGAAGTTCCTACAATGTATATAAAGCAGTGTACGCTGTGGCtcatgcactt
cacaatatgatCTTGTGTGAGAAAGGAAAAGGACCATTTATAAACAACACCTGTGCACAT
GTATCCAATCTTCAACCATGGCAGTTACTTCATTACCTACAGTCAGTGAATTTCACAACG
ACATCCGGCGACAGGgtttattttgatgaaaatggAGATCCAATGGCCACGTACGACTTG
TTAAACTGGGGAATCAATTCGAGAGGCGCTGCTGAAATTCGTGTTATTGGCTTCTACGAT
GGCTCTGCTTCTCCTGGTCATGAACTCACTTTGGATGAGGAGGCTATTGAGTGGAGCAGT
CATCAAAAAATGGTTCCACGTGCGGTTTGCAGCGAGAGCTGTATTCCTGGGACAAGAAAA
GTTGCCAGAAAAGGCCAACCCGTGTGTTGCTTTGACTGTACAGAATGTGCTGAGGGAGAA
ATCAGCAACATCACAGATTCCACAGACTGCATTAAATGCCCTGAACAATATTGGCCCAAT
CAGCAGAGAGATCGTTGCCTACCAAAGGAAATAGAGTTCCTCTCCTTTACCGAAATGCTG
GGAGGTGTATTGCTGACATTGGCTCTGGTGGGAGTGAGCACCACAATAAGTATTACCATT
GTcttcttcacacacagagacactcctaTTGTTAAAGCCAACAATTCTGAGCTCAGCTAT
CTGCTTCTCTTTGCATTAACGCTGTGTTTTCTGTGCTCAGTGACTTTCATTGGCGAGCCC
TCAGTCTGGGCTTGCATGTTGTGCCACACAGCATTCGCTATCGCTTTCGTTCTCTGTATT
TCCTgtattttgattaaaacaatCCTTGTGATTCTGGCGTTTAAGGCAACTCTTCCAAAC
AACAACATGGCCAAATTGTTCGGGCCTGCTCAGCAGCGTTGGAGTGTattcctccttacc
tctgttcAGTGCCTGATATGTACTCTCTGGTTAACTATATCACACCCATTTCCCATGAGa
aacacagaatattacagagaGATTATCATTCTGGAATGTGACCTGGGCTCTGTGAGCGCC
TTTTATTCTATGGCGGGATATATTGCTTTCCTGGCCGGAGTGAGCTTTGTGCTGGCGTTT
CTAGCTCGGAAATTACCTGATAACTTTAATGAGGCTCAATGTATAACCTTTAGCATGCTC
ATcttttgtgctgtttggatcacttTTATACCAGTTTACATCAGCTCTCCTGGGAAATAC
ACTGTTGCTGTCGAAGTCTTTGCTATTTTAGCCTCGAGTTTTGggttattgttttgtatt
tttgttcctaaatgttacattattttGATAAAACCAGAAATGAATACCAAAAAACACTTG
ATGGGCAAAGTGCCTGTAAATAAA
>Callorhinchus_milii---MU249842.1-795580-801972---7_exons---phobius-tmhmm
ATGCTGACAAGGGATCAGCAGAGGTTACCGAGAAGCTCTGTGATGTTCAGCCCATATGTG
TGGCTGCTCATTGCTTGTTGTGTTTGGGGATCCCAGGGAAAGCATTGCAGGCTCCAAGGC
AAGTTCAATCTATCGGAAATATCCAAAGATGGCGATATCGTTCTAGGAGGTATCTTCAAT
GTACACGTTGATCACTTTGAACAAATGAATACGTTTGTTACTGCTCcagaagaaacaaaa
tgcaaaagTTTGGATTTTAGAGCCTTCCGTCTGGTCAATACGATGATGTTTGCAATAGAG
GAAATAAACCAGAACCCGGCACTGCTTCCTGATATTACTCTGGGATATAAGATTTATGAT
GACTGCGGATCTTCCAATATTGCCACTAAAGTAGCACTGAGCCTTGTGAACGGTCAAGGA
GCAACAGAGGATGACCATAACTGTGAAGGGCCTCCTAATGTCCCAGCtcttgttggtggt
gatggatcCTCAGACTCCATAGCTGTTGCAAGGTCAATTGGTCCATTCAGAATCCCAATG
GTCAGTTACTTCTCCACCTGCGTCTGTCTCAGTGACAGGAACGAATTTCCCACATTTTAC
AGAACTATACCCAGTGACTACCATCAGTCCAAGGCTTTAGCTCAAATCATTAAGAAGTTT
GGATGGACGTGGATTGGGACTATCAGAAGCAACAATGACTATGGTAACTTTGGAATGCAG
GCATTTGTAGACATTGCGCAGGAACTTGGCATTTGCATTGCCTTCTCGGAATCATTTTAT
AGAACAGATCCACTTGAAAAGATAAGAAAAATTGTAAATATAATGAAATCATCTACAACT
AAAGTGATCGTGGCTTTTGCTGCCTCAGGGGAAATGCGGATATTATTCAAAGAAATTATA
CGACAAACCGTAACTGGAATTCAATGGATAGGAACTGAGGCCTGGATAACAGCACAGATT
ATTTCTCCAGATGAGAGCGCAAGATTTCTCACTGGGACAATTGGCCTTTCTATTCCTTTG
TTGGAAGTAAATAGTTTAGTGAAGGAGTTTTGGGAAACTGCGTTCCAATGTATTTTCTGG
TCAGGAAACACAAGCCAAATAACTGCAGCATCTACATTGCAACAATGCACCGGCCAAGAA
AAACTATCAGCTCTGCACAATGCATATTCTGAGGTATCTGTGGATGGAAGTTCCTACAAT
GTATATAAAGCAGTGTACGCTGTGGCtcatgcacttcacaatatgatCTCGTGTGAGAAA
GGAAAAGGACCATTTATGAACAACACCTGTGCACATGTATCCAATCTTCAACCATGGCAG
TTACTTCATTACCTACAGTCAGTGAATTTCACAACGACATCCGGCGACAGCgtttatttt
gatgaaaatggAGATCCAGTGGCTACGTACGACTTGTTAAACTGGGGAATCAATTCGAGA
GGCGCTGCTGAAATTCGTGTTATTGGCTTCTACGATGGCTCTGCTTCTCCTGGTCATGAA
CTCACTTTGGATGAGGAGGCTATTGTGTGGAGCAGTCGTCAAAAAACGGTTCCACGTGCG
GTTTGCAGTGAAAGCTGTGTTCCTGGAACAAGAAAAGTTGCCAGAAAAGGCCAACCCGTG
TGTTGCTTTGACTGTACAGAATGTGCTGAGGGAGAAATCAGCAACATCACAGATTCCACA
GACTGCATTAAATGCCCTGAACAATATTGGCCCAATCAGCAGAGAGATCGTTGCCTACCA
AAGGAAATAGAGTTCCTCTCCTTTACCGAAATGCTGGGAGGTGTATTGCTGACATTGGCT
CTGGTGGGAGTGAGCACCACAATAAGTATTGCCTTTGTcttcttcacacacagagacact
cctaTTGTTAAAGCCAACAATTCTGAGCTCAGCTATCTGCTTCTCTTTGCATTAACGCTG
TGTTTTCTGTGCTCAGTGACTTTCATTGGCGAGCCCTCAGTCTGGGCTTGCATGTTGTGC
CACACAGCATTCGCTATCGCTTTTGTTCTCTGTATTTCCTgtattttgattaaaacaatC
CTTGTGATTCTGGCGTTTAAGGCAACTCTTCCAAACAACAACATGGCCAAATTGTTCGGG
CCTGCTCAGCAGCGTTGGAGTGTattcctccttacctctgttcAGTGCCTGATATGTACT
CTCTGGTTAACTATATCACACCCATTTCCCATGAGaaacacagaatattacagagaGATT
ATCATTCTGGAATGTGACCTGGGCTCTGTGAGCGCCTTTTATTCTATGGCGGGATATATT
GCTTTCCTGGCCGGAGTGAGCTTTGTGCTGGCTTTTCTAGCTCGGAAATTACCTGATAAC
TTTAATGAGGCTCAATGTATAACCTTTAGCATGCTCATcttttgtgctgtttggatcact
tTTATACCAGTTTACATCAGCTCTCCTGGGAAATACACCGTTGCTGTCGAAGTCTTTGCT
ATTTTAGCCTCGAGTTTTGggttattgttttgtatttttgttcctAAGTGTTACATTATT
TTGGTAAAACCTGAAATGAATACCAAAAAACACTTGATGGGCAAAGTGTCCAAT
>Callorhinchus_milii---MU249842.1-806950-813808---7_exons---phobius-tmhmm
ATGTACCGTCTATTTTTGTGCTTACTCTTTGCTAGTTCTATGTGGGAATCAAATGAAGAG
ACCTGCAAACTACAAGGAACATTTAATTTACCCCAAATATCGAAAGATGGCGATATCGTT
CTAGGAGGGATTTTTAATATACACGCTGGTCgattaattcaaattaattcttTTTTTACT
GCACCCgaagaaacaaaatgcagaaGTTTTGATTTCAGAGTCTTTCGCCTTGTGAACACA
ATGATTTTTGCAATTGAGGAAATAAATCAGAACAGAGCGATGCTGCCTAATGTTACATTG
GGCTATACCATTTATGATGCCTGTGGGTCTCCCACCATTGCGACTAAAATAGCTCTGGGT
CTTATGAATGGTCAAAAGGAAGAAGAAACAGAGAGTGGCGATGACTGTCAAGAATCTCCC
AGTATCCCAGCTCTAGTTGGTGCTGACGGATCCTCAGAATCCATGGCAGTGGCAAGATTA
ATAGCTCCTTTCAGAATTCCAATGGTCAGTTACTTTTCCACCTGCGTCTGTCTCAGTGAC
AGGAAAGAATTTCCCACCTTTTACAGAACCATACCCAGTGACTACCATCAGTCCAAGGCT
TTAGCTCAAATAATTAAGAAGTTTGGATGGACGTGGATTGGGACTGTAAGAACCAACAAT
GACTATGGTAACTTTGGAATGCAGGCCTTTACAGAAATTGTCCAGAGACTTGACATTTGC
ATTGCCTTCTCTGAATCATTTTATAGAACTGATTCTCATGAAAAGATAACAAAAATTGTT
AATATAATTAAATCATCTACAACTAAAGTGATTGTGGCTTTTGTTGCTAAAGGGGAAATG
GAGATATTGCTTTCGGAAATTATACGTCAAAATGTCACAGGAATACAGTGGATAGGAACA
GAAGCTTGGATAACAGCCAAACTTACAACTCAAGGCGAAAGCACAAAATTCCTTATTGGG
GCAATTGGTCCTTCAATTCGTCTGATGGAAGGAAATAGTTTAGTAAAAGAATTTTGGGAA
ACTGCGTTCGACTGCATATTCTGGTCAGAAAACACAAGCCAAATACGTACAACATCCACA
TTGCAGCAATGCACCGGCAATGAAGATTTAACAGAAATACAAAATGCATATTCTGATGTA
TCTATGGATGGAAGTTCCTACAATGTATACAAAGCAGTGTACGCTGTGGCtcatgcactt
cacaatatgctTTTGTGTGAGAAAGGAAAAGAACCATTCATAGATAATACAAGTAATCCA
TGTGCACGTTTATCAAAATTTCAACCATGGGAGctTCTAGGTTACTTGCAATCAGTAAAT
TTCACAACTACATCAGGTGacagtatttattttgatgaaaatggAGATTCAGTGGCCACA
TACGACTTGGTAAACTGGCGATTGAATTCGAAAGGTACTGTTGAAATTGGCATTGTTGGC
TTCTACGATGGTTCTGCATTTCCAGGTCATGAACTAATGCTGGATGAAGAAGCTATTGTA
TGGAACAGTGGTCAAAATGAGGTTCCACGTGCGGTTTGCAGTGAGAGTTGTATTCCTGGA
ACAAGAAAAGTGACCAGAAAAGGGCGACCTGTGTGTTGCTTTGATTGTACAGAATGTGCT
GAGGGAGAAATCAGCAATTTAACAGATTCCACAGACTGCATTAAATGCCCTGAACAATAT
TGGCCCAATCAGCAGAGAGATCGTTGCCTACCAAAGGAAATAGAGTTCCTCTCCTTTACC
GAAATGCTGGGAGGTGTATTGCTGACATTGGCTCTGGTGGGAGTGAGCACCACAATAAGT
ATTACCATTGTcttcttcacacacagagacactcctaTTGTTAAAGCCAACAATTCTGAG
CTCAGCTATCTGCTTCTCTTTGCATTAACGCTGTGTTTTCTGTGCTCAGTGACTTTCATT
GGCGAGCCCTCAGTCTGGGCTTGCATGTTGTGCCACACAGCATTCGCTATCGCTTTCGTT
CTCTGTATTTCCTgtattttgattaaaacaatCCTTGTGATTCTGGCGTTTAAGGCAACT
CTTCCAAACAACAACATGGCCAAATTGTTCGGGCCTGCTCAGCAGCGTTGGAGTGTattc
ctccttacctctgttcAGTGCCTGATATGTACTCTCTGGTTAACTATATCACACCCATTT
CCCATGAGaaacacagaatattacagagaGATTATCATTCTGGAATGTGACCTGGGCTCT
GTGAGCGCCTTTTATTCTATGGCGGGATATATTGCTTTCCTGGCCGGAGTGAGCTTTGTG
CTGGCGTTTCTAGCTCGGAAATTACCTGATAACTTTAATGAGGCTCAATGTATAACCTTT
AGCATGCTCATcttttgtgctgtttggatcacttTTATACCAGTTTACATCAGCTCTCCT
GGGAAATACACCGTTGCTGTCGAAGTCTTTGCTATTTTAGCCTCGAGTTTTGggttattg
ttttgtatttttgttcctAAGTGTTACATTATTTTGGTAAAACCTGAAATGAATACCAAA
AAACACTTGATGGGCAAAGTGTCCAAC
>Callorhinchus_milii---MU249842.1-815063-823699---7_exons---phobius-tmhmm
ATGTATGTGGGAAATATGTTTTACTTTTTCCTGTTAGAATTGCTCAGACTTGAGGCCGGA
TGGGGAAGCGGTGAATATAGTTGTAAACTTCAAGGGAAGTTCGATTTACCTGAACTGTCA
AAGGACGGAGACATCATTCTGGGGGGACTTTTTAACTTGCACATGGACAGGGTtgagaat
gtgcattcctttACTGTCCGGCCAAAAGCAGAACAGTGCAAACGGTTTGATTTCAGAGGC
TTTCGCTTGGCTCAGACCATGATTTTTGCCATCGAAGAAATCAACAGAAATCATCTCCTT
TTGCCAAATGTCACACTGGGATTCAGGATCCACGATGATTGTGCGTCATCCAAGATTGTG
ACAAAAGCGGCCTTAGCTCTTGTTAATGGGGAGGAAACCGGTTTGGGTTATTCTTGCACA
GGACAATCTAATGTCATCGGGATCGTTGGCACACAAGGATCCTCTGAGTCTATTGCAGTA
GCAAGAGTTATTGGTCCTTTTCAAGTTCCAATGGTCAGCTACTTTTCCACTTGTGTTTGT
CTCAGCAATAGGAACGAATACCCCGTATTTTACAGAACTATACCCAGTGACTACCATCAG
TCCAAGGCTTTAGCTCAAATCATTAAGAAGTTTGGATGGACGTGGATTGCGACTATCAGA
AGCAACAATGACTATGGTAACTTTGGAATGCAGGCATTTGTAGACATTGCGCAGGAACTT
GGCATTTGCATTGCCTTCTCGGAATCATTTTATAGAACAGATCCACttgaaaagttaaaa
aaaattgtaaatataattaaatCATCTACAACTAAAGTGATTGTGGCTTTTGTTGCTAAA
GCGGATATGGAGATATTGCTCACGGAAATTATAAGTCAAAATGTCACAGGAATACAGTGG
ATAGGAACAGAAGCTTGGATAACAGCCAAACTCATTTCTCCAGAAGAAAGTGTAAGATTT
CTCATTGGGACAATTGGCCCTGCAATTCCTATTTTTCCCGGAAATGCTTTTGTGAAGAAA
TTTTGGGAAACTGCGTTCCAATGTACATTCCCATCAGGAAACACAAGCCAAATAACTGCT
TTATCCACATGGCAACAATGCACCGGCAAAGAAGACctgacacaaatacacaatgtaTAT
TCTGATGTCAGTGTGGATGGAAGTTCTTACAATGTGTATAAAGCTGTGTACGCATTTGCt
catgcacttcacaatatgctCTCGTGTGAGAAAGGAAATGAACCATTTATGAACAATACC
TGTGCACGTGTGTCAAATTTTCAACCATGGCAGCTTCTTCACTACCTACAGTCTGTAAAT
TTCACAACTACATCCGGTGACAGGGTTTATTTTGATGGAAATGGAGATCCGGTGGCCATG
TACGACTTGATAAACTGGCAAATCGATTCGAGAGGTGtttctgaaattaaaataattgga
tCCTACGATGGGTCTGCGTCTCCGGGTCATGAATTAACCCTGGACGAGGAGGCTATTGTA
TGGAAGAGTGGTCAAAACAAGATGCCACGTTCTGTTTGCAGTGAGAGCTGTATTCCTGGA
ACAAGAAAAGTTGCCAGAAAAGGCCAACCCGTGTGTTGCTTTGACTGTACAGAATGTGCT
GAGGGAGAAATCAGCAACATCACAGATTCCACAGACTGCATTAAATGCCCTGAACAATAT
TGGCCCAATCAGCAGAGAGATCGTTGCCTACCAAAGGAAATAGAGTTCCTCTCCTTTACC
GAAATGCTGGGAGGTGTATTGCTGACATTGGCTCTGGTGGGAGTGAGCACCACAATAAGT
ATTGCCATTGTcttcttcacacacagagacactcctaTTGTTAAAGCCAACAATTCTGAG
CTCAGCTATCTGCTTCTCTTTGCATTAACGCTGTGTTTTCTGTGCTCAGTGACTTTCATT
GGCGAGCCCTCAGTCTGGGCTTGCATGTTGTGCCACACAGCATTCGCTATCGCTTTCGTT
CTCTGTATTTCCTgtattttgattaaaacaatCCTTGTGATTCTGGCGTTTAAGGCAACT
CTTCCAAACAACAACATGGCCAAATTGTTCGGGCCTGCTCAGCAGCGTTGGAGTGTattc
ctccttacctctgttcAGTGCCTGATATGTACTCTCTGGTTAACTATATCACACCCATTT
CCCATGAGaaacacagaatattacagagaGATTATCATTCTGGAATGTGACCTGGGCTCT
GTGAGCGCCTTTTATTCTATGGCGGGATATATTGCTTTCCTGGCCGGAGTGAGCTTTGTG
CTGGCGTTTCTAGCTCGGAAATTACCTGATAACTTTAATGAGGCTCAATGTATAACCTTT
AGCATGCTCACcttttgtgctgtttggatcacttTTATACCAGTTTACATCAGCTCTCCT
GGGAAATACACCGTTGCTGTCGAAGTCTTTGCTATTTTAGCCTCGAGTTGTGggttattg
ttttgtatttttgttcctaaatgttacattattttGATAAAACCTGAAATGAATACCAAA
AAGCACTTGATGGGCAAAGTACCTGTAAATAAA
>Callorhinchus_milii---MU249842.1-828834-835227---7_exons---phobius-tmhmm
ATGTATGTGGGAAATATGTTTTACTTTTTCCTGTTAGAATTGCTCAGACTTGAGGCCGGA
TGGGGAAGCGGTGAATATAGTTGTAAACTTCAAGGGAAGTTCGATTTACCTGAACTGTCA
AAGGACGGAGACATCATTCTGGGGAGACTTTTTAACTTGCACATGGACAGGGTtgagaat
gtgcattcctttACTGTCCGGCCAAAAGCAGAACAGTGCAAACGGTTTGATTTCAGAGGC
TTTCGCTTGGCTCAGACCATGATTTTTGCCATCGAAGAAATCAACAGAAATCACCTCCTG
TTGCCAAATGTCACACTGGGATTCAGGATCCACGATGATTGTGCGTCATCCAAGATTGTG
ACAAAAGCGGCCTTAGCTCTTGTTAACGGGCAGGAAACCGGTTTGGGTTATTCTTGCACA
GGACAATCTAATGTCATCGGGATCGTTGGGACACAAGGATCCTCTGAGTCTATTGCAGTA
GCAAGAGTTATTGGTCCTTTTCAAGTTCCAATGGTCAGCTACTTTTCCACTTGTGTTTGT
CTCAGCAATAGGAACGAATACCCTGTGTTTTATAGAACCATACCCAGTGACTACCATCAG
TCCAAGGCTTTAGCTCAAATCATCAAGAAGTTTGGATGGACGTGGATTGGGACTATCAGA
AGCAACAATGACTATGGTAACTTTGGAATGCAGGCATTTGTAGACATTGCGCAGGAACTT
GACATTTGCATTGCCTTCTCTGAGTCATTTTATAGAACTGATTCTCATGAAAAGATAAGA
aaaattgtaaatgtaattaaatcATCAACAACTAAAGTGATTGTGGCTTTTGTTCCCATG
GGGGAAATGCGGATATTACTCAAAGAAATTATAAGTCAAAACGTCACTGGAATTCAGTGG
ATAGGAACTGAAGGGTGGACGACATCCCAACTGATTTCTCCAGAAGAAAGTGCAAGATTT
CTCATTGGGACAATTGGCCCTGCAATTCCTATTTTTCCCGGAAATGCTTTTGTGAAGGAA
TTTTGGGAAACTGTGTTCCAATGTACTTTCCCATCAGGAAACACAAGCCAAATAACTGCT
TTATCCACATGGCAACAATGCACCGGCAAAGAAGACctgacacaaatacacaatgtaTAT
TCTGATGTCAGTGTGGATGGAAGTTCTTACAATGTGTATAAAGCTGTGTACGCATTTGCt
catgcacttcacaatatgctCTCGTGTGAGAAAGGAAATGAACCATTTATGAACAATACC
TGTGCACGTGTGTCAAATTTTCAACCATGGCAGCTTCTTCACTACCTACAGTCTGTAAAT
TTCACAACTACATCCGGTGACAGGGTTTATTTTGATGGAAATGGAGATCCGGTGGCCATG
TACGACTTGATAAACTGGCAAATCGATTCGAGAGGTGtttctgaaattaaaataattgga
tCCTACGATGGGTCTGCGTCTCCGGGTCATGAATTAACCCTGGACGAGGAGGCTATTGTA
TGGAAGAGTGGTCAAAACAAGGTTCCACGTGCGGTTTGCAGTGAGAGCTGTATTCCTGGA
ACAAGAAAAGTTGCCAGAAAAGGCCAACCCGTGTGTTGCTTTGACTGTACAGAATGTGCT
GAGGGAGAAATCAGCAACATCACAGATTCCACAGACTGCATTAAATGCCCTGAACAATAT
TGGCCCAATCAGCAGAGAGATCGTTGCCTACCAAAGGAAATAGAGTTCCTCTCCTTTACC
GAAATGCTGGGAGGTGTATTGCTGACATTGGCTCTGGTGGGAGTGAGCACCACAATAAGT
ATTGCCTTTGTcttcttcacacacagagacactcctaTTGTTAAAGCCAACAATTCTGAG
CTCAGCTATCTGCTTCTCTTTGCATTAACGCTGTGTTTTCTGTGCTCAGTGACTTTCATT
GGCGAGCCCTCAGTCTGGGCTTGCATGTTGTGCCACACAGCATTCGCTATCGCTTTCGTT
CTCTGTATTTCCTgtattttgattaaaacaatCCTTGTGATTCTGGCGTTTAAGGCAACT
CTTCCAAACAACAACATGGCCAAATTGTTCGGGCCTGCTCAGCAGCGTTGGAGTGTattc
ctccttacctctgttcAGTGCCTGATATGTACTCTCTGGTTAACTATATCACACCCATTT
CCCATGAGaaacacagaatattacagagaGATTATCATTCTGGAATGTGACCTGGGCTCT
GTGAGCGCCTTTTATTCTATGGCGGGATATATTGCTTTCCTGGCCGGAGTGAGCTTTGTG
CTGGCGTTTCTAGCTCGGAAATTACCTGATAACTTTAATGAGGCTCAATGTATAACCTTT
AGCATGCTCATcttttgtgctgtttggatcacttTTATACCAGTTTACATCAGCTCTCCT
GGGAAATATACCGTTGCTGTCGAAGTCTTTGCTATTTTAGCCTCGAGTTGTGggttattg
ttttgtatttttgttcctaaatgttacattattttGATAAAACCTGAAATGAATACCAAA
AAGCACTTGATGGGCAAAGTACCTGTAAATAAA
>Callorhinchus_milii---MU249842.1-839460-845976---7_exons---phobius-tmhmm
ATGAAACCTAGAACAGTGATAACTGTTATAATGCATCTTTTGTTGTGGGGATTCTTCATT
GCTCTGCCTGTGTGGTGCACATATATGCCTGATTGTAGACTTCAGGGAAGGTTCAATCTA
AGCGACGCAGCTCAGCCTGGAGACGTAGTGTTGGGTGGTATGTTTAACGTGCATTCTGAC
AGGTTTGAACGCATCCATGATTTTGCAgtgacaccagaagaaactaaATGCAAAAGTTTT
GATTTCAGAGCCTTTCGCCTTGCACAGACAATGATCTTTGCCATAGAGGAAATAAACCAA
AACAGTGCATTGCTTCCCAACGTTGCTCTGGGTTACAGAATTTATGATGATTGCTCTTCC
TCCACTATTGCAACAAAAGCCGCCTTGTCCCTCATCAATGACATCGAGGAGACCGTTTCT
GGTGAAAACTGCAGGGAACGTTCTAGGATATCAGCACTTATTGGTGGCGGATCATCTTTG
GAATCCATAGCAGTAACAAGATTCATTAGCCCTTTCAACATTCCATTGGTCAGTTATTTT
TCCACTTGTGCATGTCTCAGCAACAGGAAAGAATTCCCAACATTCTACAGAACCATCCCC
AGCGACTCTTATCAATCTAAGGTTTTAGCTTTTCTTGTCAGAAAGTTCGGATGGAATTGG
ATTGGAACAATTAGAGTCAACAACGATTACGGAAACTTCGGAATGCAGACGTTCATAGAC
ACTGTTCATCAGCTTGGAGTTTGCATCGCCTTTTCCGAGTCCTTTTACAGGACCGATCCC
ATAGAGAGGATAACGGACATTGTGCAAACCGTTAAACGTTCAAGTACGAAAGTGGTCGTG
GCATTTTGCGCAACACGAGAAATGCGCATTTTGTTCAAAGAACTTTTACGTCAAAACGTC
ACTGATATTCAGTGGATTGGAAGCGAAGCCTGGGTTACATCAGATACCCTCACTTCACAA
GAAAACACCCAATTACTCGTGGGAACGGTCGGCACAGCAATCAGGCGATTCCCCGATAAC
ACTTTAGTGAAGGAGTTTTGGGAAACAGCGTTCAAATGTACTTTAAGATCAGAAAGCGCG
TCAAGTCAGAGAGTCACATCGGGATCACGACAATGTACAGGGAAAGAGCACTTAGAAGAT
TTACAAACCGCTTATTCTTACTTAAAGATAGACGGACCCACCTGCAACGTGTACAAAGCA
GTCTATGCCTTTGCCCACGCGTTCCACCACATGTTTTCTTGTGAAAGGGGAAAAGGTCCA
TTTATGAATAACACTTGTGCAAATCTTTCCCATTTTGAACCCTGGCAGCTCCTACATTAT
ATGCAATCAGTAAACTTCACGACACTGAGTGGTGACAACGTCTATTTCGATGTGAATGGA
GACCCAGTTGGCACATATGatttaatcaattggcagattaatTCGGAAGGCAAAGCAGAA
ATGAAGATCATTGGCTATTATGATGGATCTGCGGCTCCCGGACAAGAGGTTGTGCTGAAT
GAGAAGGACATAATATGGAGTGGTGGGCAAACCGAGGTTCCTCGGGCCATCTGCACGGAG
AGCTGTCCGCGTGGATCAAGAAAAGTCATCCAGAAGGGACAACCGATCTGTTGCTTTGAC
TGTACACAGTGCTCTGACGGTGAAATCAGTAACGTGACAGattCCACTGACTGCATCAGA
TGTCCATGGGATTACTGGTCCAACCGACTCAGAGATCAGTGTCTACCAAAAGCGACCGAC
TTCCTCTCCTACACCGAGCCGGTGGGTGCGGCTTTAGCCTCCCTCGCCCTGACTGGCCTT
TGCACGACACTGGTcgtagctgctgtgttttttcaGTCCCGACACACTCCCATTGTAAAG
GCCAATAACTCCGAGTTAAGTTTCCTGTTGCTGTTCGCCCTGTGGCTGTGTTTTCTGTGC
GCACTCGCGTTCATTGGCGAACCCTCGGGCCGGACCTGTAAGCTGCGGCGCGGCGCCTTC
AGTGTGTCCTTCGTGCTGTGCCTCTCCTGTGTTTTGGTGAAAACCGTTCTCGTGCTCTTG
GCGTTTAAGACAACAGTGCCAAACAACAGCGTCCTGAGGTGGTTTGATGCCACGAAGCAA
CGTTTAAGCGTTTTTATCCTAACGTTTGTTCAGAGCTTCATATGTGCCCTGTGGCTGACT
CTGTCACCTCCTTTTCCCCTTAAAAATACCGAGTACTACGAGGACATCATCATTTTAGAA
TGTGCTGTGGGATCTGTGACTGCATTTTACTGGGCATCTGCCTACATAGCTCTGctttcc
tgtgtgtgtttcctGATTGCCTTTTTCACGCGAAAGTTACCCGACAATTTCAATGAAGCA
AAATGTATAACCTTCAGCATGCTCATACACTGTGCAGTTTGGATAACTTACATCCCGGTG
TATGTGAGCTCTCCGGGGAgacactctgtggctgtggagGTATTTGCTATCTTGATGTCC
AGCTTTGCGTTGCTCGTGTGTATTTTTGCTCCGAAGTGTTACATTATATTGTTAAAACCC
GCGCAGAACACCAAGAAGCATTTGATGGGAAAAGAGCCTTCGAAGAGACTT
>Callorhinchus_milii---MU249842.1-847932-853698---7_exons---phobius-tmhmm
ATGGCAATGCACTACCTTTTGTTTTGGTGCATGCTCACACCAATTGTTATGTTGAGGGGG
GAAGAATCACAGTGCAAGCTGGAAGGAAAGTTTGATTTACCAGCCTTAACGAAAACAGGA
GAGATCATCCTTGGGGGGATGTTTAACATTCATTCGGCAAGACTCTTTAGCGTGCAGAAC
TTCACAATTTTGCCAAAGCAAACAGAATGCAACAGTTTTGATTTCAGATCTTTTCGTCTT
GTACAGACTATGATCTTTGCCATCGAAGAAATAAACAGGAACCAAAACCTCCTTCCAAAT
CTCACTCTGGGCTATCGGATTCTGGATGACTGCTCATCATCAACCATTGCTACAAAAGCA
GCTTTGGCACTTGTTAATGGGATGGAAGAAAGCTTTTCCTTTAATAACTGCAGCAACTCT
CCGAAGATACCAGCTCTTGTTGGCGGAGGTGGATCCTCAGAATCAATCGCAGTAGCAAGG
ACAATTGGACTCTTTAAAATCCCATTGATCAGTTACTTTTCTACCTGCGCATGTCTCAGT
AACAGAAAGGAATATCCTGCCTTTTATAGAACAATACCAAGTGACTACTATCAATCTAAA
CTTTTAGCTCAACTTGTTAAAACGTTTGAATGGACTTGGATTGGAGTCATCAGAAGCAAC
AATGACTATGGTAATTTCGGGATGCAATCGTTTATAGAAGCTGTAGAGAAGCTGGGAATC
TGCATAGCTTTCTCTGAGTCCTTTTCTAGGACAGACCCCAGAGAGAAGATAGAAAGAATC
GTAGAAGTTATTAAAAGGTCAACAACAAAAGTGGTGGTGGCTTTTTCGGCTACGGGAGAA
ATGCGGCTTTTATTTAGGGAAGTTGTACGTCAAAACGTCACGGGAATCCAGTGGATTGGT
AGTGAAGCCTGGGTTACAGCAGAACTGCTTTCTCCAGATGAAAGCAATCGATTCCTCACT
GGGACAATGGGCCCTgccattcaaaggacagcagtGGTGGGATTACGAGATGAATTCTGG
GAAACAACATTCAGTTGCACTCTATCGTCTGCCAAAACAACAAAGGAACCAAATGATTTA
TCACCATATCAACAGTGCACAGGAAATGAGAATTTGAATGAAATACACAATGCATATTCT
GACATAATTACTGATGGAAGCTCCTATAATGTTTATAAGGCGGTGTACGCCTTTGCTCAT
GCTGTGCACAACATGTTGGCATGTGAATACGGAAAAGGCCCGTTTACGAATAAAACATGC
GcaaatgtttctatttttgAACCTTGGCAGCTGCGACATTATATGCAGTCAGTAAATTTC
ACCACTAACACTGGTGACAAAGTCTATTTCGATTCAAATGGGGATCCAGTCGCTAAGTAT
GACTTGATAAACTGGCAAAGCAACACACAGGGCTTTCCAAGGATTGTGACTGTGGGCTAT
TACGATGCTTCCACACCTCCCGGGAAAGAATTGATGCTAAATATAAGGAAACTAGAATGG
AATGGTGGCAATAATAAGATCCCACGTGCAGTTTGTGCAGAGAGCTGCCTCCCCGGCACC
CGGAAGGTCCACAGGAAGCGACAACCGATCTGCTGTTTTGACTGCACAGAATGTGCTGAT
GGTGAGGTCAGTAACACCACAGATGCGTTGGATTGCATCAAGTGCCCTTTGGAATATTGG
ACCAATCAGAGGAAAGATAAATGCATACAAAAAGAAATTGAGTTTCTTTCCTTTGAAGAG
ATGCTGGGAATTGTACTAGTTACGATTGGATTGGTAGGGATCGGCGTAACGTTAACAACA
ACAGTTATCTTCTATCAGCACAGAGATACCCCTATTGTTAAGGCGAACAATTCTGAGTTG
AGCTTCCTTCTTCTGTTTGCATTGACTCTGTGTTTTTTGTGCTCTCTCACATTTATTGGT
GAACCCTCAATGTGGTCTTGCAAGCTTCGCCGCGTGTCTTTCggtattgcttttgttttg
tgcaTCTCCTGTATTTTGGGAAAAACAATCCTGGTTCTAATGGCCTTTAAGGCAACGCTT
CCCAATAATAACATGATGAAATGGTTTGGACCCACACAGCAACGATTAAGTGTTTTCCTT
CTCACACTTATTCAGAGTTTAATCTGCGCTCTATGGTTAACAttctcacccccttcccct
gtaAAAAACATCAAGTACTACAGggacattattattttagaatgtGATGTTGGATCTAta
acagcattttactgtgtaTCGACCTACATTGGTCTTTTGTCTGCTGTGTGTTTTATTCTT
GCATTCCTAGCCAGGAATCTGCCAGATCATTTTAATGAGGCTAAGTGTATAACTTTCAGC
ATGCTTATTTTTTGCACAGTTTGGATGGCTTTCATTCCAGCTTATGTCAGTTCGCCTGGG
AGATATACTGTGGCTGTAGAAGTGTTTGCTATTTTGGCATCCAGCTTCGGTTTGCTTCTC
TGCATTTTTGTTCCAAAATGTCGCATAATCTTGCTGAAACCAGAAAACAATACAAGACAG
TATATCATGTCCAAAGATCCTTCAAAGAAGCTT
>Callorhinchus_milii---MU249842.1-855463-860831---7_exons---phobius-tmhmm
ATGTATGTGGGaaatatgtttttctttttcctgtTAGAATTGCTCAGACTTGAGGCTGGA
TGGGGAAGCGGTGAACATAGTTGTAAACTTCAAGGGAAGTTCGATTTACCTGAACTGTCA
AAGGACGGAGACATCATTCTGGGGGGACTTTTTAACTTGCACATGGACAGGGTtgagaat
gtgcattcctttACTGTCCGGCCAAAAGCAGAACAGTGCAAACGGTTTGATTTCAGAGGC
TTTCGCTTGGCTCAGACCATGATTTTTGCCATCGAAGAAATCAACAGAAATCACCTCCTG
TTGCCAAATGTCACACTGGGATTCAGGATCCACGATGATTGTGCGTCATCCAAGATTGTG
ACAAAAGCGGCCTTAGCTCTTGTTAATGGGCAGGAAACCGGTTTGGGTTATTCTTGCACA
GGACAATCTAATGTCATCGGGATCGTTGGGACACAAGGATCCTCTGAGTCTATTGCAGTA
GCAAGAGTTATTGGTCCTTTTCAAGTTCCGATGGTCAGTTACTTTTCCACCTGTACGTGT
CTCAGCAGCATTGAAGAATACCCTACCTTCTTCAGAACGATACCAAGCGATTCCCATCAG
TCTAAACTTTTAGCGCAACTTGTTCAGATGTTTGGATGGACGTGGATTGGGACAGTGAGC
AGCAACAATGATTACGGTCGATTTGGGATACAAGCATTTTTGGAAGCTGTTCAGAAGCTG
GGAGTTTGCATCGCCTACTCGGAGTCCTTCTACAGAACCGACTCTGTAGAAAAAATTGCC
AAAGTTGTAGACACAATTAAAAAAGGGTCGACAAAGGTTGTGGTGGCACTTGTTTCTCCG
GGAGACATGCTATTTTTGCTAAAGGAAGTTGTGCGCCAAAATGTGAGCGACATACAGTGG
CTAGGAAGTGAAGCCTGGGTTACAGCAGAACTCCTCCCTTCATGGCAAAGTACCAGGTTT
CTAGTTGGGACCATTGGGCCTGCAATCCCTCGGTTCCACATATCAGGACTAATCTACGAA
TTTTGGGAAACAATGTTCAAATGTATTCTAAGGGAAGACCACTCGAAAACACGGTCAAAC
ACTGAAGCTCCAATCCATAGATGTACAACAAACGAAAATCTAGAAGAAAAAAGCAGCACA
TATTCAGATATAACATTGGACGGTAGTTCTTACAATGTATATAAAGCTGTCTACGTGTAT
GCTCATGCACTTCATAACATGTTGCTGTGCAGCGAAGGCAAagaacaaaagaataataaa
acatgTGCAGACATTACAAATTTAAAACGATGGCAGTTGCTTGATTTTATACGTTTGGTA
AACTTCACCACGAGGACAGGTGACAGAGTGAACTTTGATAACAATGGGGATCCAGTTGCC
ACTTATGATTTGATAAACTGGAAAATTAATGTCAATGGCTCTGCTGAGATTGTGAAAGTG
GGTTATTACAATGGAGCTGCCCCTTCAGGACAACAACTCACACTGGATGAGGAACATGTG
ATGTGGAGCAGTGGCAGCAATAAGGTTCCTCAAGCAGTCTGCAGTGAGAGATGCCAACCT
GGATCAAGAAAAACCGTGAGGAAGGGACAACCCATCTGTTGTTTTGACTGCACACAGTGT
GCAGACGGTGAAATCAGCAACACAACAGATTCTCTCTTCTGCTTAAAGTGCCCGTGGGAA
TATTGGTCAAATGAGCGGAGGGATGAATGCATACCAAAGAAGATAGAGTTTCTTACATTC
GACGAGAACATAGGGATTGCATTAACATCACTGGCCATAGTAGGAGTGGGTCTCACTGTC
GCCATTGCAGCTGTTTTCTTCCAATACAAGGACACTCCTATTGTTAAGTCCAACAATTCT
GAACTGAGTTTCCTCCTCCTGTTTGCATTAGCACTGTGTTTCCTGTGTTCGCTCACTTTC
ATTGGTCAACCTTCGGTTTGGTCTTGCATGCTACGACGCACTTCATTTGGGATCTCCTTT
GTCCTGTGCATTTCTTGTGTTTTGGGGAAAACTATCATTGTATTGATGGCATTTAAGACA
AAGTTTCCCAATAATAATAGGGTCAAATTATTTGGACTCGGGCGACAACGATTCAGTATT
TTTGCCCTCACATTTATTCAGATTTTGCTGTGTGCTCTCTGGTTAAGTCAAGCAGCGCCT
TTTCCATTGAAAAACGGCAATTACTAcagaaacattattattttggaatgtGATGCCGGG
TCTACAACAATATTCTATTGTGTGTCAGGATATATTGCCTTGTTGTCCTGTGTAAGCTTT
ATTCTAGCGTATTTAGCCCGAAAACTGCCAGACAATTTCAATGAGGCCAAATATATAACC
TTTAGCATGCTGATCGTCTGTGCTGTTTGGGTAACGTTTATCCCAGCTTATGTCAGCTCT
CCAGGGAAATACACTGTGGCTGTGGAGATGTTCGCAATTTTAGCATCCAGCTTTGGTTTA
TTGGTTTGCATTTTTGCTCCGAAATGTTATGTGGTTTTATTGAAACCAGAATGCAataca
aaaaaacacatcatgGGTAAAGTTCCTTCACCTAAATCT
>Callorhinchus_milii---MU249842.1-866291-870835---6_exons---phobius-tmhmm
ATGAACAGCCTTGTGTGGttgggattattaataatattgccAGTATCTGGCATAGATAAT
CAAGTCTGCAAACTTCAAGCACATCCCAGAATAGCTGAGTTATCCAAAAATGGGGATATC
ATATTAGGAGGAATTTTTAACCTGCATTCAGGCAGTTATGAGCTGAGTCATTCATATACA
AGATTACCAGATGAAATCCACTGTAGAAGCTTTAGTTTAGGAAGCTTTCGCCTCGCCCAA
ACCATGATATTTGCTATAGAAGAAATCAATCGCAGCAATACATTGCTTCCAAACATTACC
CTGGGATACAGGATTTATGATGACTGCATTTCCTCCAGAATTGCCACAAAGGCAGTTTTG
GCCCTTGTCAATGGAGAAGACAAGACAGTATCTGATTTAAAGTGTCCAGCACACAACAAA
GTCACTGCTATTGTTGGCTGTGATGGATCCTCGCAGTCCATAGCAGTAGCTAGATTAATT
GGGCCTTTTAGAATTCCAATGGTGAGTTACTATTCCACCTGCTCCTGCCTGAGCAACAGG
CGAGAGTATCCCTCGTTTTTCAGAACAATACCGAGCGATTACCATCAGTCAGAACTTTTA
GTTCAACTCGTCAAAAAGTTTAGATGGACTTGGATTGGGACAATAAGAAGCAATAATGAT
TATGGCCGTTTTGGGATGCAGGCCTTTGTGAAGTCGGTGGAAAAGCTTGGAGTGTGTATC
GCATATGCTGAATCTTTCCACAGAACCGACCCGAGAGAGAAAGTGTCCCAAATTGTAGAG
GTGATTAAAGGAGCCACCACAAAGGTCATTGTAGCCTTTATTTCTGTGACAGAAATGAGA
ATTTTGCTGAAAGAAATTGTCCATAAAAATGTCACAGATTTACAGTGGGTAGGAAGTGAG
GCGTGGGTCACAGCACAGGTGTTGCCACCTGAGGAAAGTGCCACGTTTCTGGTTGGTACA
ATTGGCCCTACAATACGCAGAAGGAAAGTGACAGGACTTCAAGATTTTCTTCTGAAAATC
CACCCTACTTTGTTCCCTGGGAACTTTGTCATTGAGGAATTTTGGGAAACAGCATTCGAT
TGCATTCTGAAAATCAAAAATTTTACAGATCAGGAAAAATATCCCAAGCAGTGTTCAGGA
GAAGAAAACTTGCTGGAGGCCACTGATAAATATCTGGATCGAGCCTTACGAGGGAATTCG
TACAATGTATACAAAGCAACCTATGCTCTTGCCCATGCGTTTCACAAAATGTTCTCTTGT
GAGAACACCAAAAGGTCAAGCACAAATGACACGTGTGCAAATATTACTCATTTTGAACCA
TGGCAGGTTCTTCAGAATTTGcaatcagttcacttcacaactAAGGCTGGAGACCACGTC
TATTTTGATGAAAATGGTGATGCTGTGGCTATATATGATTTGGTAAATTGGCAAACCAAT
GTCAATGGTACTGTTGAGATTAAAATAATTGGATACTATAATGGAACCTCAACAAATGAT
GAAAAGCTTGTGTTCAATGAAGAATCTATCACCTGGACCACTGAACAAAAAACAGTGCCG
CGTGCGATTTGCAGTGAAAGTTGTCTCCCAGGCACAATAAAAGTCTCCAAAAGAGGCCAA
CCCATTTGCTGTTTTGACTGTGTACAATGTGCTGATGGTGAAATAAGTAACACCACAGAT
GCCATAATGTGCCTGACATGTCCGCCCCGCTACTGGTCCAACCAGGGCAAAGACCAGTGC
GAGAAGAAGAAAGTTGAATTTCTTTCTTACGGAGAGATCCTGGGTACTGTGTTGGCAACT
CTCGCCATCACTGGAGTTTGCCTGACTCTCGCTATCGCTGCTCTTTTCTTTAAGCACAGA
AGCTCCCCTATCATCAAGGCCAATAATTCAGAATTAAGTCTGCTTCTCCTGCTCTCACTG
ACTCTTTGCTTTCTGTGTTCTCTGACATTCTTGGGTGAACCCTCTGCCTGGTCGTGTATG
TTACGCCGCACGGCTTTTGGTGTGGCTTTCGTTCTGTGCATCTCTTGTGTTTTGGGGAAA
ACTATTGTGGTTTTGGTGGCATTTAAAGCTTCGCGCCCCAACAATAAGATGCTCAAGTGG
TTCAGTGCGAAACAGCAACGCTTGACTATTTTTGCCCTGACCTTTGTTCAGTGTTTCACG
TGTACCCTTTGGCTAACCATCTCGCCTCCATTTCCCGTTGAAAACAACATGTACTACAga
gaaattattattgttgaatgcGACATGGGATCCTTAACTGCCTTCTATTGTGTGTCGGGA
TATATTGCTCTGCTCTCCTGTTTATGCTTTGTACTTGCATTTATCGCTCGGAAACTGCCA
GACAATTTCAACGAGGCAAAGTTTATAACTTTCAGCATGCTTATATTTTGTGTGGTCTGG
ATAGCATTCATTCCAGCTTATGTCAGTTCTCCTGGGAAATACACAGTGGCTGTAGAAGTA
TTCGCTATTCTAGCCTCAAGTTTCGCTTTGcttgtgtgtatttttggtcctaaatgttac
attattttGATAAAACCAGAGCAGAACACAAAGAAGCATTTGATGGGAAAAGAAACATCA
AACAAGCGGGCTATA
>Callorhinchus_milii---MU249842.1-4529653-4540581---7_exons---phobius-tmhmm
ATGTCTTTGTTCTCAAGCTTTGTATCTCTGCTGCTCTCTGTCCTTGTGACAGTCCAGCCA
CACTGTACACGGCGAGCACAGTTCAAACTCTCAGTGATGTTTCAAGACGGAGATGTGATC
CTGACTGGTTTGTTTCCAGTTCATTACAGAGTTATTGAGCCAGACCTATCCTTCAGCCTA
AAGCCAGAAGCTCCTCACTGTGAAGGGTTTGATTTCAGGGCATTCCGTTGGCTGCAAACA
ATGGTTTTTGCGATCGATGAAATCAACAGAGATGGAGAGCTTCTTCCTGGGGTGAAACTT
GGCTTTCAGATCTTTGACACTTGTGGAACACACAGCCAGGCACTGAGATCTGCCATCACC
TCAGCAAGTGGAGAGGAGGAAACATTTGCCGGTGAGAGCTGTGCGGAAAACTCTTCTGTG
CCTATAATTATAGGAGACTCAGGATCCACCCAGTCCATGATTATACTCAGGACCCTTGCA
CCGTTCCAAATTCCCATGGTCAGTTACTTTGCATCTTGTTCCTGTCTCAGTAACAGAGAA
GAGTTCCCAGCCTTTTTTCGAACAATACCAAGTGACACCTTTCAGGCCAGAGCAGTAGTG
CGCCTGGTGCAGAGGTTTGGCTGGACCTGGGTTGGCTCAGTTGCAGGTGATGATGACTAT
GGTCGGTACGGAACTCAAGCGTTCACTGATGAAGTTAAAAAATTGGGAGTGTGCATTGCC
TTCACTGAGCTCATTCCGAAGGTATATTCCAGAGAAAGAATCCTTCAAATAACAGAGACA
ATCAAAAGATCTACGGCAAGAGTCATTGTCATGTTTGCCCTTGAGGGAGATGCATATCCT
CTGATTAAAGAAGTTGTCCAGCAAAACATCACTGGGCACCAATGGATCGCCAGCGAGGCT
TGGGTCACCTCATCTCTCATGGCAACAGTAGAACATCTTCCAGTCTTGGATGGGACAATA
GGGTTTGCCATTCCCAGAGCAGAAATTCCAGGGCTGAGAGACTTTCTGCTCCAAGTGGAT
CCTTTTAAATCTCCTGAGAATGGACTGGTGAAAGAATTGTGGGAAACAATGTTCAAATGT
TGGCTGAGCAAGCAAGCTGGTAAATTGAGAGTTTCTTACAACGTTTACAAAGCAGTCTAT
GCAATTGCTCACTCGCTTCACAATTTGAAATCTTGTGTCAGTAGTGGTGAAATATTACCA
GACAATAGCTGTGCCAAGATTTCTAACTTCAGTGCTTGGCAGCTTCTTCATTACCTGCAC
AGGTTGAGATACAACAGTACTTCGGCAGGAGACATGACCTTCGACAGCAATGGGAATCCT
GCTGCATTGTATGATATTATTAATTGGCAAAGACAATCAGATGGTTCCATTCGATATGTC
CAGGTTGGTAGGTTTGATGCAGATGGAGGATTGGGGCAGGATCTTCTGATAAACCAGGAA
GCTATCATTTGGCACAATAATCAAAAGCAGGTGCCACAGTCCGCATGTACTGAGCCTTGC
ACTCCCGGGAGTAGACAAGCAGCTCgaaatggggagccagtttGCTGTTATGATTGTCTG
CTCTGCCCAGATGGTGAAATTAGCAACAGGACAAATTCGCTGAACTGTATTCCGTGTCCC
GAAGATTCCTGGTCAAACCTACAGAGAAACAAATGCATCCCAAAGGAACTTGAGTTTCTG
TCCTTTGCAGAGCCACTGGGCTTGATGCTGACAACAGGCTCAGCTCTTGGGGCTCTCAGC
ACAATCATCGTTGCGGCAGTTTTATTATATCACAGAGATACTCCAATTGTCCGAGCCAAT
AACTCCAAGCTCAGCTTCCTGCTGCTCTTTTCTTTGACATTCTGCTTCTTGTGTTCACTC
ACCTATATGGGCCAGCCCTCCACCTGGACTTGCATGCTGCGTCACACACTGTTTGGGGTG
AGCTTTGTTCTGTGTATTTCTTGTGTTCTTGGAAAAACTCTGGTTGTGCTGATTGCTTTC
AAGGCAACTCTTCCCAATAGTAATGTGTGGAAATGGTTGGGCACTCTGCAGCAGGTACTC
AGTGTTTTCAGCTGTACACTTATACAGGTCATCATTTGTGTTGTGTGGCTTCTTGTGTCA
CCACCCTCTGCAGCAAGGAACGTTGAGTATTCCAGTGAAAAGATTCTTTTGGAATGTAAT
CTGGGCTCAGTGTCAGCCTTTTGCTGTGTGTTAGGCTATATAGGTTTTTTATCCTGTATG
AGTTTTGTGCTTGCATTTCTCGCACGAAAGTTGCCAGATCAGTTCAATGAGGCTAAATTG
ATCACCTTCAGCATGCTTGTTTTTGGTGCTGTTTGGTTGGCCTTCATACCTGCGTACGTC
AGTTCCCCTGGAAAGTATACAGTCGCTGTGGAAATCTTTGCTATTTTGTCATCAAGCTTT
GCTCTGCTGATCTGCATATTTGCTCCCAAATGTTACGTTATTTTGTTAAAACCCCATAAA
AATACCAGAAAGCATCTCATGGATAAAACATGCCCCCAAAAATCCTCT
>Callorhinchus_milii---MU249842.1-4557455-4565962---7_exons---phobius-tmhmm
ATGTCCTGCCTACCGCTCCTGCTCTTTCTGATACCTCTGAATGATGGAGCTGAGAGATCA
ACATGTAGCTATGGTGGGAGGTTTGATCTTTCTGAGCTCTTTATGAAAGGGGATATCATC
ttaaatggcttgtttccaatTCATTTTAGAATGAATAAGTCAAACCTGACCTACAGATTA
AGCCCAGGATCACCACTCTGTGATGGGTTTAATTTAAGGTCATTTCGCTGGGCACAGACC
ATGATCTTTGCATTACATGAAATAAACAGTGACCTTATGCTCCTGCCAAACATAACATTG
GGCTATGAGATATACGACACCTGTACCACTCCAGCTCAGTCACTGAGAGCAGCGCTCACA
TTAGCAAGACACAAGGAAGATGCTTCTGATGGTAACTGTATGGAGACTTCCTCCAATTCT
GTCATTGTCGGTGATTCAGGATCAACACAGTCGATCGTTGTGGCAAAAACACTGGGACCT
CTCCACATTCCAATGGTCAGTTACTTTTCATCTTGTTCCTGTCTCAGTAACAGAGAAGAG
TTCCCAGCCTTTTTTCGAACAATACCAAGTGACACCTTTCAGGCCAGAGCAGTAGTGCGC
CTGGTGCAGAGGTTTGGCTGGACCTGGGTTGGCTCAGTTGCAGGTGATGATGACTATGGT
CGGTACGGAACTCAAGCGTTCACTGATGAAGTTAAAAAACTGGGAGTGTGCATTGCCTTC
ACTGAGCTCATTCCGAAGGTATATTCCAGAGAAAGAATCCTTCAAATAACAGAGACAATC
AAAAGATCTACGGCAAGAGTTATTGTCATGTTTGCCCTTGAGGGAGATGCATATCCTCTG
ATTAAAGAAGTTGTCCAGCAAAACATCACTGGGCACCAATGGATCGCCAGCGAGGCTTGG
GTCACCTCATCTCTCATGGCAACAGCAGAACATCTTCCAGCCTTGGATGGGACAATAGGG
TTTGCCATTCCCAGAGCAGAAATTCCAGGGCTGAGAGACTTTCTGCTCCAAGTGGATCCT
TTTAAATCTCCTGAGAATGGACTGGTGAAAGAATTGTGGGAAACAATGTTCAAATGTTCA
TTTAATTTGAAAAGTGACATTTTGAGAATTTCCTATAATGTATATAAAGCAGTCTACGCA
TTTGCTCATGCCCTTCACAATTTATATTCTTGTGCAAATAATAACGATCCATTTGACAAT
AAAACTTGTGCGAACATCATTGACTTTAAACCTTGGCAGCTCATGCATTACCTGAGAGAA
GTGCGGTTCACCAGTAAGTTAGGAGAAGAAATCTACTTCGATGAAAATGGTGATCCTGTT
GCAACTTATGATCTCGTGAACTGGCAGCAAGAAGATGCTGGTCAGGTCAGCTTTGTGCCA
GTGGGACATTTCAATGGTGCTCCAAATTCAGGACAGGATCTGGTGGTAAATGAGACGGCC
ATTGTCTGGAATGGTGGTAAGGCTGAGGTTCCCCAATCGATGTGTAGTGTGAGCTGCCGC
CCTGGTACAAGGAAAGCAGCTCAAGAGGGAAGAGAAACATGCTGCTTTGACTGTGTGCCA
TGTGCCGAGGGCCAGGTGACCAGCGCTGTCGATTCCATAAACTGTATTCCGTGTCCCGAG
GATTCCTGGTCAAACCTACAGAGAAACAAATGCATCCCAAAGGAACTTGAGTTTCTGTCC
TTTGCAGAGCCACTGGGCTTGATGCTGACAACAGGCTCAGCTCTTGGGGCTCTCAGCACA
ATCATCGTTGCGGCAGTTTTATTATATCACAGAGATACTCCAATTGTCCGAGCCAATAAC
TCCAAGCTCAGCTTCCTGCTGCTCTTTTCTTTGACATTCTGCTTCTTGTGTTCACTCACC
TATATGGGCCAGCCCTCCACCTGGACTTGCATGCTGCGTCACACATTGTTTGGGGTGAGC
TTTGTTCTGTGTATTTCTTGTGTTCTTGGAAAAACTCTGGTTGTGCTGATTGCTTTCAAG
GCAACTCTTCCCAATAGTAATGTGTGGAAATGGTTGGGCACTCTGCAGCAGGTACTCAGT
GTTTTCAGCTGTACACTTATACAGGTCATCATCTGTGTTGTGTGGCTTCTTGTGTCACCA
CCCTCTGCAGCAAGGAACGTTGAGTATTCCAGTGAAAAGATTCTTTTGGAATGTAATCTG
GGCTCAGTGTCAGCCTTTTGCTGTGTGTTAGGCTATATAGGTTTTTTATCCTGTATGAGT
TTTGTGCTTGCATTTCTCGCACGAAAGTTGCCAGATCAGTTCAATGAGGCTAAATTGATC
ACCTTCAGCATGCTTGTTTTTGGTGCTGTTTGGTTGGCCTTCATACCTGCGTACGTCAGT
TCCCCTGGAAAGTATACAGTCGCTGTGGAAATCTTTGCTATTTTGTCATCAAGCTTTGCT
GTGCTGATCTGCATATTTGCTCCCAAATGTTACGTTATTTTGTTAAAACCCCATAAAAAT
ACCAGAAAGCATCTCATGGGTAAAACATGCCCCCAAAAATCCTTT
>Callorhinchus_milii---MU249842.1-9789208-9794100---7_exons---phobius-tmhmm
ATGCATTACAGTATGTATGCTGTGCTATTTATGTCTACTCTAGTTACTGTTTGGCTTGaa
gaaaaaacaatttgcaaacGCTGGGGCATATTTGATCTGCTTGGTTTGTCCAAAGATGGG
GATATCGTTCTTGGCGGAGTTTTCAGTGTGCATGTTGATGTTGAGGATCAGGACGTAAAT
TTTAAGACCCAACCGAGAGCGGTAAAATGTACAAACTTTCGATTCAGACTATTTCGTTTT
GCAATGGCGATGATCTTTGCAATAGATGAAATAAACAAAGACCCGACACTGCTTCCCAAC
ATTACTCTGGGCTACTGGATTTACGACTCTTGTGGAATGCCTTCTGTATCAATAAAAACA
ACATTTGAATTTTTGAACAGACTCGAAGAAACATCTTCGGATTTCACCTGCAAAAGGGCA
CCAGTCGTTTCTGCTATTGTTGGTGACTCTGGTTCCTCACAGTCCTTAGCAATAGCGAGC
TTGATCAGTCCTTTTAAAATCCCAATGGTAAGTTACGTTGCTACATGTGAATGTCTGAGC
AATAGGAGGGAATATCCATCATTTTTTAGGACAATACCAAGTGACTACTTTCAGGTCAGa
gccttggctcagttggtgaaaCACTTTGGTTGGACGTGGATCGGGACCGTTAGAAGTGAC
GATGACTATGGTAACTTTGGAATGAAAGCGTTCACAAAAGCTGTGCAACAACTCGGTGTT
TGTATTGCATTCTCTGAGTCTTTCCATATAACATATTCGAGGGGAGAATTGCTGAAAACT
GTAGATATTATTAAGAAATCTACCACAAAGGTTGTTGTGGCATTTCTCGCACAAGCAGAT
ATGACTATTCTTATGAATGAAATTGTGCGACAAAATGTGACAGGTATTCAATGGATAGGA
AGTGAGGCGTGGGTCACCACAACAGTTCTGTCCCCAGAAGAAAGCAGACGGTTCCTTTCC
GGCACAATTGGAATTGCGATTCGCAAAGTACACGTTCCAGGGTTGAGAGAGTTTCTACTG
CGAGTTCATCCTTCTGCATATCCAGGAAACCGCTTAGTGAAAGAGTTTTGGAAAATGACC
TTCAACTGTACACTAAGAAACGAGGAGCACAAAGCAGATGGAATTAAGGAATGCACAGGA
CGAGAGGATTTACAGTCTGTACACAATACATATACTGATGTGTCTCAGTACAGAGTGACC
TACAATGTCTATGCAGCGACCTACGCTATAGCTCATGCTCTCCATGATATGCTGTCATCC
GTGGCAAAGTGTTTCTTCCTCCTTTGTCATTTCCCAACACAGCTTCTACATTACATGAAA
ACAgtaaatttcaaaacaaagatTGGTGAAAATGTTAATTTCGATGAAAATGGGGATCCA
GTAGCAACATACGACATTGTAAACTGGCAACCAAATGACCTCGGCGGAACTGAGACAGTC
ACTGTCGGGCACTATGATGGATCTGCTCCTGCTGGGCAAGAATTTAAATTGAAAGGAAAA
GAAATTGTCCCACGGGCGGTTTGCTCTGACAGTTGTCTACCTGGAACAAGGAAAGCAGCA
AAAAGAGGACAACCAAAGTGTTGCTTTGATTGTATAGAATGTGCTGATGGTGAAATTAGT
AACATCACTGATTCAACTTTGTGCCTCAAATGTCCTTTGGAATACCGGTCCAATGATAAA
CGGGATCATTGCATACTGAAGGAAATTGAATTCCTCTCCTTCGAGGAGACATTGGGGATT
GCTCTAGTGACACTGGCATTGCTTGGAGTCTTCATCACTATAAGTGTATTTGCAGCTTTC
TATGTTCACAGAGACACTCCTATTGTTAAAGCTAATAACTCGGAGTTAAGTTTTCTGCTT
CTTTTCGCATTAGCTTTGTGTTTTCTGTGCTCAGTTACATTCATTGGAGAGCCTTCAGTC
TGGTCCTGTAGGTTACGTCACACAGCCTTTGCTATCACTTTTGTTCTTTGTATTTCCTGT
GTTTTAGGAAAAACAATCGTTGTGGTGATGGCATTTAATGCAACACTTCCCAGTAATAAC
ATGATGAAGTGGTTTGGACCTACACAACAACGCCTGAGTGTTTTCATCCTTACCCTAATA
CAATGCTTAATATGTACTGTCTGGCTATGTTTGTCACCACCTTATCCTCTGAAAAATAGT
GAATATTTTACAGACAGAATTGTGTTTGAATGCCATCTGGGATCTGCAGTCGCCTTTTAC
TGTGTACTTGGTTACATTGGACTGTTGTCTTGTGTATGCTTTGGAGTTGCTTTTCTCGCT
CGTCGACTTCCAGACAACTTCAATGAAGCGAAGCACATCACTTTCAGCATGCTTATcttc
tgtgctgtttggatcacttTCATTCCAGCTTATGTAAGCTCTCCTGGAAAATATACTGTG
GCTGTAGAAATATTTGCTATTTTGGCATCAAGCTTTGGGCTTCTGGTCTTTATTTTTGCC
CCTAAATGTAATATTATCCTGctgaaaaaagaacaaaatactAAAAAGCATATGATGGGT
AAAATGGCTTCAAAAGCTCTT
>Callorhinchus_milii---MU249842.1-9795299-9799508---6_exons---phobius-tmhmm
ATGATTGCAATGCATTTCCTTTTGATTTGGGGGTTGTTTTTATCTGTACTTGCTTCTTTG
TGGGGGACACATGAACCAACCTGCAAACGTTGGGGGGTATTTGATTTACTTGGTTTTATC
AAGGATGGGGATATAGTCCTTGGTGGACTGTTCAGTGTTCACTCTAATGTACAGGATCAA
GATATTTACTTCCAATCCCAACCAACGgcaataaaatgcaaaagTTTTGAGATGAGAGAG
TTCCGCTTTGTTCAGACGATGATTTTTGCTGTAGAAGAAATAAACAAGAACCCATTTTTA
CTTCCGAACATTACCCTAGGTTACAAGATATTTGATTCCTGTGGCATGCCCTCTTTGTCT
ATAAAAGCGACACTGGAGATAGTAAATGCCCAAGAGAAAACATCTTCAGACTATATTTGT
AAATCCTCTCCTGCTGTTTCTGCTATTATTGCAGATTCTGGATCTTCGCAATCTGCAGCC
ATAGCATCGTCCGTTAGATCTTTCAGAATTCCCATGATTAGCTACTTTTCTACATGCGCA
TGTCTGAGTGACAAACAAGAGTATCCTTCATTTTTAAGGACAATACCCAGCGATTACTTC
CAGGCCAGGGCTTTAGCACAGATTGTGAGACATTTCGGGTGGACATGGATCGGAACAATT
AAGAGTGATGATGATTATGGTGTATTTGGAATGCAAGCCTTCACAGAGGCTGTACAGCAG
AATGGCATCTGCTTTGCTTTCTCTGAATCTTTCTTTAGAACCTATCCCAGAGAGAAGTTG
CTTAAAACCGTAGATGTCATAAAGAAATCGACCACCAAAGTAATTGTGGCTTTTCTTGCT
CAAGCCGATATGGCCATTTTGCTGGAAGAAGTTGCAAGGCAAAATATCAGTGGCATTCAA
TGGATTGGGAGCGAAGCTTGGATTTCCACCTCACTTCTCACTCCAGAAAAAACCCGACAG
TTCCTTACTGGAGCAATTGGGATTGCGATCAGTAAAGGAAATATATCAGGCTTGAAAAAC
TTTTTAATTCAACTCCACCCTTCTCTGTATCCGGGAAATGTTTTAATGAAAGAATTTTGG
GAAATGATATTCAGCTGCACCCTCAGAAAGACAGAAAGCAAGgcagaaaaagaaaatgaa
aatcctTCTCCACGTACTAACGAATGCAGTGGAAAAGAGAGCTTAAGGAcattaaataat
acatttacaGATGTATCTCAGTTCAGAGTTACATATAACGTGTATAAGGCAACGTATGCT
GTGGCGCATGCTCTTCACAATATGCTTTCATGTGAAAGTGGAAATGGCCCATTTGAGAAC
AAAACCTGTGCAACTAATTTAAATTTTCAACCTTGGCAGCTTCTGCATTACATAAAAATG
ACACATTTCACAACTCCGAATGGTGAAAATGTATATTTCGATGAAAATGGGGATCCGGTA
CCAACTTATGACATTGTAAACTGGCAACCCAATAATGTTGGTGGTTCTGATGTTGTGTCA
GTGGGACATTATGATGGATCTGCACCTTTGGGCCAAGAGTTGATcctaaatgaaaatatt
attgtttggaGCGGTGGGCACAAAAAGatcccgcgAGCAGCTTGTTCTGAAACATGTCAC
CCTGGAACACGGAAAGCAGCCAGAAAGGGGCAACCTATTTGTTGTTTTGACTGCATTCCA
TGCAGTGATGGAGAAATAAGCAACATCACAGATTCAATACACTGTATGAAATGCCTTTCG
GAATATTGGTCCAGTGTACAACGCGACCAATGCATTCCCAAGCAAACGGAATTCCTTTCT
TATTCAGAAATAATAGGAATGGTAATAGTAATATTTGCTATAGTTGGAGCTTGCATTACA
ATGATCGTGGCAGTTCTTTTCTTTGTTTACAAGCACACTCCTATTGTCAAAGCTAACAAC
TCTGAATTAAGTTTTCTTCTTCTATTAGCGCTAACGTTCTGCTTTCTTTGCTCCCTTACA
TTCATTGGCGAACCATCAGTTCCATCCTGCATACTGCGCCACACAATGTTTGGTGTTAGT
TTTGTTCTGTGCATGTCCTGTGTTTTGGGGAAAACAATTGTTGTAGTGATGGCATTTAAG
GCAACACATCCCCGCAAAAATATAATGAAGTATTTTGGTGTCACACAGCAACGAATGACT
GTTTGTATCCTTACTCTGGTGCAGTGCATAATATGCACAATCTGGCTAACAATAGCACCG
CCTTTCCCTGTTAAGAATGCTATTTCTTACACGGACAAAATTATTCTGGAATGTGATGTA
GGGTCTGTAACAGCTTTTTATTGTGTCCTGGGATATATTGGATGCCTCTCTTGTGTGTgc
tttgttgttgcatttctaGCTCGAAAGTTGCCTGACAATTTTAATGAGGCCAAATTCATA
ACCTTTAGCATGATTATGTTTTGTGCAGTTTGGTTATCTTTTATTCCAGTTTATATAAGC
TCTCGTGGAAAATATACTGTTGCTGCTGAAGTATTTGCAATTTTGGCGTCTAGTTTTGGT
CTTCTTATCTGTATTTTTGCtccaaaatgttacattattttattaaaaccgGACAATAAT
ACAAAGCAACACCTAATGGGAAAGGTATCATCAAAAAAGCTG
>Callorhinchus_milii---MU249842.1-9806872-9812868---6_exons---phobius-tmhmm
ATGTTACTGCATATTAAAGTATATAAGGGTCATTGGCAGTGCTTCAGAACACTATACATA
TGTTCAAAAACAATGTATCACCCTTTGGTGTATGTACTACTATTTTCTGTTCTTGTTCCT
GTGTGGCTGACTGAAGAACCAACCTGTAAACGCTGGGGGATGTTTGATCTGCTCAGTTTG
TCTGAAGACGGCGACATCGTTCTTGGCGGAGTTTTTAGCATTCATGGCAATGTTAAGAAT
CAGGAAGTCGCCTTCAAAACCCAACCACAAGCGGTAAAATGTACAACGTTTCAATTCAGA
CTGTTTCGTTTTGCAATGGCGATGATCTTTGCTATCAAGGAAATAAACAAAGACCAGACG
CTGCTTCCTAACATTACTCTGGGCTATTGGATTTCTGACTCTTGCGGAATGGTTGCCATG
TCAATAAAAACGACCTTCGATTTCTTAAACAGACTCGAAGAAACATCTACAGATAGCACC
TGCAAAAGAGCACCTGTGGTTTCTGCTATTATTGGTGACTCTAGTTCCGCTAGGTCCTCA
GCAATAGCCACCATAATAAGTCCTTTCAGGATTCCTCTGGTAAGTTACTTTGCTACATGT
GCATGTCTGGCCAACAGGAAGGAATATCCATCATTTTTTAGAACAATACCAAGTGACTAC
TTTCAGGTCAGagccttggctcagttggtgaaaCACTTTGGTTGGACGTGGATCGGGACC
ATTAGAAGTGACGATGACTATGGTAACTTTGGAATGCAAGCGTTCACAAAAGCTGTGCAA
CAACTAGATGTTTGTATTGCCTTCTCTGAGTCTTTCCACATAACATATACGAGGGAAGAA
TTGTTTAAAACTATAAACATTATTAAGAAATCTACCACAAAAATTGTCGTAGCATTTCTT
GGTCAGTCTCATATGACTGCTCTACTGAAGGAAATTGTTCGACAAAATGTGACAGGTATT
CAATGGATAGGAAGTGAGGCGTGGGTCACCACAACACATCTGTCCCCAGAAGAAAGCAGA
CGATTCCTTTCTGGCACAATTGGAATTGCGATTCGCAAAGTACACGTTCCAGGGTTGAGA
GAGTTTCTACTGCGAGTTCATCCTTCTGCATATCCAGGAAACCGCTTAATAAAAGAGTTT
TGGGAAATGACCTTCAATTGTACACTAAGAAATGGGAAGCACAAAGTAGACGGAATTAAG
AAATGCACAGGACTAGAGGATTTACGGACTGTAAATAATGCATATACAGATGTGTCTCAG
TACAGAGTTACCTACAATGTCTATACAGCAACCTACGCTATAGCTCATGCTCTTCAGGAT
CTGCTGTCATTATTTTGTGATTATTACTTCTTCTCTTGTTATTTTCCAATAAAGCTTCTG
CATTACATGAAGACAGTGAATTTCAACACAAAAATTGGTGAAAATGTTCACTTCGATGAA
AACGGGGATCCAGTTGCAACGTACAACATTATAAACTGGCAACCAAATGACCTCGGCGGC
ACTGATATTATCACTGTCGGGCACTATGATGGATCTGCTCCTCCAGGGGAAGAATTTAAA
TTAAGGGAAGAGACAATCGTCCCACGGGCGGTTTGCTCTGACAGTTGTCTCCCTGGAACA
AGGAAAGCAGCAAAAAGAGGTCAACCAAAGTGTTGCTTTGATTGTACAGAATGTGCTGAT
GGTCAAATTAGTAACATCACTGattcAACCGTTTGCCTCAAATGTCCTTTGGAATACCGG
TCCAATGATAAACGGGATCATTGCATACTGAAGGAAATTGAATTCCTCTCCTTAGAGGAG
ACATTGGGGATTGCTCTAGTGACACTGGCATTGCTTGGGGTTTGCATCACTATAAGTGTA
CTTGTAGCTTTCTATGTTCACAGAGACACTCCTATTGTTAAAGCTAACAATTCAGAATTA
AGCTTTTTACTTCTTTTCGCATTAGCTTTGTGTTTTCTGTGCTCAGTTACATTCATTGGA
GAGCCTTCAGTCTGGTCCTGTAGGTTACGTCACACAGCCTTTGGTATCACTTTTGTTCTT
TGTATTTCCTGTGTTTTGGGAAAAACAATCGTTGTGGTGATGGCATTTAATGCAACACTT
CCCAGTAATAACATAATGAAGTGGTTTGGACCTACACAACAACGCCTGAGTGTTTTCATC
CTTACCCTGATACAATGCTCAATATGTACTGTCTGGCTATGTTTGGCACCACCTTATCCT
CTGAAAAATAGTGAATATTTTAGGGAGAGAATAGTGTTTGAATGCCATCTGGGATCTGCA
GTCGCCTTTTACTGTGTACTTGGTTACATTGGACTGTTGTCTGGTGTATGCTTTGTAGTT
GCTTTTCTCGCTCGCCGACTTCCAGACAACTTCAATGAAGCGAAGCACATCACTTTCAGC
ATGCTTATcttctgtgctgtttggatcacttTCATTCCAGCTTATGTAAGCTCTCCTGGA
AAATATACTGTGGCTGTagaaatatttgcaattttGGCATCAAGCTTTGGGTTACTTGTC
TGTATTTTTGCTCCTAAGTGTTATATTATCCTACtgaaaaaagaggaaaatacGAAGAAG
CACATGATGGGTAAAATGGCTTCCAAGAAACAG
>Callorhinchus_milii---MU249842.1-9813898-9819917---6_exons---phobius-tmhmm
ATGTATCACCCTTTACTGTATGTACTACTGTTTTCTCTTCTTCATTCTGCATGGCTGACT
GAAGAGCCAACCTGCAAACGTTGGGGGATATTTGATCTGCTCAGTTTGTCTAAAGACGGC
GACATCGTTCTTGGCGGAGTTTTCAGTATTCATGGCAATGTTGAGAATCAGGAAATCACA
TTTAAAACTCAACCTCAAGTGGTAAAATGTACATTGTTTCGATTCAGAATGTTTCGTTTT
GCAATAGCGATGATCTTTGCAATGGAAGAAATAAACAAAGATCAGACACTGCTTCCCAAC
ATTACTCTAGGTTACTGGATTTCTGACTCTTGTGGAATGGTTGCTGTGTCAACAAAAACA
ACCTTCGATTTCTTAAACAGACTCGAAGAATCCTCTTCAAATATCAACTGCAAAAGAGCA
CCGGTGGTTTCTGCTATTGTTGGTGACTCTAGTTCCTCCAGGTCCTCAGCAATAGCCACC
GTAATCAGTCCTTATAGGATTCCTCTGGTGAGTTACTTTGCTACCTGTGAATGTTTGAGC
AACAAAGAGGAATATCCAACATTTTTTAGAACAATACCAAGTGACTACTTTCAGGTCAGa
gccttggctcagttggtgaaaCACTTTGGTTGGACGTGGATCGGGACCATTAGAAGTGAC
GATGATTATGGTAACTTTGGAATGCAAGCGTTCACAGAAGCTGTACAACAACTCGGTGTT
TGTATTGCCTTCTCTGAGTCTTTCCAGATAAAATATTCCGGGGAAGAATTGTCTAAAACT
ATAAGCATTATTAAGAAATCTACCACAAAGGTTGTTGTAGCCTTTCTCAGTCACTCTGAC
ATGACTGCTCTACTGAAAGAAATTGTTCGACAAAATGTGTCAAATATTCAATGGGTGGGA
AGCGAATCTTGGGTCACCACCTCACATCTGCCCCAAGCAGAAAGTAGACAGTTCCTGTCC
GGCACAATTGGAATTGCGATTCGCAAAGTACACGTTCCAGAATTGAAAGAGTTTCTACTT
CAACTTCATCCTTCTGCATATCCAGGAAACCGCTTAATAAAAGAGTTTTGGGAAATGACC
TTCAACTGTACATTAAGAAACGCACAGCACAAAGCAGATGGAATTAAGGAATGCACAGGA
CGAGAGGATTTACGAACTATAAATAATGCATACACTGATGTGTCTCAATACAGAGTTACT
TACAATGTCTATACAGCAACCTACGCTATAGCTCATGCTCTTCATGATATGCTGTCATTA
TTTTGTCATTATTTCTTCTTCTCTTGTTATTTTCCAATAAAGCTTCTGCATTACATGAAA
ACAGTGAATTTCAACACAAAGATTGGTGAAAATGTTCACTTCGATGAAAACGGGGATCCA
GTGGCAACGTACGACATGATAAACTGGCAACCAAATGACCTCAGTGGCACTGATATTATC
ACTGTTGGACACTATGATGGATCTGCTCCTCCAGGGGAGGAATTTAAGATTAGGGAAGAG
GCAATTgtcccaCGGGGAGTTTGCTCTGACAGTTGTCTCCCTGGAACAAGGAAAGCAGCA
AGAAGAGGACAACCAAAGTGTTGCTTTGATTGTATAGAATGTGCTGATGGTGAAATTAGT
AACATCACTGATTCAACTTTGTGCCTAAAATGTCCTTTGGAATACCGGTCCAATGATAAA
CGGGATCATTGCATACTGAAGGAAATTGAATTCCTCTCCTTCGAGGAGACATTGGGGATT
GTTCTAGTGACACTGGCATTGCTTGGAGTTTCCATCACTTTCAGTGTATTTGCAGCTTTC
TATGTTCACAGAGACACTCCTATTGTTAAAGCTAATAACTCAGAGTTAAGTTTTCTGCTT
CTTTTCGCATTAGCTTTGTGTTTTCTGTGCTCAGTTACATTCATTGGAGAGCCTTCAGTC
TGGTCCTGTAGGTTACGTCACACAGCCTTCGGTATCACTTTTGTTCTTTGTATTTCCTGT
GTTTTGGGAAAAACAATCGTTGTGGTGATGGCATTTAATGCAACACTTCCCAGTAATAAC
ATGATGCAGTGGTTTGGACCTACACAACAACGCCTGAGTGTTCTCATCCTGACCCTGATA
CAATGCTTAATATGTACTGTCTGGCTATGTTTGGCACCACCTTATCCTCTGAAAAATAGT
GAATATTTTCCAGAGAGAATTGTGTTTGAATGTCATCTGGGATCTGCAGTCGCCTTTTAC
TGTGTACTTGGTTACATTGGACTGTTGTCTGGTGTATGCTTTGTAGTTGCTTTTCTCGCT
CGTCGACTTCCAGACAACTTCAATGAAGCGAAGCACATCACTTTCAGCATGCTTATcttc
tgtgctgtttggatcacttTCATTCCAGCTTATGTAAGCTCTCCTGGAAAATATACTGTG
GCTGTagaaatatttgcaattttGGCATCAAGCTTTGGGCTACTTGTCTGTATTCTTGCT
CCAAAATGTTATATTATCCTGCTGAAAAAAGAAGAGAATACGAAGAAGAACATGATGGGT
AAAAATGTGTCCAAGAAACAG
>Callorhinchus_milii---MU249842.1-9838133-9843710---7_exons---phobius-tmhmm
ATGTGTTTCCCTATGCTCTGTGTGCTATTGATTTCTGTTCTTGTTCCTGTGTGGCTGACT
GAAGAGACAACCTGTAAACGTTGGGGGATGTTTGATCCACTTAGTTTAACTAAAGACGGC
GACATCATTCTCGGAGGAGTTTTCAGTATTCATGTCGATGTTGAGGATCAGGATATGGAT
TTTAAATCCGAACCAAAAGCAGTAACATGTACAAAGTTTCTATTCAGACTGTTTCGTTTT
GCGATGGCGATGATCTTTACAATAGAAGAAATAAACAAAGACCCGTCACTGCTTCCCAAC
ATTACTCTGGGCTACTGGATTTCTGACTCTTGTAGAATGCCTTCCgtgtcaacaaaaaca
actttcgAATTTTTAAACAGACTCGAAGAAACATCTTCAGATTTCACCTGCAAAAGGGCA
CCTGTGGTTTCTGCTATTGTTGGTGACTCCAGTTCTTCACTTTCCGCAGCAATAGCGACC
TTAATCGCTCCTTTTAGGGTCCCTATGGTAAGCTACGTTTCTACTTGTGCATGTCTGAGC
AACAGGAGGGAATATCCATCATTTTTTAGAACAATACCAAGTGACTACTTTCAGGTCAGa
gccttggctcagttggtgaaaCACTTTGGTTGGACGTGGATCGGGACCATTAGAAGTGAC
GATGACTATGGTAACTTTGGAATGCAAGCGTTTACAAAAGCTGTGCAACAACTGGATATT
TGTATTGCCTTCTCTGAGGCTTTCCATATAACATACTCAAGGGAAGAATTGCTTAAAATT
ATAGACGTCATCAAGAAATCTACCACAAATGTTGTTGTAGCATTTCTTGCGCAACCAGAT
ATGACTATTGTACTGAAGGAAATTGTGCGACAAAATGTGACAGGTATTCAATGGGTGGGC
AGTGAGGCGTGGGTCACGATGGCACTTTTACCCCCAGAAGAAAGCAGACGATTCCTTTCT
GGCACAATTGGAATTGCGATTCGCAAAGTACATGTTCCGGGTTTGAGAGAGTTTCTACTG
CAAGTTCATCCTTCGGCTTTTCCTGGAAATGTCTTATTGAAAGAGTTTTGGGAAATGACC
TTCAACTGTACACTAAGAAAGGGGGAGCAGCACACAATCGGAATTAAGCAATGCACAGGA
CGAGAGAACTTATGGACTGCAAATAATACATATACTGATGTGTCTCAGTACAGAGTTACC
TACAATGTCTATACAGCGACCTACGCTATAGCTCATGCTTTCCATGATATGCTGTCATca
gattgttgttattttttgtaCGTCTCTCGTTTTCCCACACAGCTGTTGCGTTACATGACG
AAAGtcaattttaaaacagaaaatggtgaaaacatttattttgatgaaaatggAGATCCA
GTGGCCACGTACGATATTGTAAACTGGCAATCAAATGCCTTCCATGGCACCGATATTGTG
ACTGTTGGTCAATACGATGGATCTGCTCCTGCAGGACAAGAATTTACAATAAACGAGTCA
GCAATTGTTCCGCGGGCAGTTTGCTCTGACAGTTGTCTCCCTGGaacaagaaaagcagca
agaaATGGACAACCAAAGTGTTGCTTTGATTGTATAGAATGTGCTGATGGTGAAATTAGT
AACATCACTGATTCAACCGTTTGCCTCAAATGTCCTTTGGAATACCGGTCCAATGATAAA
CGGGATCATTGCATACTGAAGGAAATTGAATTCCTTTCCTTCGAGGAGACATTGGGGATT
GCTCTAGTGACACTGGCATTGCTTGGAGTTTTCATCACTTTCAGTGTATTTGCAGCTTTC
TATGTTCACAGAGACACTCCTATTGTTAAAGCTAATAACTCAGAGTTAAGTTTTCTGCTT
CTTTTCGCATTAGTTTTGTGTTTTCTGTGCTCAGTTACATTCATTGGAGAGCCTTCAGTC
TGGTCCTGTAGGTTACGTCACACAGCCTTTGGTATCACTTTTGTTCTTTGTATTTCCTGT
GTTTTGGGAAAAACAATCGTTGTGGTGATGGCATTTAATGCAACACTTCCCAGTAATAAC
ATGATGAAGTTGTTTGGACCTACACAACAACGCCTGAGTGTTTTCATCCTTACCCTGATA
CAATGCTTAATATGTACTGTCTGGCTATGTTTGTCACCACCTTATCCTCTGAAAAATAGT
GAATATTTTAAGGAGAGAATCGTGTTTGAATGCCATCTGGGATCTGCAGTAGCCttttac
tgtgtgtttggttACATTGGACTGTTGTCTTGTGTATGCTTTGTATTTGCTTTTCTCGCT
CGCCGACTTCCAGACAACTTCAATGAAGCGAAGCACATCACTTTCAGCATGCTTATcttc
tgtgctgtttggatcacttTCATTCCAGCTTATGTAAGCTCTCCTGGAAAATATACTGTG
GCTGTagaaatatttgcaattttGGCATCGAGCTTTGGACTACTTGTCTGTATTTTTGCT
CCTAAATGTTATATTATCCTGCtgaaaaaagaggaaaatacAAAGAAGCACATGATGGGT
AAAATGGCTTCCAGGAAACAG
>Callorhinchus_milii---MU249842.1-9912138-9917686---6_exons---phobius-tmhmm
ATGTCTGAAATGTATCATCTATTGTTTGGGGCATTTTTGTTATCATTCTGTTTTCCTCTG
CTTGGGATGGAAGCACCACTCTGTAAGCAATGGAGGGTGCATGATTTACCTGGAATATCT
AAAGATGCAGACATCATCCTGGGTGGAATCTTCAGTGTACATTACAATGCAGAAACGCAA
GAGGATCTTACATTTAGAACCGAACCCAAACCggtcaaatgcaaaatCTTTGATTTCAGA
TCATTTCGCTTTGCTCAGGCAATGATCTTCGCAAtagaagaaataaataaagccCAAACA
CTCCTTCCGAATGTAACTCTGGGCTACAGGATTTTTGATTCATGTGGCATGCCATCCTTA
TCCATGAAAGCAGCCTTGGACATTTTAACTACACACGAAGAATCGCCTTCAAATTACACA
TGCAACCGAAACTCGGTGTTATCTGCTATTGTTGCTGACTCTGGTTCATCGCAGTCTGTA
GCAGTTGCACGATCAATTGGTCCGTTCAGAATTCCAATGGTAAGCTACTTTGCCACATGT
GAGTGTCTCAGTAATAGACGAGAGTTCGCTTCATTTTTCAGAACAATACCAAGCGATTAT
TTCCAAGCCCGAGCATTAGCTCAGCTTGTTAAACACTTTGGGTGGACTTGGATTGGGACG
ATTAAAAGCGACAATGATTATGGCAATTTTGGAATGCAGACATTCACTGAGACCGTTCAG
CAATTTGGCGTATGTATTGCTTTCTCTGAGTCTTTCAGAATTTATCCCAGAGAGGCGTTA
CTTAAAACTATAGATGTTATCAAAAAGTCGGCAACAAAAATTATCGTGGCCTTTGTTAGC
CTCGGAGATATGGCTGTTTTGATCAAAGAAATTGCACAGCAAAATATCACAGGTATACAA
TGGGTAGGAAGCGAAGCATGGGTTTCTACGTCTCTTCTCTCTCCAGAAGAAAACAGAAGA
ATTCTTACTGGGACAATAGGAACAGCAATTCATAAAGTAGTTTTGCCGGGTTTAAAGACA
TTTCTAACCCATTTGCGGCCTTCCAGTTACCCTAACAATATTTTAATGAAAGAGTTTTGG
GAAACAGCCTTCAGCTGTACCCTATCAATGACTGACAACGAGACTGAAAATGTAACATCT
GTTTCTCGCAACAAGGAGTGTACAGGAAAAGAACATTTAtctacaataaataatattttt
acagATGTATCTGCACTGAGAGTCACTTACAGTGTATACAAAGCCACGTATGCTATCGCC
CACGCACTCCATGATATGCTGTCGTGTGAATATGGAAAAGGACCGTTTGCTAATAAGACT
TGtgcaaacattttacattttgaacCATGGCAGCTTTTGTTTTACATGCAAACAGTAAAT
TTTACAACTAAGATCGGTGAAAGGGTATACTTCGATGAAAATGGTGATTCAGTCCCAACC
TATGACATTGTAAACTGGCAACCAAATAACCATGGTGGTGCCGATGTTTTGACCATCGGA
TACTATGATGGTTCTGAACCCTCAGACCAGCAACTTATGATAAAGAAAGGAACCATGGTC
TGGAGCGGAGGTCAAAGTAAGGCTCCACGAGCTGTTTGTTCTGAAAGTTGCCTCCCTGGA
ACAAGAAGAGCAGCAAGAAAAGGTcatccaatttgttgttacgATTGTGTACAATGTGCC
GATGGTGAAATTAGTAATAACATTGATTCCTTGGATTGCATTACATGTCCTTCAGAATTT
TGGTCCAATCAACAACGAGACCAATGTTTACCAAAGAAAATAGAATTTTTGTCCTTTGGA
GATGTTATGGGAATATTCTTAGCAATAATAGCAGTGTTTGGAGCTTGTCTTAccattgga
atatcagctcTTTTCTATTACTACAAAGACACTCCCATTGTTAAAGCAAATAATTCTGAA
CTGAGTTTCCTCCTTCTTTTTGCCTTAACACTTTGTTTTCTATGCTCACTGGCATTCATT
GGCGAACCATCAGTCTGGTCTTGTATGTTACGGCACACACTGTTTGGAATTACTTTTGTT
CTTTGCATTTCTTGCATTTTAGGGAAAACATTTGTGGTTCTTATGGCATTTAGGGCAACA
GTTCCAAGCAATAACATAATGAAATGGTTCGGTCCAACCCAACAATTGCTAACTatttta
atccttacatttgtgcagTGCTTAATATGCATTGTCTGGCTAGCTATATCTCCACCTTTT
CCAGTAAGAAATACCAAGTATCTTAAAGAAATAATTATTCTAGAATGTGATGTTGGGTCT
GTAACAGCCTTTTATTCAGTCCTTGGTTATTTGGGATTTTTATCCTGTGTGTGCTTTGTG
GTGGCATTTCTGGCTCGAAAACTGCCAGACAATTTCAACGAAGCTAAATGTATAACCTTT
AGTATGCTTATATTTTGCGCAGTTTGGATAACATTTATTCCAGCTTATATAAGCTCTCCT
GGAAAATACACAGTAGCCGTAGAAGTATTTGCTATTTTAGCATCTAGCTCTGGACTGCTG
CTGTCCATTTTTGCTCCAAAATGTTATATCATCATTCGAAAACccgaaaaaaatacaaag
aagcATATGATGGGTAAAAAGCCTTCTAATAAACTA
>Callorhinchus_milii---MU249842.1-9921570-9926194---6_exons---phobius-tmhmm
atgtataacattttattttggggtttaTTGGCAGTTTTTCATATGCAAAAGGCAGATGAT
TCAACCTGCAAATTCCAAGGCAAAGTTAAATTACCCGAATTATCTAAAGATGGGGATGTA
ATTCTTGGAGGAATTTTCAATGTACATTTGAACAGCTTTCACCAGATTCATTCATTTACA
GGTCAACCCGTGGAAACGACGTGCAGCAGTTTTGATTTAGAGGTCTTTCGCCTTGTCCAG
ACCATGATTTTTGCAATAGAAGAAATTAACCAAAACCCTGTCCTCCTTCCGAACGTTACA
CTGGGCTACAAAATTCATGACAATTGCGCTTCTTCTGCTCTTGCAACGAAGATAGCCCTG
TCGCTTGTCAATGGGCCAAGAGAAATGGAACCCATTCAGACTTGTAGTCAACGTTACACG
AAGAGCGTCGCTGCTTTCATTGGTTGTACCAGATCCTCGGAGTCTGTGGACATTGCAAGA
ACTATCGGGCCCTTTAGGATACCCATGGTTAGTTACTACTCCACTTGCGCATGCCTCAGT
AAAAGGCAAGAATACCCTTCCTTTTTTAGAACAATACCGAGCGATCAATATCAGTCCAAA
TTGCTAGCTCAGCTTGTTGAGACGTTCGGATGGACTTGGATTGGAACAATAAGAAGCAGT
GATGAATATGGTATATTCGGCATGCAAGCATTTACGGAAACTGTCGAAAAGCTTGGAATT
TGCATTGCTTTCTCTGAGTCTCTTCACAGAACTGATGGCGGAGACAAGATAAGACGAATT
GTAGAGGTGATTAAAAAGGCAACCACGAAGGTTATTGTGGCATTTTCTTCGTCATTAGAA
ATGGAAATATTGGTTAAGGAAGTTGTACGCCAAAATGTTACTGGCATTCAGTGGATAGGA
AGTGAAGCGTGGGTTTTATCAGACTTGCTCGCTCCAGAGGAAAGTGCTATATTTCTCCGC
GGCACAATAGGTCCTATGGTTCGTAAGACACAAATAAGAGGCCTGCGAGATTTCCTTATG
GATGTTCATCCTTCCATGTATCCTGGTAACTTGTTAGTAAACGAGTTTTGGGAAACGCAG
TTTGGGTGCAAACTCATGTTAGAAAATGGTACAGATCAGTCTGATACCACATCTGTATTC
CCTCTGCACTGTACGGGGGAAGAAAACCTCAATCAAACACATAATTCATATTCTGACTTA
ACTCTAGATGGGAGTTCTTACAATGTATACAAAGCGGTATATGCCGTCGCCCACGCCCTT
CATAACATGTTCTCATGCAAAGACAAGGAAGgaccatttaaaaataacaccTGCGCTCAC
ACCCTAGATTTCAAACCGTGGCAGTTGCTTCATTATATGCATTCAGTACAATTCACCACT
AAGAGTCaggataaaatatattttgatgaaaatggAGATCCAGTTGCTTCATATGACTTG
GTCAATTGGCAAACTAATGCTCAAGGACTTAAAGAGATCACGACAATTGGCTATTATGAT
GGATCTGCCCCTTCAGGAAAAGAACTGGTGCTGAATAAAGAGGCTATTATATGGAATGAA
GGCCAGAGAAAGGTCCCACGTGCTGTTTGTTCTGAAAGCTGTCCGGCGGGAACACGGAAA
GTATCCAGAAAAGGAGAACCAATTTGCTGCTTTGACTGCACACCTTGTGCTGAAGGAGAG
ATTAGTAACAATACAGATTCCATAGATTGCGTTAAGTGCTCCTTGGAATATTGGTCCAAC
CAGCAAAAGGATCGGTGTGTCTCCAAAGGAATCGAGTTCCTCTCCTTTGCCGACACCTTG
GGGATTGTGCTTGTGACATTAGCGTTAGTTGGAGTCTGCACAACGGCTGCTGTAGCTGTT
GTATTCCTTCAATACAAACACACCCCAATTGTTAAGGCAAATAATTCCGAACTAAGTTTC
CTTCTTCTTTTTGCCTTGGcactttgttttctctcttcccttacGTTTATTGGACAACCA
TCAGTCTGGTCTTGTATGTTGCGTCGTACAGCCTTCAGCATTAGCTTTGTTTTGTGCATT
TCTTGTATTTTGGGCAAAACCATCATTGTTGTTCTAGCATTCAAAGCAACACTTCCCAGC
AATAACGTAATGAAGTGGTTTGGTCACACACAACAACGGTTAAGCGTGTTAATCCTCACA
TCTATTCAATTTGCAATCTGCGTTCTCTGGTTAACTATATTACCGCCGTTTCCACTGAAA
AATTCAACACACTATAGGGATGTTATTATTTTGGAGTGTGATTCCGGGTCGAGAACAGCG
TTTTATTGTGTGTCGGGCTACATTGCTATCCTGTCTTGCATCTGCTTTGTTCTTGCGTTT
CTAGCCCGAAAATTACCGGATAATTTCAATGAGGCCAAGTTTATAACTTTTAGTATGCTA
ATcttctgtgctgtttggatAACTTACATTCCAGCGTCAGTCAGTTCCCCTGGAAAATAC
AGTACAGCTGTAGAAGTGTTTGCAATTCTATCATCGAGCTTTGGCTTACTTGTCTCTATA
TTTACACCCAAATTTTACATCATCTTGCTGAAACCAGAAACCAACACAAAGAAACATTTG
ATGAGTAAAAACGCTGaaacaaagataaaa
>Callorhinchus_milii---MU249842.1-18856754-18863889---6_exons---phobius-tmhmm
ATGAACCCATCAGCCTACTATTTCCGTCTCTTGGTGTATCTAGCCATGACTGTGGCAGTC
TCCGGGAAATCGACATGTAAACTCAAAGggaaatttaatttaaacagcttcaaaatgccA
GGAGATGTGATTCTCGGAGGGATGTTTCCTATTCACCACAGAGTCAAGTCCTCCAACGCA
TCATCGAGCACCACGCCAGAGTCTGTGGGATGTGAGGGATTCAACTTCCGAACTTTCCGT
TGGGCCAGGACAATGATCTTCGCCATTAATGaaatcaacaagaacaacttgatTCTACCC
GACGTACAGCTGGGTTATACAATCTATGACTCTTGTTTCACCATCTCCAAAGCCGTTGAA
GGAACCCTGACTTACCTCACTGGACAAGACGAAGCCGTACCGAACTATAGGTGCGGCACA
GGTGCACCTCTGGCAGTCCTGATTGGAGCCGGTGGATCAGCCCTCTCTATTGCAACCGCT
AGGATTCTGGGCCTGTATTACTTTCCTCAGGTTGATTATTCTGCTTCCTGTTCGGTCCTA
AGCGATAAATTTCAGTTCCCATCCTTTCTCCGAACCATACCCAACGATAACTTTCAGTCC
AGGGCTATGGCGAAAtttgtgatgcactttgggTGGGCTTGGGTGGGCACAATAGCATCA
GATGACGACTATGGGAAATACGGAATAAAAGTCTTCAAGGAAGCGGTAGAGAAGGTTGGA
GTGTGCATCTCTTTCTCCGAAACTATCCCCAAAGTTTACGCACGGGATAAAATAGTCCAG
ATTGTGGAGACGATTAAAGAATCCACTGCCAAAATCATTGTGGTTTTCTCTGCTGATATC
GACCTTAGCTCCTTAAtagaagaagtgataagacaCAATATTTCGGGCAGAACATGGATA
GCCAGTGAGGCCTGGGTAACCTCCGCTTTGATCTCCAAAAGGGAATACTCCTCACTTCTA
GAGGGAACCATTGGATTTGGGATTCGGAGAGCTGACATCCAAGGACTGCGAGATTTCCTC
ACCGAATTAGAGCCCCAAAACAACTCAGAGAAACTGGTAACCGAGTTCTGGGAGAAAACC
TTCGACTGCATGTGGCCTGAAAATGGTTTTACCATGAGCAAAATGCTTAGTTCCAAATCG
ATTGAATCTAGCGAGATGGATGCAGCTGTCCGAATCCATGAcatccctccactctctcag
AGGTTCTGTACAGGCAAGGAGAAGCTGAAGGACATTAACAATACATACTCCGACGTCAGC
CAGCTCCGACTGACGTACAGTGTGTACAAATCTGTCTACACTGTGGCACATGCGCTTCAC
AACATGCATACCTGCAAACCTGGCAGTGGTCCTTTTGTAAATGGGACATGCGCAGACATT
CAAAAGTTTGAGCCGTGGCAGCTCATGTATTACCTGAAAAATGTCCGTTTCACAAGCCTT
AATGGGGAAGATATCTATTTTGATATAAACGGAGATGTCAAGGCAGCATATGACATTATG
AACTGGCGGAGGAGCCCTGATGGCTACATTTCCTACACACTAGTGGGAAGTTACAATGAA
TCTGCGGACTCAGACCAAGACATGGTCATTTACAATGACTCTATCATTTGGAACAATGAG
CAGATCACGCCTCCGGTCTCTCTGTGCAGTGAgagctgtcagcctggcaccAGGAAGGGA
ATTCGACAGGGAGAACCTGTGTGTTGTTTCGACTGCATTCCATGTGCTGATGGTGAAATA
ACCAACACAACAGATGCCAGGGAATGCATTGAGTGTCTCGAGGATTACTGGTCAAACGAG
AAGCGAGATGAGTGTTTGCACAAAGATATTGAGTACCTGGGTTACAATGACCCATTGGGA
ATCGCGCTGATCGTGCTGTCTATACTGGGAGCCTGTGTGACTGCGGCTGTGGGGGCAGTT
TACCTGGTTCGCCGGGACACTGCGCTCGTCAAGTCGAACGATCGAGGGTTGAGCTTCCTG
CTCTTGTTCTCGCTGGTCATAAGCTTTCTCAGCTCCGTCTTCTTTGTCGGCCAGCCGCAA
AACTGGTCTTGCATGACCCGGCAAGTCCTCCTGGCCCTGAGCTTCAGCGTCTGCCTCTCG
TGCATGTTGGCCAAGGCCTTTGCCCTGATGCTCGTAGCCAGAGCGGCCAAAGCACCAGAA
AAGACTGAGCAAAAAGCCGCAGGACACCTCCAACAGAGGGTCATCGCCTCCATCTTTATA
TTCTGCCACGCTTGCCTCTGCCTGGCCTGGCTGCtcatcttccctccccaccccctcaag
aATACCCTCTCTCAGAATATCAAGATCATTCTGGAATGCAGCGAGGGCTCGGTGGTGTTC
CTGTGCTGTGTGCTTGGCTATGACCTGCTCTTGGCGGCCATTTGCTTCATCTTTGCTTTC
ATAGCTCGCAAATTGCCCGATAACTTTAACGAAGCTAAGTTCATGACCTTCGCCCTGCTC
GTCTTTTTCATTGTCTGGATTTCCTTCATCCCGGCTTACCTCAGCACCCGAGGGAAGTAC
ATGGTGGCTGTGGAAATATTCGCCATCCTGGCTTCCAGCTTTGGGATGCTGGGCTGTCTG
TTTCTTCCTAAATGTTATATAATTCTACTGAAGCCGGAGAGGAACACAGAAGAATTGGTT
ACGGGCAAAACCAATGGCAACGATAAGAGCGCTCCACTCAcctctcagtcactgagcaca
TCAGGAGTGAGCACCACCTGCTCAACTGTTGCTCTGGAT
>Callorhinchus_milii---MU249842.1-18870292-18877205---7_exons---phobius-tmhmm
ATGTGTTGCCATTTGAATGTTTgccttttgttgttttgtttgatgTTTTCTGTGTCAGGA
GGTGTTCCCCCCGGTTGTAAACTGCACGAATATACAAGCTACGGAGTACTTCAAGATGCC
GATGTTATTATTGGAGGGGTTTTTCCACTCCATGGTTCCAATGATGTCTCCAATTTTCCC
TATACATCTCAGCCGGTCGAAAAAAAGTGTAATGACCGCTTTAATATTAGGACTTACCGT
TGGATGCAAGATATGATCTTCACAGTGGAAGAGATAAATAAAGATCCAGAATTATTGCCG
AATATAACTTTGGGCTATGCCATCTATGATACCTGTTATAATATTCCCAAGACTGTAGAG
AATGCATTCGCACTGGTGTCTGGCAAGGAAACATTCACACCGAATTACCAGTGCAAGTTA
AACTCCACTTTGGCCGCAGTAGTTGGTGGCTCGATTTCAACTATTTCAATAGCGATGGCA
TCAGTACTTGGGCTCTATCGTTACcctcagATTAGCTACTTTTCCTCTGCCCCAATTCTC
AGCAATAAACAACAATTCCCCTCTTTTTTCCGCACTATGCCAAGTGATATATTTCAATCC
AGGGCCTTTGTGATTATTGTCAAACAGTTTGGCTGGAAGTGGGTGGGCGTGTTAGCAGAC
GACATTGACTATGGCTTGCAAGCAGTTCAGATCTTTATAAAAGAGGCAAAAAACCTTGGT
GTGTGCATTGCCTTTTCTGAGAAGATTCCAATCACATATTCGAGAGAAAAATATCTTCAG
ATTGTGGACACAATAAAAGCATCATCGGCAAAAGTTATAGTTGCTTTCTCTTGTGATAGA
AACATAGCTCCATTACTTGACGAGATTGTTCAACAAAATGTAACGGACAGAACGTGGCTA
GCAAGTGTAGGCTGGAGTACATCAGGTCCACTGTTTATTATTAGAAAGAAGTACATCAAA
CATTGGACTGGAACTATAGGAATTACACTCCCATTGTGCAACATTGAAGGACTTCAAGAG
TTTCTCTTTCAGCTTCATCCGTTGAGAAGAACTCATGATATCCATCTTCCTGAGCTGTGG
GAAGAAATGTTTGACTGCTCGTGGACAAGTTTTCTTGATTCTAGGAAACCCTGCACCGGG
CTGGAAAATATGAGGGAGGCCAACCACATCTTCACAGATGTCACCAACCTGCGAACCTCG
TGCAATGTGCACAACGCAGTATATTCAGTGGCTTATGCCCTACATGACCTGCAGTCGTGT
GTCGATGGAAAGGGGCCTTTTGAGAATGGGACCTGTGCAAATATACATAACTTTGAACCG
TGGCAGATGCTGCATTACATGAAGAAGGTACGTTTCATGGACAAGTCAAAAAACGAGCAG
AGGTTTGATGAAGATGGGGATGTTGCTGCCATATATGATGTCATCAACTGGCAAGAAACT
GCTGACGGTGTCATCAACTTTGTGAAAATAGGACATTACGATTCTCGAAAAGCTCCAGGG
CATCAGCTTACCATTGGAGACCAGGAGATCATCTGGAACAATGGCGACTTAGAGGTACCT
CAGTCGGTGTGCAGTGAAGCCTGCCTCCCAGGAACAAGACGAATAGTTCAACAAGGACAG
CCTCGATGCTGCTTTGATTGTGTTCCTTGCGCAGAAGGAAATATCTCAAATGGCACAGat
ttcacagaatgtacgcAGTGTCCTGAAGATTCCTGGTCCAACCAAAAGAAGGATGAGTGT
CTGCCAAAGAAGATTGAATTCCTATCCTTTGAAGAGCCCCTGGGGATAATCTTGACAGTT
TTCTCACTGTTGGGTGCTGTGATTACTGTTGTGATAATAGTCATATTTATAAAGTTCCTG
AATACACCCATTGTACGAGCTAATAACCACGAACTCAGTTTCCTtctgctcttctctctc
ttcttctgCTTCCTGTGTTGTCTTACATTTATCGGTGAGCCATCGGTGGAATTCTGTGTG
CTCCAGCAAACAGGATTTGGCATCAGCTTTGCTCTCTGCATCTCATGTATTCTTGTTAAA
ACTAGTGTGGTTGTGCTGGCCTTTAAAATGACAGCGCCCAACCAAAATATGTCAAAGTAC
TTTCGGCCCATCCATCACCGAATAGTTGTTACAGCCATAACGTTGGTTCAGATAGGGATC
TCTCTAGGATTTCTGATATCGTCACCACTGGTCGTGCAGCGGAACAGTCAAGCGGTCATA
GGAAAAATTATTCTGGAATGCAATAAGGAACCTGAACTTGCTTTGATTGGTATTTTAGGA
TATATTGGGACCTTAGCTCTTCTGTGCTTTATTTTGGCTTTTCTGGCCCGAAAATTGCCC
AATAATTTTAATGAGGCTAAATTTATCAGTTTTAGTTTGCTTGTCTTTTTTGTGGTGTGG
TTGTCCTTCATCCCAGCTCATGCCAGCAGTAAAGGAAAATATCTGGTGGCAGTAGAGATA
TTTGCTATTCTGTCCTCAACCTTTGGTCTTCTTGCCTTCATTTTCTTCCCCAAATGTTAC
GTTGTTTTGATGAGACCTGACTTGAATACAAAACAAGGTATGATGGGTCGGGCTCCacca
caaatatctatccagaAGATTAAG
>Callorhinchus_milii---MU249842.1-18984097-18989228---6_exons---phobius-tmhmm
ATGAGCTTCCAAGTGCGTTTGGCACTGTTGATCTCATTAGCTCTCTCTGAACTGGAGGCA
GTTGAGCTGACATGCAAACTACTGGaaaagtctgatctgtatggAATCCACAAGGATGGA
GATGTTGTCATTGGTGGATTATTCATCATTAACTTCCGAGTGTCAGTACCTGATGTTTCG
TTCAAGACCAAGCCAGAGAGCATACCGTGTGACAGTTTCTATTTCAGATCATTCCGATGG
TTGCAAACCATGATTTTCACAattgaagaaataaataaagatcGAGAGCTCCTTCCCAAT
ATAACCCTTGGATACAGTATCTATGACAACTGTGGTAAAGTCCCACAAGCTGTCAGGGCA
GCAGTCAGTGTGCTCAACGGAGTGGACGACCATTTTGATGATCACGGTTGTACAGGATCA
CGTCCTATTTCTGCTATTGTTGGTGATCCAACATCAACGACATCCATTGTTGCCGCAAGA
CTGGCTGGAGTTTTCAACATTCCTATGGTAAGGCTTGTCAGTTACTTTGCTACGTGCCCT
TGTCTGAGCAACAAGTTGGAGTTCCCCACATTCTTCAGAACAATACCCAGTGATACCTTT
CAAGCCAAAGCTATGGCCAAACTTGTCCAACACTTTGGATGGACTTGGGTTGGATCGATT
GCCAGTGAAGATGACTATGGCCAATATGCAGTGCAAGCGTTCAATGATCAGATAGAGAGA
TCTGGGGCTTGCTTGGCCTTTTCCGAAGCCATTCCGAAAATCAATTCTGAACAGAAGGTC
CTTCAGATTGTCGACACCATCAAAAAGTCATCGGCAAGAGTTATTGTGTTGTTCGCTGGC
GAGGTGGACGCAATACCCTTGGCAAAGGAAGTGGTGCGTCAGAATTTGACTGATAGGCAG
TGGTTAGCAAGCGAAGCCTGGAGTACAGGCACACTGCTGGCCACAAAAGAGAATCTTCCC
TCTTTCGGTGGGACAATCGGCTTTGCCATTCATAAAGGAGAGATCCCAGGgttgaaggaa
tttttactgAAGGTCCATCCATCCTCGGCCCCTGGTCATACGTTGATAAAAAGATTCTGG
GAAGAATTGTTCGGATGCAGTTTTTATTCATTGGATAACACCACCTCAAGCACCATCTCT
GAACCAGCGTGCACAGGACAGGAAGACTTAGAGGAAACAAACAATGTGTACAGTGATGTG
TCAGAACTAAGAGCTTCATATAATGTCTACAAAGCTGTGGATGCAATCGCTCATGCACTT
CATAATTTGCTTGCATGTGAAACTAGGCAAGGGCCATTTGTGGATAAGTCCTGTGCTAAC
ATTTCAAGCTTTGAGCCATGGCAGCTTCTTCATTACCTGCGCAACGTGAAGTTTACGAAC
CGTTTTGGAGAGCAAGTATATTTCGATGAGAATGGAGATCCTGTACCATCGTACGATATC
ATGAATTGGCAAATGAATGCAGATGGTTCAGTTAAAATTGTTACCATTGGCATTTTTGAT
GGATCCTTGGCTCCAGGACAAGAACTTTCTATTAAAGAAGGAACTATTATCTGGAGCGGT
GGCCAATTAGAGGTCCCAGATTCTGTCTGTAGTGGAAGCTGTCAACCTGGTACAAGGAAA
GCAACACAAAAAGGACAGCCTGTCTGCTGTTTTGACTGTTTACAATGTGCTGATGGAGAA
GTAAGCAATCAAACAGATTCTGTTCAATGCTTGAAATGCCCAATAGATTATTGGTCCAAC
CAGGGAAGAGACCAGTGTGTTTTGAAGGAAGTGGAATTTCTTTCATTTGAAGGCACTCTG
GGCATCATATTAGCCTCTGTAGCACTGATTGGAGCCTGTATAACAATCTGTGTTTTTGCC
ATTTTTCTTCATTACCGAAACACCCCTATTGTCAGAGCTAATAACATGGAGCTGAGTTTC
CTCCTGTTGGGGTCACTGGTTCTGTGTTTCCTGTGCTCACTGTTTTACATCGGCCGGCCA
TCGCTGTGGTCCTGTGTGTTGCGACACACTGTGTTTGGGGTTAGCTTTGCTCTGTGTATC
TCCTGCATTCTCGGCAAAACTATTGTTGTGTTGATGGCCTTTAGTGCAACACtacccaac
aacaacatgatgaaGTACTTTGGTCCCCTCCAGCAAGCAGCCAGTGTTTTGGCGTGTACC
ATCCTTCAAGTCATAATCTGTGTTATATGGCTGATCACGTCACCTCCATTTCCCACAAAA
AACACTGAGCACCAAAAGGCAAAGGTTATCCTGGAGTGTAATGTGGGGTCTGTGGCAGCG
TTCTGTTGTGTGTTGGGTTACATCGGCTTGCTGGCCAGCGTAAGTTTTGTCTTAGCATTT
CTAGCGCGAAAGCTACCGGACAATTTCAACGAAGCTAAGTTCATCACCTTCAGCATGCTG
ATCTTCTGTGCAGTTTGGATCACCTTCATTCCAGCTTACATTAGCTCACCTGGTAAATAC
ACCGTCGCTGTTGAAGTCTTTGCAATCTTATCTTCAAGCTTTGGTTTGATCGCCTGCAAC
TTTGCTCCCAAATGTTACGTTATTTTGTTGAGACCCGAGGAGAACACAAAGAAGCATCTG
ATGGGGCGAGGGAGAAGCAAACAG
>Callorhinchus_milii---MU249842.1-18992841-18997268---6_exons---phobius-tmhmm
ATGGGAAGAACAATGAATCTCAATGTGCATTTAGCACTTCTGTTTTCATTGCCTTTCCAT
GCATTTGGGGCCATTGAGCCAACGTGTAAACCTCTGGAAAAGTTCAATCTGTATGGGATT
CACAAAGATGGAGATGTTattattggtggattgtttcCCATTCACTTCAGTGTAACTGCA
CCTCAACTGTCCTACAAAGCCAAACCCCAGGAGCTACAGTGTGAAGGGTTCAATTTCCGA
ACCTTTCGGTGGTTACAGATGATGATTTTCACAattgaagaaataaataaagatcAAGAA
CTACTCCCGAACATAACGTTGGGCTACAGCATCTACGATAACTGTCGTAAGGTCCCACAA
GCTGTCCGAACGGCAGTCACGCTTCTCAATGGAGTGGATGACTTGTTTGACAATGACAAA
TGTACAGGATCACCTCCCATTTCTGCAATCATTGGTGCTGCCCGATCAACCCATTCTATG
ATCATTGGAAGAATTGCCGGACTGTTCAGTATCCCTGTGGTAAGGTATGTCAGTTACTCT
TCATCATGTCCATGCCTTAGTGACAAAAGAGAGTTCCCCTCGTTTTTCAGGACAATACCC
AGTGACAGCTTTCAAGCCAAAGCCATGGCCCAACTCGTCAAACATTTTGGTTGGACCTGG
ATTGGGTCCATTGCAACTCAAGACGATTACGGTCAATATTTAGTTCAGTCATTCAACAAA
CAAGTGCAGGAATACGGTGCCTGCCTCGCCTTTACAGAGGCGATTCCAAAGATAAATTCT
CAACAAAAGATACTGAAGATTGTAGACACCATCAAAAAATCCACTGCAAAGGTTATTGTG
CTGTTTGCCGGTGTAGGTGATATTATTGCTCTAGCTGACGAAATTGTGCGTCACAATATC
ACTGACAGACAGTGGATAGCGAGCGAGACCTGGAGTACAGCTGCCATGCTGGCTACTAAA
GAGAACTTTGGATCATTTGGTGGAACAATAGGATTTGCCTTTCGTAAAGGTGAAATCCCA
GGTTTCAGAGAATTTCTTCTTAAGGTCCGTCCATCCTCACCCCCTGGTAATGGGTTGATA
AACAGATTCTGGGAAGAATTGTTCGGATGCGCTTTGAATGCACCGGATGTGACTTCTGGA
CATACTTCAACAAACACTCTTTCTAAACCCGTGTGCACAGGACAAGAGGATTTGGAGAAA
AttaatacaatatatactgATGTATCACAGCTAAGAGTGACATACAATGTTTACAAAGCA
GTGTACGCTTtagctcattcacttcacagtttactGCTATGTGAAAATGATAAAGGACCG
TTTGCGGACAAAACTTGTGCAAACAATTTAAACTTTGAACCGTGGCAgCTTCTGCACTAC
CTGAAAGAAGTTAAATTTACAAATCGTTTGGGAGAGAAGGTGTATTTTGATGAAAATGGG
GATCCTATTGCATCGTACGACATCATGAACTGGCAAATGGATGCAAATGGCTCTGTGAAC
ATTCTAAATGTCGGACTTTTTGATGCTTCAGCAGCACTTGGGCAGGAACTTCTAATCAAT
GAAAAGACCATTAGTTGGATTGGTCAACAAAAACAGGTTCCGCACTCAGTCTGCAGTGAA
AGCTGTCTGCCTGGTACAAGGAAAGCAGCAAAGAAAGAGCAGCCTATATGTTGCTTTGAC
TGTTTACAATGTGCTGACGGAGAAATTAGTAATCAAACAGATTCTGTTCAATGCTTGAAA
TGCCCAATAGATTATTGGTCCAACCAGGGAAGAGACCAGTGTGTTTTGAAGGAAGTGGAA
TTTCTTTCATTTGAAGGTACTCTGGGCATCATATTAGCCTCTGTAGCACTGATTGGAGCC
TGTATAACAATCTGTGTTTTTGCCATTTTTCTTCATTACCGAAACACCCCTATTGTCAGA
GCTAATAACATGGAGCTGAGTTTCCTCCTGTTGGGGTCACTGGTTCTGTGTTTCCTGTGC
TCACTGTTTTACATCGGCCGACCATCGCTGTGGTCCTGTGTGTTGCGACACACTGTGTTT
GGGGTTAGCTTTGCTCTGTGTATCTCCTGCATTCTCGGCAAAACTATTGTTGTGTTGATG
GCCTTTAGTGCAACACtacccaacaacaacatgatgaaGTACTTTGGTCCCCTCCAGCAA
ACAGCCAGTGTTTTGGCGTGTACCATCCTTCAAGTCATAATCTGTGTTATATGGCTGATC
ACGTCACCTCCATTTCCCACAAAAAACACTGAGCACCAAAAGGCAAAGGTTATCCTGGAG
TGTAATGTGGGGTCTGTGGCAGCGTTCTGTTGTGTGTTGGGTTACATCGGCTTGCTGGCC
AGCGTAAGTTTTGTCTTAGCATTTCTAGCGCGAAAGCTACCGGACAATTTCAACGAAGCT
AAGTTCATCACCTTCAGCATGCTGATCTTCTGTGCAGTTTGGATCACCTTCATTCCAGCT
TACATTAGCTCACCTGGTAAATACACCGTCGCTGTTGAAGTCTTTGCAATCTTATCTTCA
AGCTTTGGTTTGATCGCCTGCAACTTTGCTCCCAAATGTTACGTTATTTTGTTGAGGCCC
GAGGAGAACACAAAGAAGCATCTGATGGGGCGAGCAGGTCCAGGGAAGACA
>Callorhinchus_milii---MU249842.1-19002436-19008521---6_exons---phobius-tmhmm
ATGTATTCCTGTTGCATTTTGTTCCTGTTGGTCTTAGGTACTGGCGTGTTAGGGGCAAAT
CAATCTCTATGTAAACTACGTGGAAAATTTGATTTACCTGAGTTGTCTATGGGTGGCGAC
ATTCTTTTAGGTGGCTTGTTCCAGATTCATACAAAAATAATCACGCAAGACTTGCACTTC
AAATCTCAACCCAAAACATTAGGATCTTTTCGTTGGGCGCAGACAATGATCTTTGCGATC
GAAGAAGTCAACAAAGATCCAACACTGCTACCGAATATCACACTAGGCTACAGGATTTAT
GATTCCTGTGGTAAACATCCCATGTCTCTGAGAGCAGCTATCACCCTTGTCAATGGTCAG
GAGGAAACGGTGTCTAGTTCCAGATGCACTGCCAGTAATGTGACTGTGATCATCGGAGAT
CCTTCCTCAACACAATCCATGATATTATCTCAAACATTAGCACCATTCCAAATACCAGTG
CTCAGTTACTATTCTACTTGTTCATGTCTTAGCAATAAATTTGAATTCCCGACATTCTTG
CGGACAATCCCCAGTGATAACTACCAGGTCAAAGCTATGGCTCAACTTGTGAAAAGGTTT
GGATGGACTTGGATTGGATTTGTTGCAAATGATGATGATTACGGTCAATATGGACTGCAG
ATATTCAAGGATGAAATCCAACACTCTGGGGTGTGTATTGCATTTATTGAATTTGTTCCC
AAAATCTATTCGAAAGCAAAGGTCCTCAATATCGTTGACACGATCAAAATATCTTCAGCA
AGAGTTGTTATACTATTTGCTGGTGATGTGGTTTTGCTCCCTGTGATGAAGGAGCTTCTG
AAACAAAACGTCACTGGTAGACAATGGATAGCAAGTGAATCCGCTATTGTATCGGGATTG
CTGTCGGTAAAGGAACTATATCCAGTCATGGGTGGAACAATAGGAACCACTATTCTTGGA
GCGAGAATTCCTGGACTCAGAGATTTTCTCCTCGGGCTCCAGCCTCTTAAGTTCCCTGGT
GATAATTTTGTTCACGAATTTTGGGGAACGATGTTCAATTGTACCTTCAAAAAGGTGGAA
AATGTCCATGAAGGAACATACCTTCAACAGCCCTGCACTGGATTTGAAGATCTAACAGAA
CAGGAAAACACGTATTCTGATGTATCTCAGTTGAGAATTTCATACAACGTATACAAAGCA
GTGTATTCGGTAGCACATGCTCTGCAAAATTTGCTTTTGTGTGTAAATGATGAAGGACCA
TTTGAAAACAGGAAATGTGCAGACATTTTAAATCTGCAACCAGGGCAGGTGAGGAAATTC
AAATTTAGAAGCAAACTGGGAGAAGACATTTACTTTGATGAAAATGGGGATGTTGTTGCA
TTTTACGATATCCTGAACTGGCAGCTGGATACAGAGGGCAATGTTCAGTATGTAAAAGTT
GGGAGATTTGATGCATCTTTAGGACGAGGACAGGAACTTGATATTAACGAAGAGttgatt
ttttggagggaaggACAGACGACAGTTGTGAAGTCAAAGTGCAGTGAGAGCTGTCCCCCA
GGAACCAGAAAGGGAGTTAGAAAAGGCCAACCGCTGTGCTGCTTTGACTGTATTCCATGT
GCTGATGCTGAAATAAGCAACCAGACAAATTCAATTGAATGTACAAAATGTCCGCTGGAT
TACTGGTCCAATGAACAAAGGGACAGCTGTATTCCGAAGGAAATAGAGTTTTTGTCTTTT
GAAGACGATTTGGGAATTGTACTTTCAGTGGTCGCACTGTCGGGCACTTTTACTACAATA
GCTGTGGGAGCAGTGTTTTTCTATCATAGAAACACTCCCATTGTAAGGGCTAATAATTCT
GAACTGAGTTTTCTTCTACTTCTCTCTTTATGCTTTTGCTTCCTGTGTTCACTAACTTTC
ATTGGAGAGCCCTTGGTCTGGTCTTGTATGTTACGGCACACAGCCTTTGGAATTAGCTTT
GCACTTTGCATCTCTTGCATTCTTGGTAAAACCATTGTCGTACTCATGGCATTTAAGGCA
ACTCTTCCCAATAACAACCGTATGAAATGGTTGGGACCAACACAGCAGCGAAGTATTGTT
TTTGTCAGCACGGGCATTCAGGTTATCATCTGTACTTTGTGGTTGGCTACCTCTCCACCA
TTTCCAACCCAAAGCAAATTTCGAAGTGCAAAGCTGCTATTGGAATGCGACGTTGGGTCT
GTAACAGCCTTCAGCTGCATGTTAGGATACATCGGATTATTAGCATGCTTGTGCTTTGTC
CTGGCATTTTTTGCCAGAAAGCTACCGGATAATTTTAACGAAGCTAAATTCATCACCTTT
AGTATGATTATCTTTTGCGCAGTTTGGCTCACGTTCATACCTGCCTATGTAAGTACGCCT
GGAAAGTACACGGTGGCTGTGGAGATATTTGCAATTTTATCCTCAAGCACTGGTCTTCTT
GGGTGTATATTTGTACCTAAATGTTACATTATTATGTTGAAGCCAGAACAGAATACTAAG
AAACATCTTATGGGGAAA
>Carcharodon_carcharias---CM029966.1-7297493-7312473---7_exons---phobius-tmhmm
ATGTACTGGAAATTATCTTTAGTCATCCTGCTCTCTGTACTCGCTCTCCAATCCAAAGCA
ACTGGATTATGCAAACTACAAGAACACTTTGTTTCACCTGGGATGGCACAGTACAGCGAC
GTGACAATTGGAGGATTGTTTCCCGTGAGTTTGTATGTTAATATACCAGAACTTCACTTT
CGGGCAAAACCTGACGAGTTACGCTGCACGGGATTTGATTTCAGAGCCTTTCGCTGGTTA
CAGACGATGATCTTTACCATTGGAGAAATAAACAAGGAGGCGAGAATTTTGCCCAATATC
ACCCTGGGCTATAGGGTATACGACACTTGTGATATCTACTCCCTGAGAGCAGCTATGACA
TTTCTCAGTGGTGCTGGAGAGCACATGTCAAACAGCACGTGCAAAGGGGCAGTGTCTGTT
CCAGCAATAATCGGTGAAGCCGGATCGCTTCAGTCCAGTATCATTGCCAGCACAACAGGA
CCGTTCCAGGTTCCCATTgtgaggtgccagaggactgctaatgttcccccattattaaaa
aagATCAGTTACTTTGCTACTTGTACCTGTCTAAGTGACAGGCACAGGTATCCGGCATTT
TTCCGGACAGCCCCCAGCGATTACTTTCAGACAAAGGCTTTGGCGCAACTTGTGAAACAC
TTTGGCTGGACTTGGATTGGAGCTTTTGTCAATGACGACGATTACGGGAGATTTGGGATT
CAGCAATTCCAAGAACAGGTCACGGAATTTGGCGCTTGTATCGCTTTCTCCTACATTCTG
CCCAAGATTTACAACGCGGCGAAGATATCTCAAATGGTGAACGTTATAAAAAGATCTTCG
GCCAAGGTCATTGTTGTATTTACCCCCGAGAGGGAAATGCTTCAGTTGATTGAGGAGGTC
GCTCGCCAGAATGTCACTGGGATTCAGTGGCTCGCCAGTGAAGCGTGGATCACTGGGGCT
GTGCTTTTCACCGGACGGTTCCTGCCATATCTGGAAGGAGCGATCGGCTTTTCGTTTCGC
CGGGCAGAAATTCCCGGGCTCCGGGAATTCCTCCTCCGGGTGAAGCCTTCCACACATGAC
AGCGACAACTTTGTCAACGTCTTCTGGGAAGAGCTGTTTGCCTGTAAGTTTAAACTGCCC
AAAAATATCACCGAAAGAGCAACTCTCGGAGTCCGCTTATGCACAGGTTCAGAGAGCCTG
GAAGATATCAGTACCATATATTCTGACACCTCACAACTAAGAGTATCGTACAATGTGTAC
AAGGGTGTTTATGCCATTGCCCACGCACTGCATCGTTTAAGCTTATGTGAAAGTGATAAA
GGACCTTTTATAAATAGGAGTTGCGCAAGTATACACAACTTTGAACCATGGCAGCTTCTG
CATTACCTGAAGGAAGTCAGATTCACCGACCAGTTTGGAGGAGAAGTAGGATTTGATGAA
AATGGAGATGCTATTGCTTCGTATGACTTGATTAATTGGCAAAGAGGTGCCAGTGGTAAT
GTTGAATATGTCCAAGTTGGTCGTTTTGATGCGTCTGCATCCACAGGGCTGGGACTTTCT
CTGGAAGAACATTCTATTGTCTGGACTGGTGGCAAAACTCAGCCTCCTTGGTCAGCATGC
AGTGAAAGCTGCCCCCGTGGGATGAGAAAAGCGTCTCGTGATGGCGAACCTCTTTGTTGC
TTTGACTGTGTGCCTTGTGCCGACGGGGAGATTAGTAATGAAACAGATTCAGTGGAGTGC
ACGAAATGCTCTTCAGATGACTGGTCAAATGCCGACAGGACCATGTGCATTCCCAGGGAA
ATCGAGTATCTTTCCTTTGAAGATGGAACAGGAATTACATTTGCGATAATTGCACTATTG
GGAGCCTGTCTAACTGTCGCAGTTCTGGCCGTTTTCTTCAGACACAGGGACACCCCTGTC
GTAAAAGCGAACAATTCCGAGTTGAGCTTTCTTCTCCTGAACTCCCTCGTCATGTGCTTC
CTGTGTTCCCTGGCATTTATTGGTCGGCCAACGGCCTGGTCCTGTATGCTGAGGCACACG
GCTTTTGGAATCATCTTCGTGCTCTGCATCTCCTGTATACTTGCTAAAACGGTGGTGGTG
CTGATGGCGTTCAGAGCAACGCTTCCCAACAGCAACGTGATGAAATGGTTTGGAGCAACC
CAACAGCGGGCTGTGATCTTTCTCTGTACCTGTGTCCAGGTTGGCATTTGTGTCACGTGG
CTAGTCAGAGCGCCCCCATTCCCAATTAAAAATACCGCTTACCAAAGTGCGAAAACCATC
CTAGAATGTCATGTTGGCTCGGTGGTGGCTTTCTACACTGTACTGGCTTACGTTAGCTTC
TTGTCTTGTATCTGTTTTGTGTTGGCCTTTCTAGCAAGGAAATTGCCCGACAATTTCAAC
GAGGCTAAATTCATAACTTTCAGCATGTTGATTTTTTTCGCAGTGTGGATAGCCTTTATA
CCTGCCTACGTCAGCTCGCCCGGCATATACACGGTAGCAGTGGAGATCTTTGCCATTTTG
TCATCAAGCTTTGGGCTGCTTCTGTGTATTTTTGCCCCTAAATGCTTCATAATATTGCTG
AGACCAGAGCAAAACACTAAAAAAATGCTCATGAGTAAACAT
>Carcharodon_carcharias---CM029966.1-12451141-12465452---5_exons---phobius-tmhmm
ATGATCTACACCATCGAGGAAATAAACAGGAACCAGGTCCTGATCCCGAATATTACACTG
GGCTACCAGATTCACGATGGCTGTGGGGACCCAGCCATGTCGACCAAAGTAACCACCCTG
CTCATTAGCGGACAGGAGGAAACCCTGGCTGACCCGAAATGCAAAACGACCTCTAACATC
CCGGTTATAGTTACAGATGCGGAATCCATGCAATCGGTGGCAGTTGCGAGAGTCATTACC
CCCTTCAATGTCACAATGTTCAGCTATTCCGCCGCTTACGACTATCTCAACAATATGTAC
GAATTCCCAACCTTTTTCCGAACTATTCCCAATGACTATCACCAAGTGGACGGCCTGGCC
CAGCTCGTCAAATACTTTGGATGGAACTGGATCGGGACAATAAGGAGCAACTCCACCTAC
GGTGCCCTGGCAATGGACGAGATTATCAAAAGTATGGAAAGCTTCGGCATTTGCATCGCT
TTCTCTGAAGCTGTTCACAAGACGGACTCCAAAGAGAAGCTACTGAGTCTCATGAACATC
ATCAAAGAAGCCACCACCAGGATTGTTGTTGCCTTCGTCGCCCAGGCGGACATGGCCGTC
CTACTGCAAGAAATTGTCCGCCAGAACGTGACGGGGATCCAGTGGGTCGGGAGTGAGTCC
TGGATCACGATGCCCAACATCTCTCCCAAGGAAGACGCCAGGTTCCTGGCTGGGACGGTG
GGTTTCGCTGTCCCCAGGGCAGTGCTCCCGGGGCTAAAGGGGTTTCTTCTGGAAGTGCAC
CCATCGAAATTCCCCGGAAATGTCTTTGTGACTGAGTTTTGGGAAACCACTTTCGAATGC
TTCTGGCAAACGCCGGAAAACCTCAGCCAGCTGGGCGGTGGGGCGGCGCAGGTCAAGCTT
TGTACGGGAGATGAAAGGCTGGGTGAAATAGACAACCAATACACCGACACATCGCAGCTG
AGAATCGCTTACAATGTGTACAAAGCCGTGTATGCCATAGCACATTCACTCAACGAAATG
CTATCAAAAACTAACTTCACCTTTTCGCAACTTGACCTATGGGAGCTACTTCATCATATG
TATGCTGTGAATTTTACAGCAAAGAACGGAGAAAGTATATACTTTGATGAAAACTTAGAT
ACAGTCCCATTGTATGAACTGGTAAATTGGCAGATGAATTCTGAAGGGGTCGCTCACGTT
GTGACAATTGGACATTATGATGGACTTGTAGATTTTAATAAAAGGCTATATATAAACAAA
GAAAATATTATTTGGATAAATGGGAAAAAGGAGGTTCCCCGTGGAATTTGTTCGGACAGT
TGTCTTCCTGGCACATGGAAAACAGTCAAAAAAGAAATGCCTTTGTGTTGTTTTACCTGC
ATACCGTGCTCTGAAGGTGAATTCAGCAATGTGACAAATTCAGTATCTTGCTTAAAATGC
CCACCAGAATACTGGTCCAATCAGTTAAGGACCCAATGTATGCCAAAGAAGATTGAATTC
CTTTCATTTGATGATGAGATGGGAAGTTCACTACTGACACTCGCAGTGATTGGAGCCTGC
TTGACAGTGGCTACAGGTCTTATTTTTTATAAGCACAGACAGACCCCTCTTGTTAAAGCC
AATAACTCTGAGTTAAGCTTCCTTCTTCTTTTTGCATTAACACTTTGCTTCCTCTGCTCT
TTGACCTTTATTGACCAGCCCTCTGTCTGGTCCTGCATGTTGCGTCACGTGGTGTTCAGT
ATCACTTTTGTTCTTTGTCTTTCTTGTATTTTGGGGAAAACACTTGTTGTGTTGATGGCT
TTCAAAACCAGACACCCCAACAATAAAAGGATCAAATGGTTTAGTCCTATGCATCAAAGA
CTGAACGTTTGTGCACTCACGTCTGTCCAAACTATAATTTGCATTATCTGGCTCACCTCT
TCACCTCCTTTCCCTGTTAACAGCACAAAGTACTACAAAACTATAATTATACTAGAATGT
AACATCGGGTCCTTGGTGTACTTCTGTTGTGTGTTCAGTTATATCGGTGCTCTTGCATGT
CTGTGCTGTGCGCTCGCGTTTTTAGCCCGAAAACTGCCAGACAATTTCAATGAGGCGACT
TTTATAACCTTCAGCATGCTGATATTTTGTGCTGTGTGGATCACATTTATCCCAGCTTAT
GTCAGTTCCCCTGGAAAGTACACAGTGGCTGTAGAAGTGTTTGCTATTCTGGCATCGAGC
TACAGTCTCCTGTTTTGCATTTTTGCCCCCAAATGTTATATCATCCTATTTCAACCAGAA
AAAAACACAAAGAAATATTTAATGCGTAGATCGAATACAAAAACCCTC
>Carcharodon_carcharias---CM029966.1-12902148-12908510---5_exons---phobius-tmhmm
ATGATATTTGCTATTGAAGAAATAAATCAGAGCAAAACTCTGCTTCAGAATTTCACACTG
GGATATAAAATCTACGATGACTGCTCGTCCTCCGCTATTGCGTCCAAAGCAGCGCTCGCT
TTGGTCAATGGAGAAAAAGGACAAATTGATTACCCTCAATGTAAAGGTTCCTCCGATGTC
GCAGCCATTATTGGCTGTGATATGTCAACGTCCTCCATTGCAGCTGCAAGGGCAGTGGGT
TTCTTCGGAATTCCGATGATTAGTTACTTCTCTACTTGCTCCTGCCTCAGCGACAAACAA
GAATATCCCACGTTTTTTCGAACAATACCAAGTGACGAGTATCAGTCCAAGCTTCTCGCT
GAACTCGTGAAAAAATTCGGCTGGAATTGGGTTGGGACAGTTAGAGACAACACGGATTAC
GGGAATTTTGGAATGAGAGCATTTGTCGAAGAAGCCCAAAAACTTGGTGTTTGCATTGCG
TACTCTGAAGTGTTTTACCGGACGGATCCTGCAGAGAAAATCAGTAAAATAGTGCAGGTG
ATCAAACAGGCGACTACATCGGTCTTGGTCGGCTTCCTGCTTCCTCGAGAGATGGAAATT
TTACTTAAGGAATTTGTGCGTCAAAATGTAACCGGGATTCAGTGGATTGGAAGTGAAGGA
TGGGTTACTGAAGATTTAGTTCCACCTGAAGAAAGAGCAAGATTTCTGGTTGGGACAATT
GGCGTGACAGCCCGCAGGACAGAAATACCCGGACTCAGAGATTATCTGCTGAAAATTCAT
CCTTCTCTGTTTCCTGAGAATATTTTCATGAAAGAATTCTGGGAATCTGCATTCATGTGC
TCTCTGGGGACCGAGAATGAGACAGAACAAACCACTTCTACCTTTCACATGCGGCAATGC
ACAGGGAAGGAACGGTTGGAAGAAATAGAAAATGCATATCTTCCAGCGATAATGGACGCA
AGTTCCTACCACGTGTACAAAGCTGTCTATGCTGTCGCACATGCACTAGACGATATGCTT
TCTTGTGAAGGAGGCAGTGGCTCCATTACGAATAATACGTGTGCTCATATTTCGAATTTT
CAGCCGTGGCAGCTGGTCCATTACCTACACTCAGTAAATTTCACAGATGGCATTGGGAAG
ATCGTGTATTTTGATGAAAACGGTGATCCCGCCCCAACATATGAATTgataaatttgcaa
atgacttCGAAGGGTACAGTTGAAGTTGTAAACATTGGATATTATGATGGTTCAGCTCCT
TTAGGGCAAGAACTTGTCCTGGAAATCGGGGATATCGTATGGAGCAGTGGTGGCAATCAG
ATTCCACAAGCAATTTGCACAGAACCTTGTCCTCCTGGAACAAGAAAGGTGAACAGGAAA
GGACAACCGATATGTTGCTTCGACTGTGCAGaatgtgctgatggtgagattaGCAACACC
ACAGGTTCCACAGATTGTACGAAGTGTCCTTTGGAATACTGGTCCAATCAACAAAAAGAT
CGATGTGTTCTAAAGAAAATTGAATTTCTTTCCTTTAGAGAGATCCTGGGATTTGTGTTA
GTCACACTTGCATTAGTGGGAGTTGGTGTTACACTGGCTACAGCTGCTATATTCTTCCAG
TATCGAGAAACTCCTATCGTTAGAGCTAACAATTCCGAGCTAAGTTTCCTCCTTCTCTTC
GCACTAATGCTATGCTTCCTGTGCTCACTTACCTTTATTGGGAAACCAACTGGATGGTCT
TGCATGTTGCGCCGGACTATATTTGGCATTGTATTTGTTCTCTGTATTTCCTGTATTTTG
GGGAAAACCATTCTTGTTGTGATAGCTTTTAAAGCAACTCTTCCCAATAACAACTTGATG
AACTGGTTTGGGCCTATGCAACAGAGGTTATTGGTGTTCGTCCTTACATTTCTTCAAGCT
TTAGTTTGCACTATCTGGCTAGCTGTATCACCTCCCTATCCACTGAAAAACATGGCCTAT
TATAGAGACATAATTATTTTGGAATGTGATGTGGGTTCTTTAAAGGCTTTTTATTTTGTG
TCGAGCTATATTGGTCTTCTGTCCACTATATGTTTCGTGCTCGCTTTCCTTGCTCGAAAA
CTTCCAGATAATTTCAATGATGCGAAGTATATAACTTTCAGTATGCTGATCTTCTGTGCT
GTTTGGATAACTTTTATCCCAGCGTATGTAAGCTCTCCTGGAAAGTATACAGTGGCTGTA
GAAGTATTTGCTATCTGGGCATCAAGCTTTGGTTTGCTTATCTGTATTTTTGCTCCTAAA
TGTTATATTATTTTACTGAAACCGCAGGATAACACAAAGAAAAATATGATGGGCAAAGTG
ACTTCAAAA
>Carcharodon_carcharias---CM029966.1-12922238-12929900---5_exons---phobius-tmhmm
ATGATATTTGCTATTGAAGAAATAAATGAGAGCAAAACTCTGCTTCAGAATTTCACACTG
GGATATAAAATCTACGATGACTGCTCGTCCTCCGCTATTGCGTCCAAAGCAGCGCTCACT
TTGGTCAATGGAGAACAAGAACAAATTGATTACCCTCAATGTAAAGGTTCCTCCGATGTC
GCAGCCATTATTGGCTGTGATATGTCAACGTCCTCCATTGCAGCTGCAAGGGCAGTGGGT
TTCTTCGGAATTCCGATGATTAGTTACTTCTCTACTTGCTCCTGCCTCAGCGATAAACAA
GAATATCCCACGTTTTTTCGAACAATACCAAGTGACGAGTATCAGTCCAAGCTTCTCGCT
GAACTCGTGAAAAAATTCGGCTGGAATTGGGTTGGGACAATTAGAAGCAACACGGATTAC
GGGAATTTTGGAATGAGAGCATTTGTCGAGGAGGCCCAAAAATTTGGTGTTTGCATTGCG
TACTCTGAAGTGTTTTACCGGACGGATCCGGCAGAGAAAATCAGTAAAATAGTGCAGGTG
ATCAAACAGGCGACTACATCGGTCTTGGTCGGCTTCCTGCATCCTCGAGAGATGAAAATT
TTACTTAAGGAATTTTTGCGTCAAAATGTAACCGGGATTCAGTGGATTGGAAGTGAAGGA
TGGGTTACTGAAGATTTAGTTCCACCTGAAGAAAGAGCAAGATTTCTGGCTGGGACAATT
GGCGTGACAGCCCGCAGGACAGAAATACCCGGACTCAGAGATTATCTGCTGAAAATTCAT
CCTTCTCTGTTTCCTGAGAATATTTTCATGAAAGAATTCTGGGAAACTGCATTCATGTGC
TCTTTGGGGACCGAGAATAAGACAGAACAAACCACTTCTACCTTTCGCATGCGGCAATGC
ACAGGGAAGGAACGGTTGGAAGAAATAGAAAATGCGTATCTTCCAGCGCTAATGGACGGA
AGTTCCTACCACGTGTACAAAGCTGTCTATGCTGTCGCACATGCACTAGACGATATGCTT
TCTTGTGAAGAAGGCAACGGCCCCTTTATGAATAATACGTGTGCTCATATTTCGAATTTT
CAGCCATGGCAGCTGGTCCATTACCTACACTCAGTAAATTTCACCGATCGCATTGGGAAG
GTCGTGTATTTTGATGAAAACGGTGATCCCGTCCCAACGTATGAATTgataaatttgcaa
atgactttGAAGGGTACAGTTGAAATTGTAAACGTTGGATATTATGATGGTACAGCTCCT
TTAGGGCAAGAACTTGTCCTGGAAATCGGAGATATCGTATGGAGCAGTGGTGGCAATCAG
ATTCCACAAGCAATTTGCACAGAACCTTGTCCTCCTGGAACAAGAAAGGTGAACAGAAAA
ACACAACCAATATGTTGCTTCGACTGTACAGAATGTGCAGATGGTGAGATTAGCAACACC
ACAGGTTCCACAGATTGTACGAAGTGTCCTTTGGAATACTGGTCCAATCAACAAAAAGAT
CGATGTGTTCTAAAGAAAATTGAATTTCTTTCCTTTGGAGAGATCCTGGGATTTGTGTTA
GTCACACTTGCTTTAGTGGGAGTTGGTGTTACACTGGCTACAGCTGCTATATTCTTCCAG
TATCGAGAAACTCCTATCGTTAGAGCTAACAATTCCGAGCTAAGTTTCCTCCTTCTCTTC
GCACTAATGCTGTGCTTCCTGTGCTCACTTACCTTTATTGGGAAACCAACTGGATGGTCT
TGCATGTTGCGCCGGACTATATTTGGCATTGTATTTGTTCTCTGTATTTCCTGTATTTTG
GGGAAAACCATTCTTGTTGTGATAGCTTTTAAAGCAACTCTTCCCAATAACAACTTGATG
AACTGGTTTGGGCCTATGCAACAGAGGTTAGGGGTGTTCGTCCTTACATTTCTTCAAGCT
TTAGTTTGCACTATCTGGCTAGCTGTATCACCTCCCTATCCACTGAAAAACATGGCTTAT
TACAGAGACATAATTATTTTGGAATGTGATGTGGGTTCTTTAAAGGCTTTTTATTTTGTG
TCGAGCTATATTGGTCTTCTGTCCACTATATGTTTCGTGCTCGCTTTCCTTGCTCGAAAA
CTTCCAGATAATTTCAATGATGCGAAGTATATAACTTTCAGTATGCTGATCTTCTGTGCT
GTTTGGATAACTTTTATCCCAGCGTATGTAAGCTCTCCTGGAAAGTACACTGTGGCTGTA
GAAGTATTTGCTATCTGGGCATCAAGCTTTGGTTTGCTTGTCTGTATTTTTGCTCCTAAA
TGTTATATTATCTTACTGAAACCGCAGGATAACACAAAGAAAAATATAATGGGCAAAGTG
ACTTCACAA
>Carcharodon_carcharias---CM029966.1-12953152-12965324---6_exons---phobius-tmhmm
ATGATGCATCCCTTCTTGCTCTGGTACATATTCACAGCTTCTGTAACAGCGACTAACCAA
ACAACCTGCCAACTACAAGGAAACTTTAACTTAGCAGGTATCAGTAAAGCCGGGGATATC
ACCCTTGGCGGAATGTTTAACGTTCATTTACACAGATTTGAAACTAGTCGTCATCTTGAA
CAATCTCCAGAACAAACAAGATGCAAAGGGTTAACTATGATTTTTGCCATAGAGGAAATA
AATAGGAGCCGTACTCTACTTTCGAATATTACAATTGGCTACAAAATTCTCGATGACTGT
TCTTCACCTACAATCGCTACCAAGGCAGCCCTGACTCTGGCGAATGGAATGGAAGAAATT
ATTTCTGCCAGTGATTGTAACGGTCTTCCCAATGTCTTGGCGATAGTTGGAGGCGGTGAA
TCCTCCCAATCCATCGCAATAGCAAGGACTATTGGTCCATTTAGAATGCCATTGATTAGT
TACTTTTCCACGTGTGCGTGCCTCAGTAATAGACAGGAATACCCGGCCTTTTATAGAACA
ATACCAAGTGATTACTATCAGTCCAAACTTTTGGCTCAGCTTGTTAAAACTTTTGGATGG
ACGTGGATCGGAGCCGTTAGGAGCAACAATGACTACGGTAATTTTGGAATGGAAGCTTTT
ATGGAAGACATTGAAAAACTAGGAATTTGCCTGGCTTTCTCAGAATCGTTTTCTAGAACG
GACCCGCAGGAGAAAGTAACGGAGATTGTTCAGGTTATCAATAAGTCAACAACAAAGGTA
ATAGTCGCATTTTCAGCCACAGGAGAAATGCGGATTTTGTTGAGAGAAATCGTACGTCAA
AACGTGACGGGTATACAGTGGATTGGAAGTGAGGCTTGGGTTACAGCGGAACTACTGTCT
CCAGGGGAAAGTACCAAATTCCTGACAGGGACAATAGGGCCTGCCGTCCATGTGGCAGAA
GTGTTGGGATTGCGAGACTTTCTTCTTCAGGTTCACCCATCTACCTACCCAGGCAATAGT
TTGGTGGCAGAATTTTGGGAAACAACATTCAAGTGCACGCTCCTGTCAGGAAACAAAGTT
AAATCAGATGTTGTTCCTGAAAATCCTCAATGTACGGGCCATGAATCTTTACACGGAGTA
AACAATGCTTATTCTGATATAACCATGGATGGGAGCTCCTCTAACGTGTATAAAGCAGTC
TACGCCTTCGCCCATGCAGTGCAGGAAATGCTCGCCTGTGAAGATGGAAAAGGGCCGTTT
ACAAATGGCACGTGTGCGCACTTTTCTACTTATGAGCCGTGGCAGCTCCTTCATTATATG
CAGTCAGTTAATTTCACAACTAGTTCTGGCGACAAAATCTACTTTGATTCTAATGGAGAT
CCAGTGGCTATGTATGACTTGATAAACTGGCAAGTCAATAACCATGGTTACCCAGTGCTG
GTGACTGTTGGCTATTACGATGCTTCTGTAACTTCCGGCCAGTCAATCACCCTAAATAAA
GAAGCTGTTGTGTGGAATGGCGGAAATAACAAGGTTCCACGTGCAGTTTGCTCCGAGAAC
TGTCCCCCAGGGACACGGAAAGTCTCCAGAAAGGGGCAACCGATCTGTTGTTTTGATTGT
ACTCAGTGCGCTGACGGCGAGTTCAGTAACACCACAGATGCTTTAGACTGCATTCAGTGT
CCGCTAGAATACTGGCCCAGTACGAACAAAGACAAATGTGTCGCAAAAGAAATCGAGTTT
CTCGATTTTGGGGAGACCTTGGGAATCGTATTAGTGACACTCGCGTTGGTTGGAATCTGT
GGAACTATAGCAATAGCTGGAGTTTTCCTTCAGCATAAGGATACTCCCATTGTGAAGGCC
AACAATTCCGAGCTAAGCTTCCTTCTTCTCTTCGCAttaactctttgtttcctgtgctCC
CTTACTTTTATTGGCGAACCTTCATTTTGGTCCTGTGTATTACGGCGTGTAATATTTAGC
ATTACTTTTGTCATATGCATTTCTTGCATTTTGGCAAAGACTATTCTTGTACTGATGGCC
TTTAAAGCAACACTTCCTAACAACAACCTGATGAGATGGTTTGGACCTACACAGCAACGT
TTTGGCGTTGTTGGTCTCACATTTATTCAAGGTTTTATATGCACTGTATGGCTAAGTATT
GCGGCACCATTTCCAATGAAAAACACAAGCTATTACAACGAAATCATTATTTTAGAATGC
CGTGTGGGGTCTATAACAGCCTTTTATTGTGTGTCGGGTTATATTGCAATCTTGTCCTGT
GTTTGCTTTGTTCTTGCATTTTTAGCACGGAAACTGCCCAATAATTTCAATGAAGCCCAA
TGTATAACCTTTAGCATGCTTATCTTCTGTGCTGTTTGGATAACATTCATTCCAGCCTAT
CTAAGCTCTCCTGGGAAATATACTGTCGCTACTGAAGTGTTTGCTATTTTGGCATCCAGC
TTTGCTTTGCTTCTCTGTATTTTCGTTCCTAAATGCATAATTATATTGTTTAAACCAGAA
AACAATACAAGAAAGCATGTAATGTCCAAAATGGCTTCAAAAAACCTT
>Carcharodon_carcharias---CM029966.1-13847518-13859158---6_exons---phobius-tmhmm
ATGAACGGCCTATGGTTTGGGGGGCTGTTGTTAACGGTGATTGTTCCCATGTTGAAAACA
GACACTCTAACATGCAAACACCGGGAAATGTTTGATTTGTTCAGTTTATCGAAGGATGGA
GACATCAGTATCGGCGGAATTTTTGTTCTGCACTCCGGCGTGGAGAAACTGGACCTTTCA
TTTGAAACGAGACCCAAAGCAGTGAAATGCAAGAATTTTGAATTTCGAACGCTCCGTTTC
ATACAGGCAATGATTTTTGCTATCGAAGAAATAAATAAGGACCCAGATCTCCTTCCAAAT
CTTACGCTGGGCTACAGGATTTATGATTCGTGCAATCTGCCTCATTTTTCCGTAAAAGCT
GCTTTCGAATTGATAAACGGTCAGGAGCCAACATTTTCAGACCAGTCCTGTCTACAATCC
TCCTTGGTTCCTGCCATTATTGGTGATTCGGGATCGTCACAGTCTTTGGCAGTAGCGGCC
TCAATCGGTCCTTTCCGGATTCCCATGATTAGCTATTTCGCCACTTGCGCATGTCTCAGC
AACAGGAGAGAATTCCCCTCGTTTTTTCGAACGATCCCAAGTGATTACTTTCAGGCGAAA
GCTTTAGCCCAACTCGTCAAGCGGTTTGGATGGACCTGGATTGGGACGGTTAAAAGCGAC
AACGATTACGGTCATTTTGGGATGCAGGCGTTCACGGAGACCGTTCAGCAGCTTGGAGTT
TGTATTGCTTTCGCCGAGTCTTTCCACAGATCGGATTCGGAAGAAAAGTTACTTCATATT
GTTCACATTATACAAACATCCACTGCGAAAGTTGTCGTGGCGTTTCTCGCCCAAAGGGAT
ATGGCCATTTTACTGAAAGAAATTGCACGACAAAATATATCAGGTGTACAGTGGGTCGGG
AGTGAAGCCTGGATCGCAACCTCGCTTCTCCAGCCAGATGAAAGTAAAAGATTCGTTACT
GGAGCCATTGGGATTGCGATACGTAGCGTGAATATCCCAGGATTCAAGAACTTCTTAATG
CGCCTTCATCCGTCTGTTTACCCTGGGAATCCTATAGTGGAAGAGTTTTGGGAAAAAGCG
TTCCGTTGTAGCCTGAGAACGACAGAAAACTATACAGGCAGCAGCACACCGTCTGTCATT
CAGAGCAATCAGTGCACTGGAAGAGAGAGCCTACAGACAGTGGCCAACACCTATACAGAT
GCATCTCAACTGAGAGTTACCAATAAAGTTTATGAAGCTACTTATGCTGTAGCGCATGCG
CTTCAGAATATGTTTTCATGCGAAAATGGTAAAGGCCCATTTGTGAATGAATCTTGTGCA
AATATTTCAAATTTTCATCCCTGGCAGCTTTTGCATTACATGCACGAAATAAATTTCACG
ACTAAAATTGGAGAAAGGGTAAATTTCGACGAAAATGGGGACTCGGTGGCAACGTACGAT
ATTGTAAACTGGCAGCTGAATAGTGAGGACGATGCTGTTGTTCTGACAGTTGGGCATTAT
GACGGATCCGCGTCCCCAGGAGAACAAGTCATGATAAATGAAGGATCGATTGTTTGGAGC
GGTGGTCAAAGCAAGGTCCCTCGATCAATTTGCTCCGACAGTTGCTCACCCGGAACGAGG
AAAGCTGCACGAAAGGGACAGCCGATTTGTTGTTTTGATTGCATACAGTGTGCGGAAGGA
GAAATTAGTAACACCACAGATTCAATTGATTGTATCAAATGTTCCAGCAATTCCTGGCCC
AATGCAAACCAAGACCAGTGCCTAGAGAAGGAGCTTGACTATCTTTCATTTGTGGGCATC
ATGGGAATCGTTTTGACCACTCTGGCGTTGGTTGGAGCTTTCGCCACAGCAACTATTGGC
GGGATTTTCTTGTTTTACAAAGACACCCCAATCGTGAAAGCCAATAATTCGGAGCTCAGT
TTCCTCCTCCTCTTCGCactgactctctgttttctgtgttCTCTTGCATTCATCGGCCAA
CCGTCTGGATGGTCTTGTACGTTGCGCCACACGATGTTCGGTATTATTTTCGTCCTCTGC
CTTTCTTGCATTTTGGGGAAAACAATTGTGGTGGTGATGGCATTTCAGGCGAAATTTCCC
AGCAGTAACGTGGCCAAATGGTTCGGTCCTGTGCAACAACGCCTGGCTGTGTTATGTCTT
ATTCTGGTACAATGCTTAATCTGCATCGTCTGGCTAATGACATCACCGCCCACTCCTGTC
AAAAACACGAAATATTTTAAAGAAGTAATCGTTCTGGAATGTGATGTGGGATCTGAAGTA
GCCTTTTACTGCGTCCTTGGTTACATTGGATGCCTGTCTGCTGTTTGCTTTGCTGTGGCA
TTTCTAGCTCGAAATTTGCCGGAGAGTTTCAATGAGGCTAAATACATCACATTCAGTATG
CTTATATTCTGCGCTGTTTGGATATCATTCATTCCGGCTTATGTCAGCTCCCCTGGCAAG
TTTACTGTAGCTGTGGAAGTGTTTGCTATTTTGGCATCCAGCTTTGGTTTACTTTTCTGT
ATTTTTGCTCCTAAATGTTATATAATATTGCTGAAACCAGAGAAAAATACGAAAAAGCAA
TTGATGGGTAGGGTGCTCTCT
>Carcharodon_carcharias---CM029966.1-13915391-13932034---6_exons---phobius-tmhmm
ATGCTAATGATGTATTACATTTTATCGTTCTTCTTGCCGTTATCCCTTCTCGCCTCTGTG
TTGATGAAGAATGAACCGACGTGCAAACAGTGGGGGACTGATGATTTGGTTGGCCTGTCT
AAGGAAGGTGACATAGCTATTGGCGGAGTTTTCAGTGTGCACACCAATGTTGATCGCCTG
GATCTTTCCTTTCAAAGTAAACCTGAGCCAGCAAGATGCAAAAACTTTTGGTACAGAGTT
TTTCGCTTTGTGCTGACAATGATTTTCGCCATTGAAGAAATCAACAAGAACCCAAGGCTG
CTCCCTAATGTTACATTGGGTTACAGGATTTATGATACTTGTACAATGCCGTCTTTTACT
TTGAAATCAACCTTTGACTTTCTAAACAGAGGTGAAGACACGACTCCCAATTTAGCTTGC
AAAAAGTCCTCTACTGTCTCTGCCATTGTCGGTGACTCTGGGTCCTCACAGTCTGTAGCA
ATGGCCACCTTAATCGGCCCATTCAGGATTCCTATGgTCAGCTACTTTTCCACCTGTGCT
TGCCTGAGTAACAGGAGGAAATATCCATCATTTTTCAGGACAATACCGAGCGACTATTTC
CAGGCAAGAGCGTTAGCTCATCTCGTAAAGCGCTTTGGCTGGACATGGATCGGGACGATT
AAAAATAATGATGATTATGGTAACTTTGGGATGCAAGCTTTCACCGAAGCTGTCCAACAA
TTAGGTGTTTGCATTGCTTTCTCCGAGTCTATTCACAGAACATACCACAGGGACAAGTTA
CTTAGAATCGTAGATGCCATAAAGAAATCTTCCACCAAAGTCATCGTGGCCTTCGTCGCG
CCTGCGGAAATGACAGTTTTATTGAATGAGATTATACGACAGAACGTGACGGGTGTACAA
TGGATAGGAAGCGAGGCTTGGGTATCCACGCAGTTCCTACCTCAGGCAGAAAGCAGACGT
TTTGTCTCTGGCACAATCGGAGTTGCAATTCGCCAGGTAGATATACCAGGACTGAGAGAA
TTTCTCATGGGCGTCAATCCTTCTCTGTATCCAGGCAATCCTTTAGTGAAGGAGTTCTGG
GAATCAACCTTCAGCTGTACACTGATGAGCACAGAGAACACAACAGATAAAAAGCCATCT
CCTCTGCTGAAAGAATGCACCGGAAGAGAGATTTTGCGGACAATGCATAATGAATTTACT
GATGTTTCGCAGTACAGGGTTACTTACAATGTATATAAAGCTACGTACGCAATAGCCCAC
GCTCTTCACAACATGCTGTCGTGTCAAAATGGCAAAGGACCATTTCCCCAGAAAGATTGT
GCAAATATCTCAAGTTTTCAACCGTGGCAGCTTCTACATTACATGAAAACGGTCAATTTC
ACTACCAAGATCGGTGAAAATATCCACTTTGATGAAAACGGAGATCCAGTGGCCACATAT
GATATTGTAAACTGGCAGCCGACTGCGGCTGGCGGCGTGGATATTGTCGGTGTCGGGGTC
TATGACGGATCAGCTCCTCTTGGCCAAGAATTTGTGATAAAGGACGAAGCAATTGTATGG
AGTGGAGGTCAAATTACGGTTCCAAGAGCGGTTTGCTCCGAAACCTGCCCCCATGGAACG
AGGAAAGCAACAAGGAAAGGACAACCCCTTTGCTGCTTTGACTGCATAAGATGCGCTGAT
GGTGAAATTAGCAACATCACAGATTCTCCAGATTGCATGAAATGCCCATGGGAATACCGG
TCCAACAAGCAACGAGACGAATGCATATTGAAGGAAATTGAGTTTCTTTCTTTTGGCCAT
CTGATGGGGATTATTTTGTTGACACTGGCATTGCTCGGAGCTTCCCTAACGTTCGGTGTA
TTTGCTTTGTTTTATGTTCACAGAGACACTCCTATTGTTAAAGCTAACAACTCGGAGTTA
AGTTTTCTGCTTCTTTTTGCATTATTTCTGTGTTTTCTGTGCTCAATTACATTCATTGGA
GAACCTTCCATCTGGTCTTGTATATTGCGTCACACAACATTTGGTATCATTTTTGTTCTT
TGTATTTCTTGCGTTTTAAGTAAAACAGTTGTTGTGGTGATGGCATTTAATGCACTCCTT
CCGAAGAATAACATGATGAGGTGGTTTGGACCTGTTCAACAGCGTCTATCTGTTTGTGTA
CTTACATTGGTGCAATGTTTAATATGCACGCTTTGGCTAAGATTATCACCTCCTTACCCT
CTAAAGAACGGCGAATATTTTAAGGAAATAATTGTTTTTGAATGTAATGTAGGCTCGCCA
ATAGCCTTTTATTGTGTCCTCGGTTATATTGGATTTCTGtcttgtgtgtgttttgtggtt
GCTTTTCTAGCTCGACAACTTCCAAACAATTTCAATGAAGCTAAACACATCACCTTTAGC
ATGAttatcttctgtgctgtatggatAACTTTCATTCCAGCATATATCAGCTCCCCTGGT
AAATACACTGTAGCTGTGGAAGTGTTTGCGATTTTGGCATCCAGTTTTGGACTCCTTTTC
TGTATTTTTGCCCCCAAATGTCATATTATCCTACTGAGAAAAGAAAGGAATACAAAGAAG
CATATGATGGATAAAATGGCTTCCAATGATCTT
>Carcharodon_carcharias---CM029966.1-13976397-13987516---6_exons---phobius-tmhmm
ATGACAGGAGCAATGTTAGCAATGTATCACCAGTTGGCTCTGGTTCTGTTGTTATTTGAT
TCTTTCCCAGTCCACGCCACGAATGAAGGAACCTGCGAATATTGGGGGCTGGATGATATG
ATGGATCTATTTAAGGACGGGGATATCATTCTCGGCGGGATTTTCCGAGTGCACGCCAAA
GTGAATCATCGCGACCTTACATTCAAAATCCAGCCGGAATCGTTGACATGCACAAAATTC
TGGTTCAGATTTTTTCGTTTCGCGCTCACAATGATATTTGCCATCGACGAAATAAACCAG
GATTCAACTCTGCTTCCCAATATTACACTCGGGTATCGGATTTACGATGCATGCACCACG
CCGAGTTTATCGCTGAAAGCAGCATTTGAGTTTTTGAACGGACGCCCGGGTATTTCACTG
AATAATCCCTGTAAAAGAACACCAATGgtttctgctgttgttggtgatTCTGGATCCTCG
CAGTCTTTAGCAATAGCGACTTTAATCGGCATTTTCAGGATTCCCATGGTCAGTTACCTT
TCGACGTGCGAGTGTCTGAGCAACAAAAAGGAATATCCGTCATTTTTCAGAACAATCCCA
AGTGATTACTTCCAGGCCAGAGCGTTAGCCAAGCTGGTGAAACATTTCGGATGGACGTGG
ATCGGGACGATTAGAAGTGATGATGACTATGGTAACTTCGGAATGCAAGCTTTCATAGAA
GCTGTGCAACAATTAGGCATTTGTATTGCATTCTCAGAGACTTTCCATGCAATTCACTCA
AGGGACAAATTACTAAAAACTATTGCAACAATAAAGAAATCATCCACGAAAGTTGTGCTG
GCCTTTCTCGCACAATCCGACATGGAAATTTTAATTAAAGAAATAATACGGGAAAACATG
ACTGGCATACAATGGATAGGAAGCGAAGCATGGGCTGCCACCTTGGTGGTACCAGCGGAA
GACAGTAAACgattcctttctggcaccattggAATCGCAATCCACAAAGTCGATATACGA
GGTTTGAAAGAATTCTTCATGCAAGTCCATCCTTCTCTGTATCCAGGAAACCTTTTAGTG
AAGGAGTTTTGGGAAACGACATTCAGCTGTATCTTTAAAAATAGAGGGAGCAAAACGGAT
GACACTAAAAGTGACCGGTGGATTAACGAATGCACAGGGACAGAGGATTTGCAGACAGTG
CATAATTCATTTACAGATGTATCACAGTACAGAATTGAATATAACGTGTACAAAGCAACT
TATGCCATTGCTCATGCTCTTCACAATATGCTGTTATGCAAAAATGGAGCGGAACAATTC
CCCAATAACAGTTGCATAAATGATCTAAATTTTGAACCATGGCAGCTTCTGCATCACATG
AAAACATTAAGTTTCATCACCAAGATGGGAGAGAAAGTGAATTTTGATGAAAATGGGGAC
CCAGTCCCCACATATGACATTGTAAACTGGCAGACAAATTCCCGTGGTGAAGTTGAAATT
GTAGATGTTGGGCATTACAACGGATCCGCTCCTGAGGGTGAAGAATTTCTGATAAATGAA
GAGGCAATGGTATGGAGTGGAGGTCAAATTGTGGTTCCCAAGGCAACTTGTTCTGAGAGT
TGTACCCCTGGAAAAAGGAAGGCAACAAGAAAGGGGCAACCCGTTTGTTGTTTTGATTGT
TTACCATGCCCTGACGGTGAAATTAGTAACACGACTGATGCTACAAGTTGTATCAACTGC
CCTTTGGAGTACAGATCCAATCAGAAGAGAGATCGGTGCATACCAAAAGAAATTGAATTC
CTTTCATTTGGAGAGACCATGGGGATTATTCTGGTAGTAGTGGCATTGTTAGGAGCCTGC
ATCACGCTGGGTATCTTTTCTACATTCTATATGTACAAGGATACTCCTGTTGTTAAAGCC
AATAATTCTGAATTAAGTTTTCTCCTTCTTGTAGCATTAATGTTATGCTTTCTGTGTTCA
ATCACATTCATTGGAGAACCCTCAGTCTGGTCTTGCATTTTACGTCATACAGCTTTTGCT
GTCATTTTTGTTCTTTGCATATCATGTGTCTTGAGTAAAACGGTTGTTGTGGTGATGGCA
TTTAATGCAATGCATCCCAACCATAATATAATGAAGTGGTTTGGCCCAACACAACAGCGG
TTAACTGTTATCTTGCTTACAATGGTACAATGCTTAATATGCACAGTCTGGTTGAGCACA
TCACCTCCCTATCCTCGGAAAAGCAGTGATTACGCAAAAGACATAATCACTTTTGAATGC
AATGTAGGTTCTGTAATAAACTTTTACTGTGCTTTGGGTTACATTGGATTCTTATCTTGC
GTGTGTTTTGTGGTCGCTTTTCTAGCTCGACAACTTCCCAATAATTTTAATGAAGCGAAA
CACATCACTTTTAGCATGCTTATTTTTTGTGCAGTGTGGATTACTTTCATCCCAGCTTAT
ATAAGTTCTCCTGGGAAATATGCTGTCGCAGTGGAGGTGTTTGCTATTTTGGCCTCTAGT
TTTGGTCTGCTTCTCTGTATTTTTGCCCCAAAATGTTACATTATCATGTTTAAACAAGCA
GAAAACACGAAGAGGCACATTATGGGTAATAAGGGCTCCCAGACACTT
>Carcharodon_carcharias---CM029966.1-14000403-14006100---6_exons---phobius-tmhmm
ATGATGCATTGTCGTTTGCTTTGGGCTCCATTAACTGTGTTGATACTTGTAAGGGCAGGC
GATCAGACAGCATGTAAACATTGGGAGAAATTTGATTTACCCAGTATGTCCAAAGATGGA
GACATCGTTCTGGGCGGAATTTTCAGTCTGCACTCCAGTATAGAGAATCCGGAGCTTTCC
TTTGAAACCCAACCCAAAGCGGTAAAATGTAAAATGTTTGATTTCAGAGAATTTCGCTTT
GTGCGGGCAATGATGTTTGCGATTGAAGAAATAAACGGGAACCGTACACTGCTCCCCAAT
ATTACACTGGGTTACCAGATTTATGATTCCTGTAGCATGCCATCCTTGTCTACTAAAGCA
GCCTTTGAAATTTTGGATGGGCAAAAGGGTGTCCAATCAGGGGATGACTGCAGGAATCTT
TACGGTATTGTAGCTGAATCTGGATCCTCCCAGTCCGCCGCAGCCGCAAGGTTACTGAGT
CCTTTCAGAATCCCCATGGTTAGTTACTTTTCAACCTGTGCATGTTTGAGCAACAAAAAG
GAATATCCGTCATTTTTTAGAACAATACCCAGTGACTACTTTCAGGCAAGGGCCTTGGCC
CAACTGGTGAAACATTTTGGATGGAGTTGGATTGGAACAATCAACAGTGACAATGACTAT
GGTAACTTTGGAATGCAAGCGTTCACTGATGCCGTGAAACAGTTGGGAGTTTGCATTGCC
TTTTCGGAGTCGTTTTATAGAACCTATCCCAGGGAAAAGCTACTCAAAACCGTTAGAGCT
GTGAAGGAATCAAGTACAAAAGTTATCGTGGCCTTTGTTGCTGAAGGTGATATGGCTATT
TTGCTAAAGGAGATCGCAAAACAAAATATCACAGGCATCCAATGGGTAGGGAGCGAGGCT
TGGATTTCCACACCGATCCTTTCCTCAGAAGAAAGCCGGAAGTTCCTTATCGGAGCATTA
GGAATCGCAATACGTCAAGTACATTTACCCAATTTTAAGGAATTTCTAATGCAAATTCAT
CCTTCGGCAGACCCAGGAAATATTTTACTCAAAGAATTTTGGGAAACGACTTTTAGCTGT
CGGCTAAGCTTGGCAGAAAACAAGGCGAATGAGACGGAACAAACTTCTGAATGTTCAGGC
AGAGAGAATTTGCGAACAATTAAGAATACCTACACGGACGCATCTCGCTTGAGAATTACG
TATAACGTGTACAAAGCAACATATGCTCTAGCGCATGCTCTGCACAATATGCTCTCATGT
GAAACGGTGAAAGGAGCATCCACTGAGAACAAGTGTAAAAACGTTTCCAATTTTCAATCA
CAACAGCTTTTGCAGTATTTGAAAGCGGTCAATTTCACCACTAAGACTGGTGAAACTGTG
TATTTCAACGAAAATGGGGATCCAGTTGCAACATATGACATCGTAAACTGGCAAAGCGCT
GGGGGTAGCACTGATGTAGTAACTGTTGGATATTATGATGGATCTGCACCTCCAGGCAAA
GAATTAAACATAAACGAAGAAGCAGTTGTTTGGAGTGAAAACCAGAGGAAGGTACCACAG
GCAATTTGTTCTGAAAGCTGTATCGTTGGAACAAGGAAAGCTGCCAGAAAAGGACAACCT
GTTTGCTGCTTTGATTGTATAGAATGTGCTGAAGGTGAAATCAGTAACGTGACAGATTCA
GCAATGTGCCTAAAATGTCCTTGGGATTATTGGTCTAATGTACAGCGAAACCAATGCATA
CCGAAGATAACCGAATTCCTTTCCTTTGAGGAGACCATGGGGATTGTTTTAGTGACACTG
GCAATAATCGGAACCAGCTTCACAGTAACTGTCATCATAATTTTCTATATTCACATAAAC
TCTCCCATTGTTAAAGCTAACAATTCAGAATTAAGCTTTTTGCTTCTTTCTGCTTTAGCA
CTGTGCTTTCTCTGTTCAGTAATGTTCATTGGAAAACCTTCAAACTGGTCTTGCATGCTA
CGTCACACAGTGTTTGGCATTACCTTTGTTCTCTGCATTTCTTGTGTTTTAGGTAAAACG
TTGGTTGTAATGATGGCCTTCAATGCAACCCTTCCTAATAATAACAGGATGAAGTGGTTT
GGGCCAATGCAACAGCGCCTGGCTGTTTTAATCCTTATGTTTGTACAATGTCTAATATGC
ACTATCTGGTTAATTACATCACCACCCTATCCATTGaaaaatgttaaatattttaaagat
gTAATCATTTTAGAATGTGACGTTGGGTCTGTGACAGCTTTTTATTGGGTAATTGGTTAC
ATTGGATTTTTGTCCTGTGTTTGCTTTGTGGTTGCCTTTTTAGCCCGTAAACTGCCAGAC
AATTTCAATGAGGCTAAATTTATTACTTTTAGCATGCTTATATTCTGTGCAGTTTGGATA
ACATTCATTCCAGTTTATATAAGTTCCCCTGGAAAATACACCGTAGCTGTAGAAGTGTTT
GCTATTCTGGCATCCAGCTTTGGCCTACTTATCTGCATTTTTCTTCCTAAATGTTACATT
ATTCTACTAAAACCAGAGAAGAATACTAAGAAAAATTTGATTGGTAAAGTCACT
>Carcharodon_carcharias---CM029966.1-14090881-14106777---6_exons---phobius-tmhmm
ATGTATTTGCTGTGTTGGGTGTTACTTGTTTTGGTGACATGTATGTTTGCCAAAGACTAT
CCAATTTGCAGACTTCAAGGAAGGTTTAATTTACCAGAACTTGCACAAGATGGAGACATC
ATCATTGGTGGAATTTTTCCCATTCACTACCGAGGAGAGCTTCCAAGAACTTCCTACCAA
ACTCAGCCAGAGACTCCGAGGTGTATAGATTTTAATCTGAGGGCTTTTCGCTGGGCTCAG
TTGATGGTCTTTGCTATTGAAGAAATTAATAATGACCCTACGCTTCTTCCCAATATCACG
TTGGGTTATAAGGTTTATGATTCCTGTGCCACTCCAGCATTGGCTCTTAGAGCGGCCCTG
ACAATTCTCAATGGTCAAGAGGAAAATATGACACTCTTGAGATGTAATGGAGGCTCTTCA
GTGCATGCACTTATTGCCGATGCTGGCTCAACACAATCCATAGCAATCGCCAGGACAACG
GGGCTTTTTGAAATACCAATGATTAGTTATTTTTCTTCGTGCATGTGCCTGAGCAATAAA
AAGGAATTCCCAACCTTCTTCCGAACTGTACCCAGCGACTACTTTCAGGTCACAGCGTTT
GTGCAGCTGGTGAAACATTTCGGCTGGACCTGGCTGGCGTCATTTGGATCCGACGATGAT
TACGGCCGCTTGGGAGCTTCAGCCTTCGTGGAGCAAGTGACGAAAATTGGAGCCTGTGTT
GCTTTTTCTGAATTTCTTCCCAAGGTTAACGACAGGGAGAAAATCTTGCATCAAGTTGAG
CTCATTAAAAAGTCAAACGTCAAAGTTATTCTTGTCTTTGCTCCTGAGATAGATCTGAAC
TTCTTGGTCCAAGAGCTTGTGCGCCAGAATGTCACCGGATTGCAATGGTTGGCGAGCGAA
GGCTGGAGCACAGCAGCACTGCTCTCAGCAGCAGCCAATTCCAAGACTATGGGTGGGACT
TTGGGTTGGGCAATTCGTAGGGTTGATATTCCAGGAATTAAACAGTTCCTGGTCAGGCTC
CATCCATCTAAGTATCCGGGCAATGAGTACATTAAGCAGTTTTGGGAAGCCGTGTTTCAA
TGCACATGGACATCATACAACAGCACAGGAGAAACATGGTTTGGGCCTTGGAAGCATGAG
TGTACTGGGCAAGAAGATTTAAAAGATGTGCATAACGCATTCACTGATGAATCACAATTG
AGAGTTTCATATAATACTTATAGAGCTGTTTATGCTGTGGCCAATTCCATCCATAATATG
TTACAGTGCAAAAAAGGCCAAGGACCATTTGTCAATAAAACATGTCCGGACATTTCAAAA
ATTAAACCTTGGCAGGTCCTGCATTACTTAAAGAGGGTGAAATTCACAACTGCGTTTGGA
GATGAAGTGAGATTTGATGTCAATGGTGATCCTCTAGCAGCCTATGATCTCCTGAACTGG
CAGCAGGCCCCAGATGGGAACATTAAGTATGTTAAAGTTGGCCAGTATGATGCATCTAGC
AGTCCAGGGAACCAACTTCTTATAGAGAAGGAAAGTATAATGTGGAGTGGAGGACAAAAA
ATGGTCATCACAGCAAAGTGCAGTGAAACTTGTCTACCTGGAACAAGAAAAGGAGCCAGA
CTAGGGCAGCCAATTTGTTGTTATGACTGTATACCCTGTGCTGAAGGTGAAATTAGTAAT
CAAACTGATTCAGTGGACTGCTTGGCATGTCACTCAGATTACTGGCCAAACCTAAAAAGA
GACAAATGTATCCTCAAGAAAATTGAATTTTTGTCATTTGGAGACACCATGGGGATCATA
CTAACAACATTGTCCTTATTTGGTGCTTGTCTATCAATGGCTGTTACTGCTGTTTTCTAC
CATTACAAGAATACCCCTATTGTCAAAGCAAACAATTCTGAGTTAAGCTTCCTTCTTTTA
TTTTCATTGGTACTCTGCTTCCTCTGCTCTCTTCTCTTCATGGGCCAACCAACAATCAGG
TCCTGCATGTTGCGACATACAGCATTTGCCATTATATTTGTGCTTTGTATTTCTTGCATC
CTTGGGAAAACAATCATGGTATTAATGGCATTCAATGCAAGGCTTCCAAATAATAATGTG
GTGAAATGGTTTGGCCCTTTACAGCGAAGACTTTCCATATTTTTTCTGCCAGCAATTCAA
GTTGTGATATGTATTCTTTGGTTGAACTTATCGCCCCCATATCCTGCAAAAAATATTGAA
TATCAAAGTGCAATCATTATATTAGAATGTAATGTGGGGTCAACAACAGCCTTTTATTCC
GTGTTGGGCTACATAGGTTTACTATCTGTCATGTGCTTTGTTCTTGCATTTCTAGCGCGT
GAGTTGCCAGATAACTTCAACGAAGCAAAGTTTATCACCTTCAGCATGCTGATTTTCTGT
GCCGTTTGGATAACTTTCATTCCAGTCTACATCAACTCTGGAAAGTACATAGTAGCTGTT
GAAATATTTGCAATATTGTCTTCCAGTTTTGGTTTGCTTACCTGTATATTTGCTCCTAAG
GTTTACATCATTCTATtgagaccagaactgaacaccaAGAAAAATCTAATGGGCAGGCCA
CCCTCTAACAGATCT
>Carcharodon_carcharias---CM029966.1-14127816-14144947---8_exons---phobius-tmhmm
ATGGGAAAGATCCCATCCTCACATGCAGGTGAAGACAAGATGACAGTGCCTTTGTTTCCA
GCCTCGTTTTCTTTATTGCTCTCAGCTCTTGCATTTGCAGAGCCCAGCTGCAAGCTAAGA
GCAAAGTTTAATCTCTCGTCAGTCTTTGAGGATGGAGATGTGATCCTGGCCGGCTTGTTT
CCAGTTCATTACCGAATAATTCCACCAGATTCGTCCTTCCGAGTGAAGCCAGTAACATCG
CAGTGTGAGGGCTTTGATTTCAGATCCTTCCGTTGGGTGCAGACAATGATTTTCGCGATT
CAGGAAATAAACAAAGACAAAATGCTTCTTCCAAATATAAAACTGGGTTATCAGATTTAT
GATACCTGTGCGACACACACCCAGTCTCTCAGATCAGCCTTAGCATCTACGAGTGGAGAG
GATGAAGAAATATCCAGTCATAACTGTGAGAGATTCTCCTCCTTTCCTGTAATTGTTGGA
GACTCAGGATCAACACAGTCCATGATTATACAAAGAACACTGGGCCCTTTCAGAATTCCA
ATGGTCAGCTACTTTGCTTCCTGTGACTGTTTAGGTCACAGGAATAAGTTCCCGGCCTTT
TTCAGGACAATGCCAAGTGATGCTCACCAGGCTCAAGGTGTCGCTCGACTGGTGCAGCGG
TTCGGCTGGACCTGGGTTGGCTCAATCGCAGGTGATGATGACTATGGCCATAGTGCAATT
CAAGCATTCAGTGATGAAGTCAGGAAACATGGTGTCTGCATCGCTTTTACTGAAGTCCTT
CCAAAAGTGTACTCCAGGGGAAAGATACTTCAAATAACTGAAACCATTAAGACATCTACA
GCAAGGGTCATTGTCATGTTTGCCATTGAGGGAGATGCATACCCTTTAATCACAGAAGTT
GTAAAGCAAAATATCACTGGTAGACAATGGATAGCGAGTGAGGCCTGGGTTACATCTGCT
TTGATTGCAACCAAAGAAAATTTCCCATCTTTGAGCGGGACAATAGGATTTGCAATTCAC
AGAGCAGAGATTCCAGGCCTGAGAAGTTTCCTTCTTCAAGCCCATCCTTTCAAAACTCCA
AATAATCTCTTTGTAAAAGGATTGTGGGAAGCAATGTTTAAATGTTCTCTTGGGACATCA
GTGTCTGAACTGAGAGTTTCTTATAATGTGTATAAAGCCATATATGCAATAGCTCAtgcc
cttcacaatctgaacTCTTGCAAAAATGGCACTGGGTCACTGCCAAACAACACCTGTGCC
AATATTTTCAACTTCAAACCATGGCAGctcctccATTACCTGAAAGAAGTGAGATACACC
ACTAAATTAGGGGAGGAGATCTATTTCGATGAGAATGGGGATCCGCTCGCATCTTACGAT
ATAATCAACTGGCACAAAAACGCAGATGGTTCTGTTAATTATGTTCAAGTCGGCAGGTTT
GATGCTGCTTTAGGTTTGGGGCACGATCTTCTGATAAATGAAAGAAATATTATTTGGCAC
AATAATCAAGTGATGGTCCCCCAGTCAGTGTGCACAGGAAGTTGTCCTCCTGGCACGAGG
AAAGCAGTTCTAAAAGGACAACCACTTTGCTGTTCTGATTGTTTGCCATGCCCTGATGGT
GAAATCAGTAATGACACAGATTCACTAAACTGTATCCCATGTGCGCTGGAAGACTGGCCC
AATCCACAAAGGAATGAATGCCTCCCTAAAGAAATTGAGTTCCTCTCATTTAAAGAGGCG
ATGGGAATCACCCTGACGACTATGTCCTTGCTTGGAACGGCCAGCACAGTGTCTGTTGCA
GGGGTCCTCTGGTATTACAGGAAGACTCCGATCGTTCGAGCCAACAATTCCGAACTCAGT
TTCCTTCTTCTGTTCTCATTGATGTTGTGTTTCCTGTGCTCGTTGACCTTTATTGGCCAA
CCATCAGTGTGGTCCTGCATGCTGAGGCACACACTGTTTGGGGTCAGTCTTGTTCTCTGC
ATCTCGTGTGTGCTGGCCAAAACCCTGGTTGTACTGATGGCGTTTAAAGCCACATTTCCT
AACAATAACTTGATGAAATGGtttgggactctgcagcaaatctTCAGCGTCCTTCTCTGC
ACGCTTGTCCAAGTTGTGATCTGTGTTGTCTGGCTTCTTGTGTCCTCACCATTTCCAGTA
AAGCAGATCAAATATTACAAAGAGAAGATTATTTTTGAGTGTGATTTGGGCTCAGTGATA
GCATTCTGCTGTGTGCTGGGTTATATCGGCTTTCTGTCCTGCATGAGCTTTTTTCTTGCA
TTCTTAGCTCGAAAGCTGCCAGATAATTTCAATGAGGCCAAGTTCATCACCTTTAGCATG
CTGATTTTCTGTGCAGTTTGGTTGACCTTTATCCCAGCCTATGTCAGTTCTCCTGGGAAA
TATACCGTGGCTGTTGAGATCTTTGCCATTTTGGCATCGAGCTTTGGTCTGCTTATCTGC
ATATTTGCTCCAAAATGTTATATAATTCTATTAAAACCAGAAAGAAACACTAAGAAGCAT
CTTATGAATAAAACAGcaccttccaaacctgtgacctctaccacc
>Carcharodon_carcharias---CM029966.1-55129673-55158091---8_exons---phobius-tmhmm
ATGGAGAAAGTCACCATGCTACAAGTATCATTTCTTGCCAAAATGATTTTCTATTGCAAG
TTATGTTTTCTGTTGTTTTCTTGTGAGTTTTCAATATTTGAAGCTGCTCCATCAGGCTGT
AAACTTCAGGAATATACAGCCAGTGGGGTGCTTCAGGATGGTGATATCATTATCGGAGGA
GTATTTCCTCTTCATGACATCATTGAGGTATCCAATTTGCCCTTCACGTCTGAGCCAAAC
TATGGAATGTGCAATGACCGCTTCAATATTAGGACTTATCGGTGGATGCAAGGAATGATC
TTCGCAATTAATGAAATAAATAGAAGCCCAGCACTCTTGCCAAACATAACTTTGGGTTAT
GCCATCTACGATACTTGCTATAATATTCCTAAAGCTATTGAGGATGCATTTGCTCTGATA
TCTGGACAGCAGAAATTCACACCAAATTACCAATGCCAGTTAAATTATTCCTTGGCTGCT
GTAATTGGTGCCTCAACTTCAACAATCTCAAACGCAATGGCAACAATACTTGGGATCTAT
CGTTATCCTCAGATTAGTTACTTCTCATCTATCCCACGTCTCAGTGATAAAGAAGAATTC
CCATCCTTTTTTCGCACTATGCCAAGTGATATATTTCAGTCTAGGGTCTTTGTCCTTTTG
GTGAAACACTTTGGTTGGAAATGGGTGGGAATATTAGCAGATGATATTGACTATGGAATA
CAAGCAGCTCAGATTTTTAAAGAGGAAGTAGAACGTCTCGGAGTGTGCATCGCCTTTTCC
GAGACAATTCCAACAGACAAATCTAGAGAAAAGTATCTTCAAGTTGTTGATACAATAAGA
ATGTCATCTGCAAAGATTATAGTTGCTTTTTCTTGTGACACTAATATAGTTCCTTTGCTT
GAAGAGATTGTTAGACAAAATATAACCAACAGAACATGGCTAGCAAGCGAAGGTTGGAGT
ACATCGGGTCCCCTAATTATTATAAAAAAAGAGCATACTAAATACTGGACTGGAACAATG
GGGCTTACACTCCCATTATGTGACATTGAAGGACTCCAGGAATTTCTCTTTGAGATGAAT
CCTTTTAAAGCTATTCATGATATTTTTATACCTGAACTCTGGGAAGAAGTATTTCGCTGC
TCATGGTCAGCTAAAGAAACCTGCACTGGGCTGGAAGATATGAGGGCAGCTAATCACTCC
TACACAGATGATGGTAACTTCCGAGTCTCATGCAATGTGAACAATGCTGTATATGCAGTC
GCTTATGCCCTGCATGATTTGCAGTCCTGCGAAAATGGAAAAGGACCTTTTGAAAATGGA
ACCTGTGCAAATGCACATGATTTTGAACCTTGGCAGCTTCTACATTACATGAAAAAAGTC
AGATTCATCGACCAATCAGGAAATGAACAACATTTTGATGAAAACGGTGATGTTTCAGCC
ATATACGATGTAATAAATTGGCAAGAAACTTCTGATGGCGTAATTAAATTTGTGAAAGTA
GGACATTATGATGGTAGAGCACCTCCAGGACATGAACTTACCATTAGAGAGTGGGATCTC
ATCTGGAATGCTGGTGAATTAGAGGTTCCTCGTTCTGTATGTAGTGAAAACTGCCACCCA
GGAACTAGGAAAACAGTTCAACAAGGACAACCAATCTGCTGCTTTGATTGTATTCCTTGT
GCTGATGGAGAGATATCAAATGGCACAGAGGACATCGaatgttttcagtgTCCTGAAGAT
TACTGGTCAAATCAAAAGAAGGATAAGTGTGTACCGAAGGAGGTGGAATTTCTATCTTTT
TATGAGCCATTGGGGaatgttttaacatttttttcaATCTTAGGGgttactatctctgta
gctattaTTGTGATATTTATAAAGTTCATGAATACGCCCCTTGTACGAGCTAATAACTAT
GAACTGAGTTTCCTTTTGCTATTTTCTCTAATGTTGTGTTTTCTGATTTCTCTTATATTT
ATTGGTAAGCCTTCAGTCAAAGTTTGTGTACTCCGTCAAATAGGATTTGGCACCAGCTTT
TCCTTGAGCCTCTCATGCATCCTTGTTAAAACTACAGTGGTAGTACTGACTTTTGCAATG
ACAACACCGAACCAAAATGTGTTAAAACATTTTCGGCCCATGCATCATCGTATGAGTGTT
GCAGCTATAACACTCATTCAAATTGGTATCTGTATTGGGTTTTTGTTATCATCACCACTT
TCTGTGGAGAAAAACACAATGGCTATAGGTGGAAAAATTATCCTACAATGCAGCAAAGGA
TCTGAACAAGCTTTATTTGGTATTTTGGGATATGTTGGGCTCTTAGCTGTTTCCTGCTTT
GTTTTGGCATTTCTGGCCCGAAAATTGCCAAACAATTTCAATGAAGCCAAATTTATCACT
TTTAGTCTGCTTATCTTTTTTGCAGTGTGGATATCCTTCCTACCAGCTTACTTCAGTAGT
AAAGGAAAATATTTAGTAGCAATAGAAATATTTGCTATCCTGTCCTCAAGCTTTGGCCTT
CTTGCCTGTATTTTCTTTCCCAAATGTTATGTTGTTTTGCTGAGGCCCGAATTGAATACA
AAACGTGGTCTGATGGGTCGTGCAGAAAAATCCACC
>Carcharodon_carcharias---CM029966.1-55175635-55201260---6_exons---phobius-tmhmm
ATGGAGCCGAGAAATTGTTTACGTTTTTTGATATGCTTAACAATTTCCGTGGCCGTCTAT
GGAAAATCTACGTGCAAGCTGAAAGGAAAATTTAATTTAAATAGTTTTAAAATGCCAGGA
GATGTGATAGTTGGAGGAATGTTTCCGATTCATTACAGAGTCGTGTCCTCAAATTCATCG
TCCAGCACATCGCCGCAGTCTTCGGGATGTGAGGGATTCAATTTCAGAGCTTTCCGTTGG
GCCAGAACAATGATCCATGCGATTAATGAAATCAATCAGAATGATTCAATTCTACCAGAT
ATACTGCTTGGGTACACAATCTATGACTCTTGTTTTACCATTTCCAAAGCTGTTGAAGGA
ACATTGACTTACCTGACTGGGCAAGATGAAGCTGTACCCAACTACCGGTGTGGCAGTGGA
GCTCCTTTGGCGGTGCTCATTGGATCTGGTGGATCAGCTCTCTCTATTGCAACTGCCAGA
ATCCTAGGACTGTATTACTTTCCTCAGGTGGATTACTCAGCCTCTTGCTCAGTCCTCAGT
GATAAATTTCAGTTTCCATCCTTTATCCGAACCATACCAAGTGATATTTTTCAGTCTAGA
GCAATGGCAAAACTTGTCGTACACTTTGGATGGACATGGGTGGGCACAATTGCATCGGAT
GATGACTATGggaaatatggaattaaaaactTCAAAGAAGAGGTAGAAAAGGTTGGAGTA
TGCATCTCTTTTTCTGAGACTATCCCCAAAGTTTATGCAAGAGAGAAAATAGTTCGAATC
GTGGACACAATTGAGCAATCAACTGCCCAAATCATTGCAGTCTTCTCTGCTGATATTGAC
CTGAGCTATTTAATGGAAGAAGTCATGCAACGCAATATTTCTGGCAGAACATGGATAGCA
AGTGAGGCTTGGATTAACTCTGCACTGATTTCCAAACCAGAGTATTCCTCACTTTTAGGT
GGAACTATTGGATTGGCAATTCAACGAGCTGATATCCGTGGTCTACACAATCATCTCATT
CAATTAGATCCAAGAAATTCTGGAGAAAAACTGATAACTGAGTTCTGGGAGAGAGCCTTT
GATTGCATGTGGCCAGAGCATGGTGTGGCTGTCAGTAGAATACTTAATGTTAAAACGGCT
GAGTATAACAGAACAGATGTAAAGAATAGAATCCATAATATTCCTCCTCTTTCTCAGAGG
TTTTGTACAGGAAAGGAGGATTTTGATGAAATCGACAATACATATACTGATATATCCCAA
CTGAGGCTGACGTACAGCGTGTACAAATCTGTATACACTGTGGCAAATGCATTGCACAAT
ATGCACACCTGTAAGACAGGAGAGGGTCCATTTGTTAATGGATCATGTGCAAACATCACA
AATTTTCAGCCATGGCAGCTTATGTATTACCTGAAAAATGTTCGGTTTAAGAGCCTTCTA
GGGGAAGAAATATATTTTGATGTAAATGGAGATATCGATGCAATGTATGATATTATGAAC
TGGCAGAGAACCTCCGATGGGTATATCTCTTTTAAGGTAATAGGCAGTTACAACGGGACC
GCACCCCCAGGACAAGAGATGACCATCCATAATGATTCTATAATTTGGAATGATGACCAG
GTTACGCCTCCATTTTCTGTATGTAGTAAGAGCTGTCAGCCTGGCACCAGAAAGGGAATT
CGGCAAGGAGAACCTGTTTGCTGCTTTGACTGCATTCTGTGTGCTGATGGCGAGATAACT
AATGAGACAGATTCGAGGGAATGTATTCAGTGCCCTGAAGATTACTGGTCCAATGAAAAC
AGAGATGAATGTGTGCATAAAGTGATTGAATACCTTGGTTATAATGATGCCTTGGGAATG
ACATTAATAGCACTATCGATATTTGGGGCCTGCACTGCTGCAGCCATTGCTGTGGTTTAC
ATGGTTCGAAAGAATACTGCCCTTGTCAAAGCTAATAATCGTGGACTGAGCTTTATGCTG
TTATTTTCACTAGTTATATGCTTTCTCAGTGCAATCATCTTTGTTGGCTTGCCAGTAGCA
TGGTCTTGTATGACACGACAGGTTCTTCTTGCTGTTAGCTTCGCTACCTGCCTTTCATGT
ATGTTATCAAAGGCTGTTAATCTGATGCTCAAAGCCAAAGCAACCAAAGCAAAATCACCT
GAAGGCACAGAAACTAAACTTTTAGGCCCTTTTCAGCAAAGAATTATTGCATTGATCCTT
GTCTTATGCCATGCTTGTCTCTGTACAGCTTGGTTACTAATTCTCCCTCCTTACCCTATC
AAGAATACACAGTCTCAAAATATCAAAATAATTATGGAATGCAATGAAGGCTCTGTAGTG
TTCCTGTGTTGTGTGTTAGGATATGATGCATTACTGGCTGCTATTTGCTTTGTTTTTGCT
TTCATTGCTCGGAAATTACCTGATAACTTTAATGAAGCCAAGTTTATGACCTTTGCCCTG
CTTGTCTTTTTTATTGTTTGGATTTCTTTTATCCCAGCCTATTTAAGCACTCGGGGTAAA
TATATGGTAGCTGTTGAAATGTTTGCCATTTTGGCATCCAGCTTTGGCTTGCTGGCTTGT
CTTTTTGTTCCTAAATGTTATATTATCTTATTGAAGCCAGAAAGGAACACAGAGGAATTA
GTTAAGGGCAAAACTGTTACAAATGATAAGAGTGCACCACCAACTTCACAGTCACTGACG
AACTCAGCTATAAGCACTGCCTGTTCAACAATTACACTCAGT
>Chiloscyllium_plagiosum---CM012968.1-35844237-35860399---6_exons---phobius-tmhmm
ATGGGTTTCTATTTCAAgttatgctttcttttgttcttttgtatGTTTTCAAAATTTGAA
GCTGCTCCATCAGGCTGTAAACTTCAGGAATATACAGCCAATGGGGTACTTCAGGGTGGT
GATATCATTATTGGAGGAGTGTTTCCTCTTCATGACACCATTGATGTATCCAATTTATCC
TTCACATCAGAGCCAGACAATAGAATGTGTGATGACCGCTTCAATATTAGGACCTATCGA
TGGATGCAAGGAATGATCTTCGcaattaatgaaataaataacGATCCAGCACTCTTACCA
AACATAACTTTGGGCTATGCCATCTATGATACTTGCTATAATATTCCTGCAGCTATAAAG
GATACATTTGCTCTGATATCTGGACAGCAGAAATTCACACCAAATTACCAATGCCAgtta
aattcttccttatctgcTGTAATAGGTGCCTCAACATCAACAATCTCAATAGCAATGGCA
TCAATACTTGGGATTTATAATTTTCCTCAGATTAGTTACTTTTCATCCATTCCAGTTCTC
AGTAATAAAGAAGAATTCCCATCGTTTTTTCGCACAATGCCCAGTGATATGTTTCAGTCC
AAGGTTTTTGTTCTTTTGGTGAAGCACTTTGGTTGGAAGTGGGTGGGAATATTAGCAGAC
GATGTTGATTATGGCATACAAGCAGCtcagatatttaaaaaagaagtAGAAAGCTTTGGT
GTGTGCATTGCCTTTTCTGAGACAATTCCAATAGTCAAGTCTAGAGAAAAATATCTTCAA
GTTGTTGACGTAATAAGAATGTCATCTGCAAGGGTTATAGTTGCTTTCTCTTGTGACACT
AATATTGTTCCTTTACTTGAAGAGATTGTTAGACAAAATATAACAAACAGAACATGGCTA
GCAAGTGAAGGTTGGAGTACATCAGGTCCACTATTTATTATAAAAAAAGAACACACTAAA
TACTGGACTGGAACAATGGGACTTACACTCCCTTTGTGTGACATTGAAGGACTTCAGGAA
TTTCTTTTTCAGACGAATCCAACTAAAGCTGTCCATGATATGTTTATAACAGAACTTTGG
GAAGAGGTATTCAATTGTTTATGGTCACCTGTAGTacaggaagaaaataaactgcaACCA
AACATGAGTCAGGAAATCTGCAGTGGGCTGGAAGATATGAGGGCTGCTAATCACTCCTAT
ACAGATGACAGTAACTTCCGAGTGTCCTGCAATGTGAACAATGCTGTTTATGCAGTCGCT
TATGCCCTGCATGATTTGCAGGCCTGTGAAAATGGAAAGGGACCTTTTGAAAATGGAACC
TGTGCAAGTATACGTGATTTTGAACCTTGGCAGCTTCTACATTATATGAAGAAAGTCAGG
TTTATTGACCAATCAGGAAATGAACGATATTTTGATAAAAATGGTGATGTTTCAGCCGTA
TATGACATAATAAACTGGCAAGTAACCACAGATGGTGTAATTAAATTTGTGAAAGTTGGA
CGTTACGATGCTAgagcagctccaggacatcaacTTACCATTAGGGAGAAGGATCTCATC
TGGAATACTGGTGAATTAGAGGTTCCCCATTCTGTATGCAGTAAAAATTGCAAACCAGGA
ACTCGGAAAAGAGTTCAGCAAGGACAACCAATCTGCTGCTTTGATTGCATTCCATGTGCC
GATGGAGAGATATCAAATGGCACAGgttcCACAGAATGTTTTCAGTGTCCTGAGGATTAC
TGGTCAAATATAAATAAGGATCAGTGTGTACCGAAGGAGGTGGAGTTCCTGTCTTTCTAC
GAACCATTGGGGAgcgttttgacttttttttcaatattAGGGGTTACTATCTCTGTAGCT
GTTATTCTGATATTTATAAAGTTCATGAATACGCCCATTGTAAGAGCTAATAATTATGAG
CTTAGTTTTCTCCTCCTATTTTCTTTAATGCTGTGTTTCCTGACTTCTCTTGCATTTATT
GGCAAACCTTCAGTTGAATTTTGTGTCCTCCGTCAAATAGGATTTGGCATCAGCTTTACA
TTGTGCCTATCATGCATCCTTGTTAAAACTGTAGTGGTGGTATTGGCTTTTAGAATAACA
ACACCCAACCAAAATGTATTAAAACATTTCCAGCCCATACATCACCGTTTGGTTGTCACG
GCCGCAATGCTTATTCAGATATGCATCTGTGTCGGGTTATTGTTCTCATTACCAATTGCT
GTGCAGAAAAACACAAAGGCTGCAGTTGGAAAAATCATTCTAGAATGCAGCAAAGGATCT
GAACATGCGTTCTTTGGCAATTTGGGATACGTTGGATTCTTATCTGTTCTTGGTTTCGTT
TTGGCATTTCTTGCCCGAAAATTGCCTAACAATTTCAATGAAGCAAAATTTATCACTTTT
AGCCTATTTATCTTTTTTGCTGTATGGGTATCCTTCCTACCAGCTTACTTCAGTAGTAAA
GGAAAATATTTAGTTGCAATAGAAATATTTGCTATCCTGTCCTCAAGCTTTGGCCTTCTT
CTTTGCATCTTCTTTCCTAAATGTTATGTTCTTTTACTGCGGCCTGAATTGAACACAAAA
CGTGGTTTGATGGATCGTGCACATCTAACTGCAAAATCCACCTCCAAAACT
>Chiloscyllium_plagiosum---CM012968.1-36212829-36225819---6_exons---phobius-tmhmm
ATGAATTTCAAAGTGTATTTTGTTCTGATTTACTCATTGCCTGTGTTTGCATGTGAAGTT
ACTGATCTATCATGTAAGCTACTTGAGAAGTTTAATCTGTATGGAATCCATCAGAATGGA
GATATCATTATTGGTGGATTGTTTCCTATCCACTTCACGGTAACTTTACCTGAACTTGCC
tacaaaacaaaacctgaaatgTTACAATGTGAAGGttttaatttcaGAACATTTCGATGG
TTACAAATGATGATCTTCACCAttgaacaaataaacaaagaTCAAACACTACTTCCAAAT
ATACGGTTAGGCTACAGCATTTATGATAATTGCCGTAAAGTACCACAGGCTGTCAGAGCA
GCAGTCACACTTCTTAATGGAATAGATAATATGTCCAAGAACTATAAATGCACAGGATCA
TCTCCCATTGCTGCAATTGTTGGTGATGCTCGATCAACGCAATCCATTATTACGGGAAGA
ATTGCAGGACAATTCAGAATTCCAATGATTTTTCAGGTCAGCTACTCTTCTTCATGCTCA
TGTCTTAGCAACAAACTGGAGTTTCCCACCTTTTTCAGGACAATACCTAGTGATAGCTTT
CAAGCCAAAGCTATGGCCCAacttgtgaagcattttggatgGACTTGGGTTGGGTCTATT
GCAACTCAAGATGATTACGGACAATATTTAGTTCAGTTATTTAATGAACAGATTCAAAAT
TATGGTGTATGTCTTGCTTTTACTGAAGTAATTCCAAAAATTCCATCCAGACGTAAGATA
CTTCAGATTGTAGACACCATCAAAAGATCCACAGCCAAGGTTATTGCATTGTTTGCTGGT
GTAGGAGATATTATTTATTTAGCCAATGAAGTGGTGCGTCAGAATATTACTAGTATGCAG
TGGATAGCAAGTGAAACTTGGAGTACTGCAGCACTGCTagcaacaaaaacaaactttAGA
TCCTTTGGTGGAACAATAGGTTTTGCTTTCCGTAAAGCAGaaattccacagttcaaagaa
ttTCTTCTAAAGGTGCGTCCATCTTTAACCCCTCATAATTCTCTGGTAAATAGATTCTGG
GAAAGGATGTTTGGATGTACATTTAATTTATCAGATAACTCTACTAGACACAGTGCAGCT
ACAATTTCAAAATCAATATGTACAGGACAAGAAGACATAGAGGAAATAGATAGTGTATAT
AGTGATGTGTCACAGTTGAGAGTTTCGTATAATGTCTACAAAGCAGTGTATGCAATAGCT
CATGCACTTCATAATTTGGAAACCTGCGAACCTGACAAAGGACCATTTCTGAACAAAACT
TGCGCAAACATTTCACACTTTGAGCCATGGCAACTTCTCCATTATCTAAAAGAAGTTAAC
TTTACAAATGATTTCGGTGAAAAAGTACACTTTGACGAAAATGGTGATCCCATTGCATCA
TATGATATTATGAATTGGCAAATGGATGCAGATGGCTCTGTAAAAATTGTTACTGTTGGC
CTTTTTGATGCATCGGCAACCTCTGGGCAAGAGCTTTTAATTGATGAAGACAGTATTATT
TTTTGTGATGGGTCAACAAAGATTCCAAGATCTATATGCAGTGAAAATTGCCCTCCTGGT
ACAAGGAAAGCAGCACGAAAAGGACAACCAATGTGTTGTTTTGACTGTTTACAATGTGCT
GAGGGGGAAATCAGCAATCAGACAGATTCCGTACACTGTTTCACGTGTCCCATAGATTAT
TGGCCAAATCAAGAACACGATCAGTGTGTACTGAAGGAAATAGAATTTCTATCATTTGAA
GACATACTGGGCATTATTTTAACAACCATTGCATTGTTTGGAACTGGCATAACCATTGTA
ATGTTAGTTATTTTTATCCATTATCGAAATACTCCTGTTGTAAGAGCTAATAATGTAGAG
TTGagttttcttttgttaatttCATTAGTTTTGTGCTTTCTGTGTTCACTGACTTTCATT
GGCCAACCAACCACCTGGTCCTGTATATTACGACACACCGTGTTTGGAATTAGTTTTGCC
TTGTGTGTTTCCTGCATTCTTGGAAAAACAATTGTTGTGTTAATGGCATTTAGTGCTACA
CTTCCCAACAATAACATGATGAAATACTTTGGGCCTCTACAGCAAAGAGCCAGTGTTTTT
GCATGTACTTTTCTTCAAATTATAATATGCATTTTATGGCTTGCCATCTCACCTCCAGTT
CCAGTAAAGAATACAAAGTATCAAAGTGCAAAAATAATACTTGAATGTGATGTTGGCTCT
GCAACCGCATTCTGGTGTATGTTGGGATATATTGGCTTGCTGGCAGGTACTTCAATCATA
CTAGCATTTCTAGCACGGAAACTGCCAGACAACTTTAATGAAGCCAAGTTCATCACCTTT
AGTATGTTAACTTTTTCTGCAGTTTGGGTAACTTTCATTCCAGCTTACATTAGCTCACCT
GGAAAATATACAGTAGCTGttgaaatatttgcaattttGTCTTCCAGCTTTGGTCTGGCT
GCCTGTAATTTTGTTCCTAAATGCTACATTATTTTGATAAAACCAGATCAAAATACAAAA
AAACATCTGATGGGGAGAGCGGTTGCAGCCAGTACA
>Chiloscyllium_plagiosum---CM012968.1-59696862-59713567---7_exons---phobius-tmhmm
ATGTATTGGCAATTCGCTTTGATCATTCTGCATTTTATACTCGAGCCCCAGTTCAGAGCA
ACTGCTGTATGCAAACTGCAAGAACACTTTATTTCGCCTGGGCTGACGCAGGATAGCGAC
ATAATAATCAGGGGAATGTTCCCCCTCAGTTTATACGTTAATGTACCAGAGCTTCACTAC
AGAACAAAACCTAACCAGTTACGCTGCACAGGATTTGATTTCAGAGCCTTTCGCTGGTTA
CAGACGATGATCTTTACTATTGAAGAAATCAACAAGGACCCGACCATTTTGCCCAATACT
ACGCTGGGCTATAGGGTGTATGACACTTGTGATAGCTATGCTCTGAGAGCAGCTATGTCA
TTTCTGAGTGATGCTGGAGATGAAATGTCAAACAGCACGTGCCATGGAGCAGCGTCTGTT
GCAGGAATAATCGGGGAAGCCGGATCTCTTCAGTCCAGTATTATTGCAAGCTCAGCAGGA
CCGTTCCAAGTTCCCATTgtcaggtggattggccaagctaaattgcccatagtgttaggt
aaaGTCAGTTACTTCTCCACGTGTACCTGCCTGAGCGACAGGCGTAAATATCCCACATTT
TTCCGGACAGCGCCCAGCGATTATTTTCAGACCAAGGCTTTGGCACAACTTGTGAAACAC
TTTGGCTGGTCTTGGATTGGAACTCTTGCTAATGACGACGATTACGGGAGATTTGCGATC
CAGCAATTCATCGAACAGGTCACCGAGTTTGGCGCTTGTATCGCTTTCTCAGACATTCTG
CCGAAGATCTACAACGCAGAGAAAATATCTCAAATCGTGGCTGTGATGAAAAGATCATCA
GCCAAGGTTATTGTCGTGTTCAGCCCCGAGAGGGAAATGCTTCAGTTAGTTCAGGAGATC
GCTAGCCAAAATGTGACTGGGATCCAATGGCTTGCTAGTGAAGCCTGGATCACTGGTGCT
GTGCTTTATACCGAGCAATTCTTGCCCTATCTGGAAGGAGCGATTGGGTTTTCATTTCGC
AGAACAGAAATCCCTGGGCTTCGAGAATTCCTCCTCCGAGTGAAACCTTCTCCACACGAG
GGGGGTAGCTACACCAATGTGTTCTGGGAGGAACTGTTTGCATGTAACTTAAAACTACCT
GAAAATACCACCAAAGGTTCAATTACCAGAGCCCGTTTATGCACAGGATCTGAGAGTCTG
GAAGATACTGACACCATATATTCTGATATATCACAGCTCAGAGTTTCATACAACGTGTAC
AAAGGCGTTTATGCCATTGCCCACGCACTGAATCGCTTAAGCTTGTGTGAGAGCGGTAAT
GGGCCGTTTATAAACAGTAGCTGTGCGAGCATACATAACTTTAAACCATGGCAGCTCCTT
CATTACTTAAAGGAAGTCAGATTCACCGATCAGTTTGGAGGGGAAGTAGGATTTGATGAA
AACGGAGATGCAATTGCATCGTACGACATGATTAATTGTCAGAGAGGTACCAGTGGTAAG
GTGGAGTACGCCCAGGTGGGTCGTTTTGATTCCTTCGCAATCGCAGGGCAGGAACTTTCT
CTGAATGAACATTCCATCGTTTGGACTGGTGGCAAAACTCAGCCCCCTCAATCTGCGTGC
AGTGAAAGCTGCCCCCCTGGAACAAGAAAAGTGCCTCGAAGCGGCGAGCCGCTTTGTTGC
TTTGACTGTGTGGCTTGTACTGACGGGGAGATTAGTAATGAAACAGATTCAATAGAGTGC
ACAAAATGCTCTTCAGATGACTGGTCAAATGCCGAGAGAATCATGTGCATCCCAAGAGAA
ATCGAATATCTTTCCTTCGAAGATTCAGCAGGCATTATATTGACCGTAATTGCATTGCTA
GGAGCTTGTTTAACCGTCGCAGTTATGGCTATTTTTTTCCGACACAGGAACACTGCTATC
GTGAAAGCAAACAATTCCGAGTTGAGTTTTCTTCTCTTGAGCTCCCTCGTCATGTGCTTC
CTGTGCTCGCTGACATTTATTGGCCGGCCAACCTCCTGGTCCTGTGTACTGAGTCACACA
GCGTTTGGAATCATCTTCGTGCTCTGTATCTCTTGTATACTCGCTAAAACTGTGGTGGTG
CTGATGGCATTCAGAGCAACGCTCCCCAACAGCAACGTGATGAAGTGGTTTGGTGCCACT
CAACAGCGGACTGTCATCTTTCTCTGTACTTGCGTGCAGGTTGGGATCTGTGTCACGTGG
CTAGTCAGATTTCCGCCATTCCCTGTGAAAAATACCGCTTATCAAAATGATAAAATCATC
TTAGAATGTAATGTTGGCTCAGTGGCGGCTTTCTACAGTGTATTAGCTTATATTAGCATC
TTGTCTTGTATCTGTTTTGTGCTGGCCTTTCTAGCAAGGAAATTGCCTGACAAGTTCAAC
GAGGCGAAGTTTGTAACCTTCAGCATGTTGATTTTTTTCGCAGTATGGACAGCCTTTATT
CCCGCTTATGTCAGCTCACCAGGCAAATACACAGTCGTAGTGGAGATCTTTGCAATTTTG
TCGTCAAGCTTTGGCCTGCTTCTGTGTATTTTCACCCCGAAATGTGTCATAATTCTGCTG
AGGCCAGAGAAGAACACTAAAAAAATGCTCATGAATAAATAT
>Chiloscyllium_plagiosum---CM012968.1-59764889-59773455---6_exons---phobius-tmhmm
ATGATCAAAATGCGTCCTCATCCGTTTTGGATTCTTCTCTTATTTAACTCAATCGAAACT
TTGATTTCCAGAGTTGAACATTTCTGCAAACTTAGGGAAAAGTTCAGCCCCGGAGCATTC
AAAGGTGGAGATATTGTCCTGGGCGGTTTGTTCTCCTTACATCTAAAAACAACGACGGAT
TACAAGTCATTTCAAGACAAACCTTCGCCAGTACATTGCCTTCATTTCAGCCAAATGGGT
CTGCGTTTGGCCCAGACGATGGTCTTTACCatagaagaaataaacaggaatAACGAGTTG
CTTCCAAACACTACTCTGGGTTACAAGATCTTAGACAGCTGCGGCACACCGTCTCAGGGA
CTTAAAGGAGCCCTGACATTACTAAACGCACAGGATGAAACCGTTGCTAATTACGCATGT
GCTGAATTTCCATCCGTACCGGTCATTGTTGGAGATGGAGGATCATCGCAATCTGTGGTC
GTTGCAAGAATGGTGGCTCCGTTCAGCGTCAGCATGATTAGTTATTTTTCTTCCTGCAAT
TGTTTGAGTGATAAGCGtgaatttccaacatttttcagAACTATTCCTAGTGATTCTGTA
CAAATCAAAGCATTAGTCAAGCTTGTACGACATTTTAAATGGAATTGGGTTGGAGTTGTG
GCACAAGACAATGATTACGGTCGATTTGGAATGATGGCGTTTATTGAAGAGATTGCAAAA
TTTCAAACTTGTGttgcttttattgaattcatctcACCTGTTGGTACTGCAGAACGATTG
CCAGAAGTAATGGAGACAATTAAAAAATCATCTGCTAAAGTGGTCATAGTATTTTGTGCA
GAGAGGTTTACGGCTGGTTTGCTGAAAGAACTCACACTGAATAACATTACTGATATCCAG
CTAATAGCAAGTGAAGCCTGGGTCACATCAGTCCAACTATGGACAGCAGAAACTGTGAAG
TTGTTGTCTGGAACAATTGGATTTGGAATAAGGAGAGTGGAAATTCCAGGACTTAAAGAG
TTTCTATTGAATGTGCATCCTTCCAAAACACCGCACAACCCGTTTGTCGAAGAACTCTGG
CAAGACGTTTTTGGCTGCAGTGTAAAAATCTCAAAAGAAACGTTGGCTAGCAATAAATCA
TCATCTTCTTTGAAACCGTGTACAGGCTCAGAGAGTTTAGGGGCAATTAATACTGCATAC
AGTGATGTGTCTGAGTTAAGGGGTTCCTACAATGTTTACAAAGCTGTGTATGCTGTGgcc
catgcccttcataatctgcAATTGTGTGAAGATGGGAAAGGACCGTTTGCCAACAAAACC
TGTGGTAGCAAGTCAAATATTCtgccttggcagCTTTTGTACTACATAAAGCAGGTGAAA
TTCCTCAATAATTTTGGAGAAGAGATAAGCTTTGATAAGAACGGAGATCCCGTGGCTTCC
TATGATCTGATAAACTGGCAGAAGGGAGAAAATGGGACTGTGCGGTTTGTTCAGGTTGGT
TTTTATGATACAGCATTGCCAGTCGGAAAGGAACTCCAATTGGATAAAAGTCGAATTGTT
TGGCACCAAGTTTTGATCTATTCACAGCCACCAGTCTCAGTGTGCAGTAAAAGTTGCCTT
GCAGGGACAAGGAAAGCAGCTAAAACAAACCAACCCATTTGCTGCTTTGATTGTGTACCT
TGTGCTGAAGGAACGATTAGTAATCAAACAGATTCGATAGAGTGCTTCACCTGTCCGTTC
GAACAATGGTCCAATGGTCAACGAGATCAGTGCATTCCAAAAGACATTGAATTCCTGTCT
TTTAATGACAGCATGGGAATAACATTTTTGGCGGTATCTCTGTTTGGCGCTTTTATGTCC
GGGTCTGTTGCAGCTGTTTTCTTATATTTCAAAAACACTCCCATTGTAAGGGCCAACAAT
TCGGAACTAAGTTTCCTTCTTCTGATCTCGTTAATACTATGCTTTCTGTGCTCTGTTGCG
TTCATTGGACAGCCATCTCCGTGGTCATGTATGGTGCGGCATACTGTGTTTGGAATCAGT
TTTGTTCTATGTATTTCTTGTATTCTTAGTAAAACGCTGGTCGTCCTGATGGCATTTAAA
GCAACCCTTCCGGGCAGTGATGTGATGAAATGGTTCGGACACAAACAACAAAGGTCAATT
GTCTTTCTGTGTACATTGATTCAAGCCATAATATGCGTGATCTGGTTGGTGACATCTCCT
CCACTCCCATCTAAAAACGTCAAGTATCAAAGTGCAAAGATTATCCTTGAGTGTGACGTA
GGTTCTACAGTTGCCTTCTGCTTTGTGTTTGGTTACATCGGATTTTTGGCGGGCGCATGT
CTATTTTTAGCTTTTATGGCTCGAGCTTTACCAGACAAGTTCAATGAAGCTAAATTCATA
ACTTTCAGCATGCTCATATTTTTTGCAGTTTGGGTAACATTTATCCCCGCTTACGTAAGC
ACACCCGGAAAATACACTGTGGCTGTagaaatatttgcaattttaGCATCAAGTTTTGGG
TTGCTGAGTTGCATCTTTGCTCCGAAATGTTACATTATCTTGTTAAAACCGGAAGAGAAT
ACTAAAAAACATTTGATGTGTAAA
>Chiloscyllium_plagiosum---CM012968.1-59785814-59800296---6_exons---phobius-tmhmm
ATGCACTTTAATACCATATTGGGAATTTGGTTGCTAATATTTTTCGAAGAAGGAAGTTCT
GAAGGTGAATCATCCTGTAGACTACAAGATAAGTTCATCACTCGGGGATTGATGAAGGAT
GGGGACGTCGTCCTTGGTGGGTTATTCATTGTCCATTTTAGAACAACATTGCTGAATAAT
TCATTACAGACAAAACCGGGAGAGGTGCGCTGCCGAGAGTTCAATCTCCGTGGTTTGCGC
TGGGTCCAAACTATGATCTTCACCATTGACGAAATAAATAGGGACCCAGATCTTCTTCCG
AACACTACGTTAGGTTACAAGATTGTGGATAGTTGTGACGTCTCCTCCGAAGCACTTAAA
GGAGCTTTCGAGATATTGAATGGAGGTGAACGAGCATCTTCACACGCAATCTGTTCTGGT
TTTTCTTCCGTGCCTATTATAATCGGAGATGCGGGATCTTCACGATCTGCCGCAGTTTCA
AGAATTTTGGAGCTCTTTGACATTCCTTTGATCAGTTACTTTGCTTCCTGTGCCTGTCTG
AGCGACAGAAAAAACTTCCCAACATTTTTCAGAACAGTACCCAGTGACGCCGTTCAAATC
AAAGCCTTGCTGAGACTCGtaaattatttcaaatggaactggattgGTGTTGTTGCGGTT
GACAGCGATTACGGCCGGTTTGCTATTCAATCATTCGCTGAGGAAATCTGGAACTCTAAT
GTCTGCATTGCCTATACAGAATTCATCTCTTCGGGTGGAGCCAGTGACAGAATGTCAAAG
ATTGTAGATACGATCAGACAATCCTCTGCAAAAGTGATCATATTAGTTTGTGGAGAAAGC
GACACTTTCGCTTTAATTAAAGAACTCAGAAAACGAAACATCACAAACTTGCAGTTGGTA
GCAAGTGAAGCCTGGGTTACCTCGTCCCTGATTTGGACAAAGGAAAGTCAGGACATTTTG
ACTGGTACAATTGGTTTTGGAATCAGGAAAGCGGAGATTCCAGGACTTAGAGAATTTTTA
GTTAACTTTCATCCTTCTACATCACCAGACAATCCGTTTGTACAGGAATTTTGGGAAGAG
GTTTTCGGTTGCAAAATAAGGCCAAGTGACAGAACCTCAGCACAAAATGAGTCGCAATTT
TCGACCAAACTGTGCACCGGAACAGAGGACTTGAACTTAACTCAGAACGTCTACACTGAT
GTGTCACAATTAAGGATTTCATACAATGTTTACAAAGCGGTTTATGCTGTAGCATACGCC
CTTCATAATTTACAATCCTGCATAAATGGAAAAGGCCCTTTTATAAACAAATCCTGTGGA
CAAAGATCAAATATCATACCATGGCAGCTTTTGCATTATCTGAAAGAAGTGAAGTTTATG
AATAAATTTGGTGAAGAAGTAAGCTTTGACAGTAATGGAGATCCAATAGCTTCATATGAC
CTGATAAACTGGCAGAGGAGTGCTGATGGATCCGTTAAGTTTGTAAAGGTTGGTTTTTAT
GATGCAGCGCTACCAGAAGGAGAAAAGCTTGTGTTGGATGAACGCATCATCGTCTGGCAT
GGACATCAAAGtttgGTACCAGTGTCAGTCTGTAATGACAACTGCCCAACAGGTACAAGA
AAAGCAACTCGAAGGGGTGAGCCTATTTGCTGCTTTGATTGTTTACCATGTGCTGATGGG
GAAATTAGTAATAAAACAGATTCTATTGAATGCTTGAAGTGTTCATTCGATTACTGGTCA
AACGACAATAGAAATGAATGCATTCCAAAGAAAAATGAATATGTTTCCTTTCAGGATGGA
ATTGGAATAGCACTGACTGTGACTTCACTGCTTGGAGCTTGTATCACAGTGGCTGTTGCA
GCTGTATTCTTGCATTTCATAAATACTCCCATTGTAAAGGCCAACAATTTGGAACTAAGT
TTCCTTCTACTAATGTCATTGATACTATGCTTTCTGTGCTCCATTGCATTCATTGGACAG
CCATCACCATGGTTATGTATGGTGCGGCATACTGTGTTTGGAATCAGCTTTGCTCTATGT
ATTTCGTGTATTATAAGTAAAACCCTGGTAGTCCTTATGGCATTTAAATCAACCCTTCCG
GGCAATGATGTGATGAAATGGTTCGGACCCAAACAACAAAGATCAATAGTTTTTCTTTCT
ACATTAATTCAACTGATAATATGTGTGCTGTGGTTGGTGATCTCTCCTCCAGTGCCAGCT
AAAAACACCAGGTATCAAAGTGCAAAGGTTATTCTTGAATGTAGTTTGGGATCTTCAATT
GCTTTCTGCTGTGTTTTTGGTTACATCGGGCTCTTGGCtggtttttgtttaattttagct
tTCTTGGCCCGAGCGTTACCAGACAAATTTAATGAAGCTAAGTTTATAACTTTTAGCATG
CTCACTTTCTTTGCAGTGTGGTTAACTTTTATCCCTGCTTATGTAAGCACCCATGGAAAA
TATACGGTAGCGGTGGAAGTGTTTGCAATTTTAACATCGAGCTTTGGGCTGCTAATCTGT
ATATTTGCTCCAAAATGTTACATTATCTTATTAAAACCAGAAGAAAACACGAGAAAACAC
TTGACCGCCAAG
>Chiloscyllium_plagiosum---CM012968.1-63741232-63756948---6_exons---phobius-tmhmm
ATGATTTTTGCTATTGAAGAGATAAATAGAAGTACAAAGCTACTTCCTAATGTCACACTG
GGGTACCAGATTTATGACGGCTGCAGTAGTGAAACCCAGTCAGTAAAAGCAGTCATGGCA
CTCATCAGTACCCAGAATGAAACCAGACCTGATTTCAACTGCACAGTCAATTCAAAAGTC
CCTGCTATATTTGCCGATGCTGGATTTGTCAGGTCACTGGCAGAAACAATGCTCACTGGT
CCTTTTGGAATCTCAACGGCGAAGAAATGTGCATTTAAAACCTTACCAAATAGGTTGATA
ATCAATCTGCAAGTATTTTCCAAAGGCAGGCAGATCAGTTTCACTGCCATGTGTCAATGC
TTCGGTGATCATGAATTCCCCACACTTTTTGAAACCGTGCCCAGCGATTCGCACCAAATC
GCAGCCATAACCACTCTGGTGAAGCATTTTGGTTGGAATTGGGTTGGGTTAATTCGGAGC
AGTTCCACATATATAACGATGGAATCTGAAACGATCCTTAGTCTGCTTGAAAAAATGGGG
ATTTGTACTGCCTTTCAAGAATCATTCTCTGATACAGACTCTAAGGACAAAATTCAGCAA
ATTGTGAAGCGGATCAAAGAGGCCACCACAAAGATCATTATCGCCTTTGCTACCCTAACA
GAAATGGAAGTCTTACTTCAAGAGGTGGTTCGTCAGAATCTGACTGGTATACAGTGGATT
GCGAGTGACTCTTGGGTCACAGCTCCTATTCTGTCTCCAGAAGAAAATGCTCGATTCCTT
GTTGGAACACTGGGATTTATCATCCCGAAGGCAGACATACCGGGCTTAAAGGAGTTCCTG
CTTCAAGTCAACCCGAACCAATCGCCTGCAAATCCTTTGATTAATGAATTTTGGGAGAAA
ACCTTCCATTGCTCCATGCAAAAACTGCAAAATGGAACTCAGTGCAACCCAGAATCTCAC
GTTCAGCAATGTACTGGGAATGAGCTTCTAGAAACAATTGACAACGCGTACACGTATGCT
TCCCAATTGCGAAGTTCTTACCGTTTGTATAGAGCAGTATATGTCATTGCACATGCCCTA
CACAATATCTTCTCTTGTGGAAATGACAGCTGCCTCAACATGTCAGATATTCAACCATGG
CAGctACTGAATTATTTGGGTACCTTGCAGTCCACAGACATGAAAGACACTGACATACAT
TCTCACCAAGATGAGAATTGGATCCAGAGATATGAGCTGGTAAACAGGCAAATAAGTGAC
AGTGGCGACGTTAACATGGTGAAAGTTGGGAAGTATGACGCATCAGAATCTATCGGCCAC
GAGCTGAAGATAAGTGAAAAAGATATTGTTTGGAGCGGCACTGGACAGAAGGTCCCACAA
GGAACATGTTCTGAGAGCTGCCCACCTGGTACAAGGAAAGCAATGAGACCTGGAGAGCCC
GTTTGTTGCTTTGACTGTGTAGAATGCCACGATGCTGATATTAGTAACACAACAGATGCA
GTATTCTGTATGAGGTGTCCACTGGAATACTGGCCGAATCAATACAGAAATGAATGCTTA
CCGAAGGAGATTGAATTTCTTTCCTTTCAAGACAGTATAGGTGTGGCTTTGACTACCTTC
ACAGGAGGCGGAGCCTGTTTAACAGTAGCAATGGCTTTCATTTTCTTTAAGTACAGACAC
ACACCGCTTGTCCGGGCTAATAATTCTGAACTGAGTTTCTTCTTGCTGTTATCCTTGTTT
CTCTGCTTCCTGAGTGCTCTGACATTTATCGCACACCCATCCCCCTGGTCTTGCGGACTG
CGTTACACGATATTTGGTGTGACCTTTGCTCTATGCCTCTCGAGTATTCTGGGAAAAACA
ATGGTTGTACTGTTGGCCTTTAAGACTCTAGCTCCCAACACGCACTTTGTGAAATGGTTC
AATCCCAAATGCCAGCGAATATTTGTTTTAATCCTGACCTCGGTTCAGTGTGTAATTTGT
ATTCTCTGGATCATACTGTCTCCCCCTTATACCTTCAAAAGTTTGAAGTACTATCAAAAT
GTCATAAGCTTGGAATGTATAGTAGGATCCATCCcttatttttgtattgttttcaCCTAC
ATTTTCTTTTTGGCAGGTGTAACTTTGGTTCTTGCATTTTTGGCTCGAAAACTTCCAGAC
AGCTTCAACGAAGCTACACACATAACTTTTAGCCTTCTGGTCTTCTTTGCAGTTTGGATC
ACCTTATTCCCTGTTTATATATGCTCCCCGGAAAAATATGCTGCTGCTGTACATGCATTT
GCTATTTTATCATCTTGCTATGGCCTGTTACTGTGTATCTTTGCCCCCAAGTGTTACATT
ATCCTACTGAAACCTGAAAAGAACACACGAAAGAGGCTCATGACCTTCTCATCTAAT
>Chiloscyllium_plagiosum---CM012968.1-63770306-63783276---5_exons---phobius-tmhmm
ATGATTtattttttctgtttgtttcacagTTTTGACTTGACGCAGTTTCAGTTTGCCCAG
ACCATGATCTACACCATCGAGGAAATAAACAAGAACCAGACTCTGATACCGAATATTAAA
CTTGGCTACCAGATTCACGATGGCTGTGGGGACCCAGCCATGTCGACCAAAATCACCACC
CTCCTCATCAGTGGGCAGGAAGAAATCCTCGCTGACCCAAAGTGCAAAACAACCTCCAAC
ATCCCAGCAATTGTTACAGATGCCGAATCCATGCAATCTGTAGCTGTCGCAAGAGTCATT
ACTCCCTTCAATGTCACAATGTTCAGCTATTCTGCTGCTTATGATTATCTCAACAACATG
TACGAATTCCCTACATTTTTCCGAACCATTCCAAACGACTACCACCAAGTGGATGGTTTA
GCTCAACTCGTCAAGTACTTTGGATGGAACTGGATCGGTACAATAAGGAGCAACTCCACC
TACGGCGACTTGGCAATGGACGAGATTATCAAAGCTATGGAGAGTTTAGGTATTTGTATC
GCTTTTTCCGAAGCCGTTCACAAAACAGACTCAAAAGAGAAGTTACAGAATCTCATCGAA
ATCATCAAAGAGGCCACCACAAAGATCATTGTTGCCTTCGTTGCTCAAGCAGATATGGCA
GTCCTTTTGCAAGAAATTGTCCGGCAGAACGTGACGGGAATCCAGTGGATAGGGAGTGAG
TCTTGGATCACGATGCCAGGCATCTCCCCCAAAAAAGATGTAAGATTcctggctgggaca
gtgggtTTCGCTGTCCCGAAGGCCAAACTGCCGGGGCTAAAGGAATTTCTCCTTGAAGTT
CACCCGTCGAAATACCCCAGAAATGTATTTGTGTCTGAGTTTTGGGAAACCACATTTGAA
TGTGTCTGGCAAAAACCAGATAACCTCACTCAGACTGACAGTGACTCTGAAGTCAAGTTC
TGCACTGGAGATGAAAAGTTGGAAGAAGTAGATAATCAATACACTGATACATCACAACTG
AGAATTGCTTATAATGTATACAAAGCCGTGTATGCAATAGCACATTCCCTAAATAACATG
CTGTCAAAAACAAATTTTACCTTTACACAACTTGACCTTTGGGAGCTGCTTCATTATATG
TATGCTGTGAATTTTACAGCACGGAATGGAGAAAGTATATACTTTGACCCAAACTTAGAT
ACAGTCCCATTATATGAGTTGGTAAATTGGCAGATGAATTCTGAAGGTGTTGCTCATGTA
ATGACAATTGGACATTATGATGGACTTGTACCTTTTGACAAAAGGCTctatttaaacaaa
gaaaatattaTTTGGATAAATGGGAAAAAGGAGGTTCCCCGAGGAGTTTGTTCTGACAGT
TGTCTTCCTGGCACATGGAAAACCGTCAAAAAAGAAATGCCCTTGTGTTGTTTTACCTGT
ATACCGTGCTCCGATGGTGAGATCAGCAACGTGACAGACTCAGTATCTTGCTTAAAATGC
CCATCAGAATACTGGTCCAATCAGTTCAAAACCCAGTGTGTGCCAAAGAAGATTGAATTC
CTTTCTTTTGATGACGAGATGGGAAGTTCACTCCTGACCCTGGCAGTGATTGGAGCCTGT
TTGACAGTGGCTACAGCTATCATCTTTTATAAGCACAGGCAGACACCTCTTGTCAAAGCC
AATAATTCAGAGTTGAGCTTCCTTCTTCTATTTGCCCTAACACTTTGCTTCCTCTGTTCT
TTGGCCTTTGTTGACCGGCCGTCTGTGTGGTCCTGCATGTTGCGCCACACTGTGTTCAGT
ATTACTTTTGTTCTTTGTCTCTCTTGCATTTTGGGGAAAACACTGGTTGTGTTGATGGCT
TTCAAAACCAGACTTCCCAACAATAAAAAGATCCAATGGTTTAGTCCAATGCATCaaaga
ttgaatgtttgtgcccTCACATCTGTCCAAACTATAATTTGTATTATTTGGCTAACCACT
TCACCTCCTTTCCCTGTGAACAGCACAAAGTACTACAAGACTATAATTATACTGGAATGC
AATGTTGGGTCCATGGTGTATTTCTGTTGTGTATTCAGTTATATCGGTGCTCTGGCATGT
GTATGCTGTGGGCTCGCATTTTTAGCTAGAAAACTGCCAGACAACTTCAATGAGGCAACT
TTTATAACCTTCAGCATGCTCATATTTTGTGCAGTGTGGATAACGTTTATCCCAGCATAT
GTCAGCTCCCCTGGAAAGTACACGGTGGCAGTAGAGGTTTTTGCCATTCTGGCATCAAGC
TTTGGTCTGCTGTTCTGCATTTTCGCTCCCAAATGTTATATCATCTTACTTCAAccagaa
aaaaacacaaagaaatatTTAATGCGTAGATCCCgggcaaaacaaaat
>Chiloscyllium_plagiosum---CM012968.1-64121535-64128644---5_exons---phobius-tmhmm
ATGTTCTGCAATGCCTGCGTTAATGTTCACACCTTTTCTGTATTGTGTAGTTTTCACTTA
TCAAGCTTCCGCCTGATGCTGACCATGATATATGCCATTGAGGAAATAAATCGCAATAAA
AACTTGCTTCCGAATACAACTCTGGGATATAAAATCTATGATGATTGCTCGTCATCCGCG
GTTGCGTCCAAAGCTGCGCTCGCTCTGGTCACCAGTGAAGAACAACGAATGAATTTCACT
CAATGTGAAGCTTCCAACGTAGCGGCCATTGTTGGCTGTGACATCTCCACATCTTCAATC
GTGGCGGCAAGGGTAATCGGACCTCTTGGCATTCCCATGGTCAGCTACTACTCGACATGT
TCCTGTCTCAGCGATAAGCAAGAATATCCCACGTTTTTTAGAACGATACCAAGTGATAAC
TATCAATCGAAACTTCTCGCTGAATTGGTGAAAACCTTCGGCTGGAAATGGATTGGCACA
ATTAGAAGTAACATCGATTACGGTAATTTTGGAATGCAAGCATTCGTCGAACAGGTCCGT
AAAACCGGCGTTTGCATCGCCTACTCTGAATCATTTTACAGGACCGACCCAGCTGAGAAA
ATCAGCAAAATAGTGCAGGTGATCAAACAGGCCACCACAAAAGTCGTGGTAGCTTTTGTT
GATACTGGAGATATGCGAGTTTTACTTCAGGAAATTTGGCGTCAAAACGTAACAGGCATA
CAGTGGATTGGGAGTGAAGGATGGGTTACGGAACAATTACTCCCGCCTGAAGAAAGTGCA
AGATTTCTGACTGGGACAATCGGCGTAGCAACCCCGAGAACAGAGATAGCTGAGCTCAGA
GATTATCTCCTTAAAGTGCATCCCTCTAAATTTGGTGGGAGCATTTTGGTGAAGGAGTTT
TGGGAGAAGGTATTTGCGTGCAATTTGACAAAGCACAGCAGTGTTGCATTTCGAATGCGG
CAGTGCACCGGAATGGAACAGTTGGATGGGTTAGAAAATGCTTACCTTCCAGCGATAATG
GACGGAAGTTCCTACCATGTGTACAAAGCGGTCTATGCTGTCGCTCATGCACTTGACGAT
ATGCTAAACTGTGAAGAAGGCTATGGTCCATTTAGGAATAATACATGTGCTCACATTTCA
AACTTTGAACCCTGGCAGCTACTCCATTACCTCTACACAGTAAATTTCACAACTCGGACT
GGAGAAATCGTGCATTTTGATAGAAATGGTGATCCGATCCCTACGTACGAAGTAATTAAC
TTGAAAAAGAATTTGGAGGGTGCTCTTGAAATTGTAAACATTGGTTATTATGATGGTTCG
GCACCATTAGGATATCGGCTTCTCTTGAATATGGACGAAATCTTGTGGAGTGGTATTGGA
AACATGATTCCAAGTGCCCTCTGTTCAGAACCTTGTCCTCCCGGAACAAGAAAGGTCAGC
AGGAAAGGTCAGCCAATATGTTGTTATGACTGCGCAGAGTGCGCCGATGGTGAGATCAGC
AACGCCACAGATTCCACTGATTGTATGAAATGCCCTTTGGAATACTGGTCCAATCAACAA
AAAGAACGATGTGTTCCCAAAAAGATTGAATTTCTTTCCTTCCAAGAAGTTCTGGGCTAT
GTCTTAGTGGCACTTACATTAGTGGGCATGTGCCTCGCACTGGGTACAGCTGCTGTATTC
TACCAGTATCGGGAAACTCCTATCGTTCGAGCGAACAATTCGGAGCTGAGTTTCCTCCTT
CTCTTTGCCCTAACGCTTTGCTTCCTGTGCTCACTTACCTTCATTGGGAAACCGACCGGA
TGGTCCTGCATGTTGCGGCGAACTGCGTTTGGGATTGTATTTGTTCTCTGTATTTCCTGT
ATTTTGGGGAAAACCGTTCTTGTTGTGATCGCTTTTAAAGCAACTCTTCCCAACAACAAC
TTGATGAACTGGTTTGGACCCATGCAGCAACGGTTAGGCGTGTTCGTTCTTACATTTCTT
CAAGGTTTAGTTTGCACAATCTGGCTCATTGTATCACCTCCTTATCCACTGAAAAACGCG
ACCTATTATAGAGATATCATTATTTTGGAATGTGACGTGGGCTCTTTAAAAGCCTTTTAT
TTTGTATCCGGCTATATTGGTCTTCTCTGCACTGTATGCTTCCTGTTAGCTTTTCTTGCC
CGGAAACTTCCAGATAATTTCAATGACGCGAAGTATATAACTTTCAGTATGCTGATCTTC
TGTGCTGTTTGGATCACTTTTATTCCGGCTTATGTCAGCTCTCCTGGAAAGTACACGGTG
GCTGTCGAAGTGTTTGCTATTTGGGCGTCGAGTTTTGGTTTACTTGTCTGCATTTTTGCT
CCAAAATGTTATATTATCTTAGTGAAACCGGAGAATAACACAAAGAAAAACATGATGGGC
AGAGGGTCTTCACAG
>Chiloscyllium_plagiosum---CM012968.1-64154072-64163180---5_exons---phobius-tmhmm
ATGCAGACTATGATATTTGCTATCGATGAAATAAATCGGAGCAAAACTCTACTTCCGAAT
ACCACTCTGGGATATAAAATCTACGATGACTGCTCGTCCTCAGCGATTGCATCGAAAGCA
GCGCTGGCTTTGGTGAATGGAGAGCAAGAACTAATTGAGTACCCTGAATGTAAAGGTTCC
TCCAATGTCGCAGCTATTATTGGATGTGATATATCCACGTCCTCCATTGCAGCCGCAAGG
GCAGTTGGTTCTTTCGGAATTCCGATGGTTAGTTACTTCTCCACTTGTTCGTGCCTCAGT
GACAAACAAGAATACCCGACATTCTTCAGAACCATCCCAAGTGACGATTATCAGTCCAAA
CTTCTCGCTGTACTAGTGAAAACGTTCGGTTGGAATTGGATTGGGACAATTCGAAGTAAC
ACCGACTATGGGAATTTTGGAATGCGAGCATTTATCGAAGAAGCCCAAAACTTTGGGGTG
TGCATTGCGTACTCTGAATTGTTTTATCGAACGGACCCTGCAGACAAGGTCACCAAAATA
GTGCGGGTGATCAAACAGGCGACCACAAAAGTCTTGGTGGGGTTCTTACATCCTGGAGAG
ATGCGAATATTACTTAAGGAATTTTTGCGTCAAAATGTAACTGGGATACAATGGATTGGG
AGTGAAGGGTGGGTTACAGAAGATTTGCTCCCCCCTGAAGAAAGAGCGAGATTTCTGGTT
GGGACGATTGGTTTAGCAACCCGAAGAACAGAAATAGACGGACTCAGAGATTATCTTCTA
AAAATTCATCCTTCCAGGTTCCCTGACAGCATTTTCGTGAATAAATTTTGGGAAGCTGCA
TTCACGTGCTCTTTAAAGGCTGACAATGTGACAGAGCAATTCCAAATGCAGCAATGCACG
GGAAAAGAACAGCTGGATGAAATAAAAAACGCCTACCTTCCAGCGATAATGGACGGAAGT
TCCTACCATGTGTACAAAGCGGTCTATGCTGTCGCTCATGCACTTGACGATATGCTAAAC
TGTGAAGAAGGCTATGGCCCCTTTATGAACAATACATGCGCTCACATTTCAAACTTTGAA
CCCTGGCAGCTGCTGCATTACCTACACTCGGTAAATTTTACAGATCGGACTGGAGAAGTT
GTGTACTTTGATGCAAATGGTGATCCAGTCCCAACGTATGAAgtaataaatttgcaaatg
actttGAAGGGTACAGTTGAAATTGTAAACGTTGGATATTATGATGGCACGGCTCCTTTA
GGGCAAGAACTTGCCCTGAACGTTGGGGATATCGTGTGGAGCACCGTTGACAATCAGATT
CCACGTGCGCTTTGCTCAGAACCTTGTCCTCCCGGAACAAGAAAGGTCAGCCGGAAAGGT
CAGCCAATATGTTGTTTTGACTGCGCAGAGTGCGCCGATGGTGAGATCAGCAACGCCACA
GATTCCACTGATTGTATGAAATGTCCTTTGGAATATTGGTCCAATGATCAAAAAGATCGA
TGTGTTCCCAAAAAGATTGAATTTCTTTCCTTCCAAGAAGTTTTGGGCTATGTCTTAGTG
GCACTTGCTTTAGTGGGCGTGTGCCTCGCATTGGGTACagctgctgtattcttccagtaT
CGGGAAACACCTATCGTTCGAGCGAACAATTCGGAGCTGAGCTTCCTCCTTCTCTTTGCC
CTAACGCTTTGCTTCCTGTGCTCACTTACCTTCATTGGGAAACCGACCGGATGGTCCTGC
ATGTTGCGGCGAACTGCGTTTGGAATTGTATTTGTTCTCTGTATTTCCTGTATTTTGGGG
AAAACAGTTCTTGTTGTGATCGCTTTTAAAGCAACTCTTCCCAACAACAACTTGATGAAC
TGGTTTGGACCCATGCAGCAACGGTTAGGCGTGTTCGTTCTTACATTTCTTCAAGGTTTA
GTTTGCACAATCTGGCTCATTGTATCACCTCCTTATCCACTGAAAAACGCGACCTATTAT
AGAGATATCATTATTTTGGAATGTGACGTGGGCTCTTTAAAAGCCTTTTATTTTGTATCC
AGTTATATTGGTCTTCTATCCACGGTATGCTTCCTGTTAGCTTTTCTTGCCCGGAAACTT
CCAGATAATTTCAATGACGCGAAGTATATAACTTTCAGTATGCTGATCTTCTGTGCTGTT
TGGATCACTTTTATTCCGGCTTATGTCAGCTCTCCTGGAAAGTACACGGTGGCTGTCGAA
GTGTTTGCTATTTGGGCGTCGAGTTTTGGTTTACTTGTCTGTATTTTTGCTCCAAAATGT
TATATTATCTTAGTGAAACCAGAGAATAACACAAAGAAAAACATGATGGGCAGAGGGTCT
TCACAG
>Chiloscyllium_plagiosum---CM012968.1-64200114-64206476---6_exons---phobius-tmhmm
ATGATATTTGCTATTGAAGAAATAAACCAGAGCAAAACTCTACTTCCGAATATCACCCTA
GGATATGAGATCTACGATGACTGCTCGATCTCCGCGATAGCGGCCAAAGCAGCTCTGGCT
TTGGTGAATGGAGAGCAAGAATTAATTGAGTACCCTGAATgtaaaggttcctcaaatgtg
gCAGCAATTATTGGCTGTGATATATCCACGTCCTCCATGACAGTCGCAAGAACGGTTGGA
ACGTTCGGAATTCCAATGGTTAGTCATTTTTCCACTTGCCCCTGCCTGAGCGATAAGCAA
GAATACCCGACTTTCTTCAGAACTATACCAAGCGATAAAGATCAGTCCAAACTTCTCGCT
GAACTCGTGAAAACATTTGGCTGGAATTGGATTGGGACAATCAGAAGCAACACAGATTAT
GGGAATTTTGCGATGAGAACATTTATCGAAGAGGCCCAAAACGTTGGTGTTTGCATGGCC
TATTCTGAATCGTTTTACAGAACCGATCCCGCCGAGAAAATCAGCAAAGTAGTGCAGGTG
ATGAAAGAGGCGACCACAAAAGTTGTGATTGGATTTGTGCATAGCGGAGACATGAGAGTG
TTAATTAAGGAGATTTTGCGCCAAAATGTAACGGGGTTACAGTGGATTGGAAGTGAAGGC
TGGCTTACAGAAGATATATTGCCACCTGAAGACAAAGCAAGGTTTCTCATTGGGGCCATT
GGTCTAACAACTCCTTGGACAGAAATAGCCGGCCTCAGAGATTATCTTCTAAAAATTCAT
CCTTCTAAGTTTCCCGACGACACTTTTGTGAAGACATTTTGGGAAACCCTATTCTCGTGC
TCTTTAACGACGGGCCAGGCGACAAAGACTGGAAATTCCACATTTCAAGTCCAGCCATGC
ACAGGGAATGAGCATTTAGATGGATTAGAAAATGGCTACCTTCCAGCGATAATGGACGGA
AGTTCCTACCGTGTGTACAAAGCGGTCTATGCTGTCGCTCATGCACTTGACGATATGCTA
AACTGTGAAGAAGACAATGGCCCGTTTATGAATAATACTTGTGCTCACATTTCAAGCTTT
GAACCCTGGCAGCTGCTGCATTACCTAGACTCGGTAAACTTCACTGCTAACACTGAGGAA
ATCGTGTATTTTGACGAAAATGGTGATCCAGTCCCAGCGTATGACTTcataaatttacaa
atgaatttGAAAGGTTCACTTGAAATTGTGAAAATTGGATATTATGATGGTTCAGCGCCG
GAGGGACATAAACTTGTCCTGAATATCGGAGATATCATCTGGAGCTCCGCTGAAAAGCAG
ATTCCACGTGCCCTTTGCTCAGAACCTTGTCCTCCCGGAACAAGAAAGGTCAGCAGGCAA
GGTCAGCCAATATGTTGTTTTGACTGCGCAGAGTGTGCCGATGGTGAGATCAGCAACATC
ACAGATTCCACCAATTGCATGAAGTGCCCTTTGGAATACTGGTCGAATCAACATAAAGAT
CGATGTGTTCCCAAAAAGATTGAATTTCTTTCCTACCAAGAAGTTCTGGGCTATGTTTTA
GTGGCACTTACATTAGTGGGCGTGTGCCTCGCACTGGGTACAGCTGCTGTATTCTACCGG
TATCGGGAAACTCCTATCGTTCGAGCGAACAATTCGGAGCTGAGCTTCCTCCTTCTCTTT
GCCCTAACGCTTTGCTTCCTGTGCTCACTTATCTTCATTGGAAAACCGACCGGATGGTCC
TGCATGTTGCGGCGGACTGCGTTTGGGATTGTATTTGTTCTCTGTATTTCCTGTATTTTG
GGGAAAACCGTTCTTGTTGTGATCGCTTTTAAAGCAACTCTTCCCAACAACAACTTGATG
AACTGGTTTGGACCCATGCAGCAACGGCTAAGTGTGTTTGTTCTTACATTTCTTCAAGGT
TTAGTTTGCACAATCTGGCTCATTGTATCACCTCCTTATCCACTGAAAAACGCGACCTAT
TATAGAGATATCATTATTTTGGAATGTGACGTGGGCTCTTTAAAAGCCTTTTATTTTGTA
TCCAGCTATATTGGTCTTCTCTGCACTGTATGCTTCCTGTTAGCTTTTCTTGCCCGGAAA
CTTCCAGATAATTTCAATGACGCGAAGTATATAACTTTCAGTATGCTGATCTTCTGTGCT
GTTTGGATGACTTTTATTCCGGCTTATGTCAGCTCTCCTGGAAAGTACACGGTGGCTGTC
GAAGTGTTTGCTATTTGGGCGTCGAGTTTTGGTTTACTTGTCTGCATTTTTGCTCCGAAA
TGTTATATTATCTTAGTGAAACCAGAGAATAACACAAAGAAAAACATGATGGCC
>Chiloscyllium_plagiosum---CM012968.1-64242945-64250092---5_exons---phobius-tmhmm
ATGCAGACCATGATATTTGCTATTGAAGAAATAAATCGAAGCAAATCTCTACTTCCGAAT
ATCACTTTGGGATATGTGATCTACGATGACTGCTCGATCTCCGCGATAGCGTCGAAAGCA
GCGCTGGCTTTGGTGAATGGAGAGCAAGAATTAATTGAGCACCCTGAATgtaaaggttcc
tcaaatgtggCAGCAATTATTGGCTGTACTATATCCACGTCCTCCATTGCAGCCGCAAGG
[truncated: 984,921 more chars]
