# Supplementary material for: Ancient and Nonuniform Loss of Olfactory Receptor Expression Renders the Shark Nose a De Facto Vomeronasal Organ
Source: Mol Biol Evol. 2023 Mar 27;40(4):msad076. doi: 10.1093/molbev/msad076 (PMC10116579; doi:10.1093/molbev/msad076)
Supplement: msad076_Supplementary_Data [file msad076_supplementary_data.zip › Supplementary file S4 Database TAAR genes.txt]

>Sc-Taar1a_sf32353
MNTSLRNTEMVEFCYEFVHGTSCANATRSHGVRAALYAFGAVAILVTIFGNMLVIISISHFKQLHTPTNYLILSLAIADFSLGCMVMPYSLMRSIENCWYLGELFCKLQASFDFMLCAASIFHLCFISVDRYYAVCDPLKYKTRITLQIVLIMIFLSWILSAFVGFGMICLELNLIEIRDFYYNNIYCYGGCILVMGKLCSVIYSLISFYFPGFIMLCIYTKIYHVATKQARAINDITRQIQTIKDCKTVTSQTSERKAAKTLGIVVGVFLICWSPYFTCNFIDPFIEHSTPPIMFDLFFWLGYLNSAFNPVIYAFFYSWFRKALKIVLTFKIFSTDSSRINLF
>Sc-Taar2_sf155079
MNLADLENSEDVQYCFEFINTSCPRVTRSTAANATMYIFITISILITIFGNLTVIISVLHFKQLQTSTNCLLLSLAVVDFLVGFIVLPYSMVKSVETCWYFGEMFCKVHSIIDIVLTVVSIYTLCFIAIDRYYAMCDPLLHPIKITLPVTIVTVILIWLFATFYGFSVFLLDFSKKSVDDYIAIKSCEGSCIAYHKFEGHVDALIVFFIPIFIILGIYVKIFFVARCKCDRKIGSLPNNSKHTVENIKILDKKEQIVIRNQDILIGIFTFSWLPFYVNSILNPYFNFLIPSSLDSVFAWFGFFNCALNPLLYAFLYPWFRKTLKLILSCQIFHPGSSTIIFFSE
>Cm-Taar2a_AAVX01045569
MNSINLENSEDLQYCFEFNMSCPKSIRSTTTTVTMYIFITISIVITILGNSVVMISILHFKQLQTPTNYLVLSLAFVDFLMGFFVLPFSMVRSVETCWYFGDTFCDIHSTLDVVLTTVSIYNLCFIAIDRYYAVCEPLLYSIKMTLPMTALIITLNWLFAIIYGSCVFLSEFTKKASGHYRTTISCKGSCIEYRFGGHMDALIVLFIPTFIILGIYLKIYFVQRKHARKIGNMPNNINSKEEINVRVLQTKEKTAAKNQGVVMGIFVLSWLPFYLSSIINPYLNFATPPILFEAFTWFGFFNSAFNPVLYAFFYPWFRTALKSILTCQILRPESSIMNLFPE
>Cm-Taar1b_XM_007899230.1
MNTSHFENTETVQYCYESVNGSCPKAMRLNIPHVPMYIFMTGTILFTITGNMLVIIAISHFKQLHTPTNLGCLVMPYSMVRSVEPCWYLGKMFCKIHSSCDVMLCTASILHLCFISIERYYTVCDPLRYKVRMTLFSVLVMIFISWAISAVFXFCMVCLELNLEGIKEFYYNNIACYGGCILMLTETTGMVASVXSFYVPGTTMLFIYGKIYLVAKKQLRTIHNVAHQIHTIEENKHRMSQNNERKAAKTLGIVMGVFLICWSPFFICNTVDAFVHYSTPPVLFDALVWFGYLNSTFNPMIYGFFYSWFRKALKIMLTCKILKSVSSRTSLF
>Cm-Taar3_XM_007899302.1
MYSTASNLSMILVPKLFDSYQPVLCFTFLWFLSIVITVLGNQMVTISISHFRQLHTPTNCLVLSLAIADFLVGLLVMPYSMLRLIETCXYFGNLFCKIHSSLDMMMSTASIFHLFCIAIDCYYAVFDPLLYTTKITPPVITTFVAVSWVVPTIFAFGVVFSEINLAGIENLLETSSCMGSCALLFNELSVSSGNRVFIPSIIMLGIYIKRFLVARKHARAIEGVTEKNNEGKTNRISRNKEHKPAKTLGLVMGIFLIYWVPFFITTIIDPIINFSTPPIIFDTFVWFGYFNSAFNPILYAFFYPWFHKALKLILSCRLFDSDSSTINLFPK
>TARs-MED-2
MEGGDLCFPELNSSCHKQRRSPSFILLASVLLSVFSVLTAVLNLLLIISISHFRQLHTPTNLLLLSLGVADFFVGLLLLFQIPLLDGCWYLGDLMCVFYYIFMVTTTCASIGTMVLISVDRYVAICYPLHYPVKITPKRAGISVFLCWTCSFLYDILMMKDNFKQPGKFSSCSGDCVVRLSYVSQVVDQVVSFFLPITVIVVLYARVFAVAVSQGRAMRSHVAAVPRKTKVRVRKSEMKAAGTLGVVVFVFFVCLFPSYSASLSGQETVIDTFSAAFMFFLAFFNSCLNPIIYAFFYPWFRKSIKLIMTLGLLKADSRDANLIYTGAVETE
>TARs-MED-3
MEGGDLCFPELNSSCHKQRRSPSFILLASVLLSVFSVLTAVLNLLLIISISHFRQLHTPTNLLLLSLGVADFFVGLLLLFQIPLLDGCWYLGDLMCVFYYIFMVTTTCASIGTMVLISVDRYVAICYPLHYPVKITPKRAGISVFLCWTCSFLYDILMMKDNFKQPGKFSSCSGDCVVRLSYVSQVVDQVVSFFLPITVIVVLYARVFAVAVSQGRAMRSHVAAVPRKTKVRVRKSEMKAAGTLGVVVFVFFVCLFPSYSASLSGQETVIDTFSAAFMFFLAFFNSCLNPIIYAFFYPWFRKSIKLIMTLGLLKADSRDANLINSKCASG
>TARs-MED-4
MEGGDLCFPELNSSCHKQRRSPSFILLASVLLSVFSVLTAVLNLLLIISISHFRQLHTPTNLLLLSLGVADFFVGLLLLFQIPLLDGCWYLGDLMCVFYYIFMVTTTCASIGTMVLISVDRYVAICYPLHYPVKITPKRAGISVFLCWTCSFLYDILMMKDNFKQPGKFSSCSGDCVVRLSYVSQVVDQVVSFFLPITVIVVLYARVFAVAVSQGRAMRSHVAAVPRKTKVRVRKSEMKAAGTLGVVVFVFFVCLFPSYSASLSGQETVIDTFSAAFMFFLAFFNSCLNPIIYAFFYPWFRKSIKLIMTLGLLKADSRDANLIFSYFD
>chr21-MedTARs.001
MSCIKPVSLSVEAVLVQMVLFFVSFLTVALNLLVIITVSHFRQLHSPTNILLLSLAVSDFLTSLILMPAEIIRNVACWFLGDTACFLYNSLSFVLTSASVGNMVLISVDRYVAICDPLHYPTKITEKRVKLGVCLCWLCSIFYGTFIVKEDLASQGRPNSCYGECVITVDYIEGTIDLVVSFIVPVFVIVVLYMRVFVVAVSHARAMRSHVTAVTLQPPTTQTVRKSELKAARTLGVLIAVFLMCFCPYYCISLAADNLLNNSFASYSVFLFYLNSTFNPVVYALFYPWFRKAVKLIVTLQILQPDSSDANVS*
>chr21-MedTARs.002
MTTAVDDQHEPGVTDTGKTPNRMLCLVYIREREEGGDSTTSSPIAPSHLVLGATWWSLEHRVKASVADPACILKPLHVPSRPWSHIAMDFITGLPSSRGKTVKMTAAYGYQPSFFPHQEQAASFSGPAAFVRRCCCFAESFRHRLLRHQERFTAVANCRRTAAPEYKPDPVPPPAPYIVVLSALFGSSSSPGGKPTLYWTKAMFVNILLPVISVITVVLNLLVIISISHFRQLHSPTNILLLSLAVSDFLVGLLLLPIEIYRNTSCWFLGEIMCAICYYLTCYIPFISIGNIVFISIDRYVAICYPLHYPTRITAAKVKMGVSLCWLWYAFYSTFYIKDHIIHLIARNVSCLGQCSVALDYATGFVDLILTFIFPVTVIVFLYTRVFVVAVIQARSMRSQVSFVSAQHPGKVKAKRSELKAARTLGVLVFTYLSCFCPFYMYSLIENNLTSTSYAYLLFVVAYFNSCINPVIYTFSSLWFRKAVKAIVTLQILKPGSCETNIL
>chr21-MedTARs.003
MEIKDNVDFCFPQLLNISCRKPKLHWTKAFFLDTVLSIISIVTVVLNLLVIISVSHFRQLHSPTNIILLSLAVSDFLVGLLLLPLEIHRNTSCWFLGETICAVYYYLACQIPFVSIGNIILISVDRYVAICHPLHYPTRITAVRVKLCVFLCWLWYGLYSIFYIKDQIIHLIEPDNNVSCLGQCSIIFSYVTGVVDLILTFILPVTAIVVLYMRVFVVAVIQARSMRSHVTFVSVQHPGKVKAKRSELKAARTLGVLVFTYLSCFCPAYCFLLVEIDFSSSYLLVALFYFNSCLNPVIYTLFYPWFRKAVKLILTLQILKPDSCVTNML
>chr21-MedTARs.004
MEIKDEDEFCFPQLPNISCTKPRLHWTEAFFLDTVLSVISIITVVLNLLVIIAVSHFRQLHSPTNILLLSLAVSDFIVGLLLLPLEIYRNTTCWYLGEIICAVYYYLGCYIPYTSIGNIILISADRYVAICHPLHYPTRITAVRVKLCVSLCWLWYGLYSIFYIKDQIIHLIEPDNNVSCLGQCSIILSYVAGVVDLLSTFIIPVTAIVVLYMRVFVVALIQARSMRSHVTFVSVQHPGKVKAKKSELKAARTLGVLVFTYLLCFCPAYCFSLVGIYVPSAYLFIILFYFNSCLNPVIYTLFYPWFRKAVKLIITLQILKHDSCETN
>chr21-MedTARs.005
MQTQAKEAELCFPHMLNSSCRRSGRPPAESMFMYIILCSMSVLTVALNLLVIISISHFKQLQTPTNLLLLSLAVSDFFVGLLVVFQILLIDGCWFLGDVMCVAYYIVDYVVTSASVETVVLISVDCYVAICEPLRYSMKVTKRRVCISVSGCWIFSFLCVFLVMKNNLQQPGSHNSCQGECVVVFDQFSGLVDVLFFFVGPVSVVLVLYIRVFVVAVSQVRAMRTCAVHGSARVTLKKSELKSARTLGLVGLAFLICLCPYFSVTQTGQEAQFQASSFAFVLFYFNSLLNPLIYALFYPWFRKSAKLIITLQVLRAGSSQINVE*
>chr21-MedTARs.006
MEIQDTGEFCFPQLLNSSCRKLTIQWTKAMFLNTVLSIISVITVVLNLLVIISVSHFRQLHSPTNIILLSLAVSDFLVGLLLLPLEIYRNTTCWYLGEIMCAVYYYFACSIPYTSIGNIILISADRYVAICHPLHYPTRITAVRVKLCVFLCWLWYGLYSIFYIRDQIIHLIKPDKDVSCLGQCSIIFSYVTGVADLILTFIIPVTAIVVLYMRVFVVAVIQARSMRSHVTFVSVQHPSKVKAKRSELKAARTLGVLVFTFLLCFCPLYCYTFIDINLIDTYNQYLLTGLFYFNSCLNPVIYTLFYPWFRKAVKLIITLQILKPDSCETNML
>chr21-MedTARs.007
MEGGDLCFPELNSSCHKQRRSPSFILLASVLLSVFSVLTAVLNLLLIISISHFRQLHTPTNLLLLSLGVADFFVGLLLLFQIPLLDGCWYLGDLMCVFYYIFMVTTTCASIGTMVLISVDRYVAICYPLHYPVKITPKRAGISVFLCWTCSFLYDILMMKDNFKQPGKFSSCSGDCVVRLSYVSQVVDQVVSFFLPITVIVVLYARVFAVAVSQGRAMRSHVAAVPRKTKVRVRKSEMKAAGTLGVVVFVFFVCLFPSYSASLSGQETVIDTFSAAFMFFLAFFNSCLNPIIYAFFYPWFRKSIKLIMTLGLLKADSRDANLM
>chr21-MedTARs.008
MMETLNTDELCFPHLLNASCRKPPQRPAENVFIFMVLCLLSVLTVTLNLLVIISVSHYRQLHTPTNLLLLSLAVSDFLVGFFVMPIRILLTEGCWVLGTFMCGLFNFASFILTSVSVGHMVLISADRYVAICDPLRYPTKVTLRRVQVCVCLCWAASAFYNGVILQVALTDPDNNNHCLGECVLLVDYLTGAFDVVITFFGPIIVIVVLYMSVFVVAVSHARAMRSHIISLQSSAHLSVKKSELKAAAALGVVVFMFLVCFCPYFLPSVTGQDLDSSHFSSIFGIWLFYANSCLNPVIYAFFYPWFRKSLKSIVTLQILHPNSCDVLLL*
>chr21-MedTARs.009
MEIQDTGEFCFPQLLNSSCRKSTIQSTKAMFLNTVLSIISVITVVLNLLVIISVSHFRQLHSPTNIILLSLAVSDFLVGLLLLPLEIYRNTTCWYLGEIMCAVYYYLGCYIPYISISNIILISIDRYVAICHPLQYPTRITAVRVKLCVFLCWLWYGLYSIFYIKEQIINLIEPGNNVSCLGQCSLFLSYVIGVADLILTFIIPVTAIVVLYMRVFVVAVIQARSMRSHVTFVSVQHPSKVKAKRSELKAARTLGVLVITYLSCFCPLYCYTFIYINLTDLSNAYLFIVLFYFNSCLNPVIYTLFYPWFRKAVKLIITLQILKPDSCVTNIL*
>chr21-MedTARs.010
MEMQDEIELCFPQLLNSSCRKPKLHWTKAVLLNILMSCLSLTTVALNLLVIISVSHFRQLHTPTNIFLLSLAVSDFLVGLLLMPFEILRNTACWLLGDIACSLYLFVVSLLLCVSNGNIVLISVDRYLAICYPLNYSTRITTAKAKRYIFLCWFLSSLSSVFYVRDQLIQPGKSNSCFGGCELAIDYVAGIVDLILNFIFSVTLIVVLYTQVFVVAVSQARAMCSRVTATSPQHSAKPKAKRSELKAARTLGILVFVYLLCFCPYYGYSLVQVKITSSSFAFFVVFLFFSNSCFNPVIYALFYRWFRKAIKLILTLQILQPGSCETNML*
>chr21-MedTARs.011
MEIQYAAELCFQQLPNISCRKPRLHWTKAAFFNILLSIISIITVILNLLVIIAVSHFRQLHTPTNILLLSLAVSDFLVGLLLLPLDIYRSTSCWFLGEIMCAFNFFLACQIPFVSVGNMILISVDRYVAICHPLHYPTRITAVRAKIFVFLCWFWYGLYSLFYIRDQITDLTQPFRKDSCLGECAYIISYATGVVDLIFTLIFPVTVIVFLYMRVFMVAVIQARSMRSHVTFVSVQHSGKVRAKRSELKAARTLGVIVFVYLLAFCPYYCYSLVDINLTESVFAYFMIGFVYFNSCLNPMIYTLFYPWFRKAIKLIITLQILKPNSCETNMLKRDCGLTEAT*
>chr21-MedTARs.012
MELQLGVELCFPPLSNSSCRKPRSALSEAVFLRFLLFSLSLITVALNLLVIIAVSHFRQLHTPTNILLLSLAVSDFLVGLLLMPGEILRNTACWFLGDLMCSLYNYVSCIITSTSVGDMVLISVDRYVAICDPLHYPSRVTERRVKVCVCLCWLCSALYNSGIVMSDLTQPGRYNSCHGECVIAVIYVVGSLDLVLTFIVPVFVIVVLYMRVFVVAVSQARAMRSHVTAVTLQLSVAATSKKSELKAARTLGVLMLVFLTCFCPYYCVSLAGDELISDSSASYSLFLFYLNSTLNPLIYAMFYPWFRKAVSLIVTLQILHPSSSEVNIH*
>Scaf691-MedTARs.013
METLNTAELCFPHLLNASCRKPPQRPAENVFIFMVLCLLSVLTVTLNLLVIISVSHFRQLHTPTNLLLLSLAVSDFLIGFFVMPIRIRITEGCWVLGTFMCGLYTFTAFILTSVSVGHMVLISADRYVAICDPLRYPTKVTLRRVQVCVCLCWATSAFYNGVILKDFLEDPDRYNLCLGECVLFIDYITGAFDVVITFFGPIIVIVVLYMRVFVVAVSQARAMRSHIVSVQSSAHRSVKKSELKAAAALGVVVFMFLVCFCPYFYPNIAGLAYKSSDFLRVFGTWLFHSNSCLNPVIYAFFYPWFRKSLKSIFTLQILQPDSSX
>Scaf691-MedTARs.014
MMETLNTDELCFPHLLNASCRKPPQRPAENVFIFMVLCLLSVLTVTLNLLVIISVSHFRQLHTPTNLLLLSLAVSDFLVGFFVMPIRFFLTEGCWVLGTFMCGLCTFTAFILTSVSVGHMVLISADRYVAICDPLRYPTKVTLRRVQVCVCLCWAASAFYNGVILQDALRDPDKYNLCLGECVVLIDYISGVFDVVITFFGPIIVIVVLYMSVFVVAVSHARAMRSHIVSVQSSAHLSIKKSELKAAAALGVVVFMFLVCFCPYFYPNIAGLAYKSSDFLAVFVTLLFYCNSCLNPVIYAFFYPWFRKSLKSIVTLQILQPDSSDANIL*
>Scaf2246-MedTARs.015
MEIQDTGEFCFPQLLNSSCRKLTIQWTKAMFLNTVLSIISVITVVLNLLVIISVSHFRQLHSPTNIILLSLAVSDFLVGLLLLPLEIYRNTSCWYLGAIMCAVYYYLGCQIPFVSIGNIILISVDRYVAICHPLHYPTRITAVRVKLCVFLCWLWYGLYSIFYIRDQIIHLIKPDKDVSCLGQCSVIFSQVTGAADLILTFIIPVTAIVVLYMRVFVVAVIQARSMRSHVTFVSVQHPSKVKAKRSELKAARTLGVLVFTYLLCFCPLYCYTFIDINLIDTSNHYLLIGLFYFNSCLNPVIYTLFYPWFRKAVKLIITLQILKPDSCVTNIL*
>Scaf3620-MedTARs.017
MSILDRTDLCFPQFPNNSCKKPAFSLSETVSLHFLLSCISLLTTALNLIIIIAVSHFRQLHTPTNILLLSLAVSDFLVGLLAMPAEIMRRTSCWFLGDSLCFLYNYVSYIITSASVGVMVLISADRFVAICDPLHYPSRVTERRAKVCVCLCWLISALYNIILVKDELIQLGMHNSCYGECVIIVDSITGTIDTVLTFIVPVFVIVVLYMRVFVVAVSQARAMRSHVTAVTLQLSVAATTKKSELKAARTLGVLVIVFLLCFCPYFCVSVAGSDLLKRFSEFVAFLFFFNSTINPLIYALFYPWFRKAVKLIITLQILEPGSCETNIL*
>Scaf4535-MedTARs.018
LNTDELCFPHLLNASCRKPPQRPAENVFIFMVLCLLSVLTVTLNLLVIISVSHFMFQGSRNNYQFKHFNCCFCVYRQLHTPTNLLLLSLAVSDFLIGFFVMPIRILLTEGCWVLGTFMCGLFNFASFTLTSVSVGHMVLISADRYVAICDPLRYPTKVTLRRVQVCVCLCWAASVFYNGVILKDFLEDPDKYNLCLGECLLLIDYITGAFDVVITFFGPIIVIVVLYMRVFVVAVSQARAMRSHIVSVQSSAHLSVKKSELKAAAALGVVVFLFLVCLCPYFYPNIVGLTFKSSDFLAVLGTWLFHSNSCLNPVIYAFFYPWFRKSLKSIVTLQILQPDSSDANIL
>chr24-MedTAR.019
MVKDKALNITYSVTDLCYEFDHFSNKLTSSPSVICVILYFFLALLSVITVFGNLLVIISIAYFRQLHTPTHSLILSLAVADLLVGIVVFPLSMAFSLSSCLFYDGLLCKLRQGFDITFSTCSIMNLCCISVDRYFAVCQPLMYRTKINQRVVVVMIVVSWGVSVLVGIGVIIAGFNNSRCEDYCLINVFIVSITGPVLSFYFPVIIMLCIYLKIFLVAQRQARSIQMAAKCAAAVSKMERKSTKTLATVLGVFLCCWTPFFLCITFLPFTSSPIPVPVIEAMSWLALSNSTLNPFIYAFYYRWFRSAFKMIVSGKILQKNFAHTTTVQ
>chr24-MedTAR.020
MLTRTSSTKCSLLYMFLGSLSVVTVCGNLLVIIAIIYFKQLHTPSNYLILSLAVTDLLVGLVVLPISIVFALSSCLYDRGIFCKIRDSFDVVLSTTSLFNLCCISVDRYYAVCQPLTYRVRMSTRVVAVMITMSWGISIFVAIGFVVAELKQEKCKDDCFSDVVLEKVMAPVFSFYLPVLIMIYIYLRIFFVAQRQARSIQNTNSAATVSHMERKATKTLAIVMGVFLMCWLPFFLCFSLQVLGGVSVPLYETLNWFTLCNSMLNPFIYGFFYSWFRSAFKMIISGKIFQWNCSNFKLQ
>chr24-MedTAR.021
MEQGNKTQTLPLNTCYKLASSVLTEATSTACMLLSLFLSTASTVTVCGNLLVITSVVYFRQLHTPTNALILSLAVADLLVGAVVLPLTMKFSVSTCLYNRSVFCLIRSSLDMILGSCSILNLCCISVDRYYAVCQPLTYRFKINNHVIGIMILISWFLPALFAVGFQLGFNRANCVQRCLSFALVTQFISFVFLFYLPLILMLCLYLKIFLVAQKQANSLQKHTKSRENANKLEKKATKTLAVIMGVFLLCWLPSFFCITIVSFSRSSDTGPLIEILNWLALSNSLLNPFIYAFFYSWFRSAFLLIISGKIFFTDLTNVTLQ
>chr24-MedTAR.022
MPIQPVVFTAELHQTSRERQTDSAETSNIDTEFAINGNKMISYIHPCYNLQNGTYVFTSNPSFACVLLYILLGSLSIVTSCGNLLVITSVIYFKQLHTPTNYLILSLAVADLLVGVLVFPFSMAVTVSSCMYHEDLFCKIRDSFDITLCTASILNLCCISLERYYAVCQPLTYRTSITAQVTAIMILVSWGISVFIGITITVAGFSQGSCEENCSSEVVVANTLGPVFSFYLPAIIMLCIYFKILLVAQKQVNSIKNASSSKSGAEVSKMERKATKTLAIVMGVFLLCLTPYFICVVFQPLFVTPPQIPVIETLNWLTLSNSMLNPLIYAFFYSWFRSAFRIIMSGKIFQRYSANTQLMMNLFENFN
>chr24-MedTAR.023
MANNAAETSQLKGRKWLSVVVNLSPDDFFSPSDRGHRGGLKADPPSGFTSAFGPSYSRERVDSTEMTSSDRKDNFIGLYVLSYIHPCYNLQNSTYKFTSNPSFACVLLYILLGSLSIVTSCGNLLVITSVIYFKQLHTPTNYLILSLAVADLLVGVLVFPVSMAVTVSSCMYHEDLFCKIRDSFDITLCTASILNLCCISIDRYYAVCQPLTYRTSITAQVTAIMILVSWGISVFIGITITVAGFSQGSCEENCSSEVVVANTLGPVFSFYLPAIIMLCIYFKILLVAQKQVNSIQNTSSSKSGAEVSKMERKATKTLAIVMGVFLLCLTPYFICVVFQPLFVTPPQIPVIETLNWVALLNSMLNPLIYAFFYSWFRSAFRIIMSGKIFQSYSASGQLF
>chr24-MedTAR.024
MTSSDRKDNFIGLYVLSYIHPCYNLQNSTYVFTSSPSFACVLLYILLASLSIVTSCGNLLVITSVIYFKQLHTPTNYLILSLAVADLLVGVLVFPFSMAVPVSSCMYRQGIFCKIRDSFDITLCTASILNLCCISIDRYYAVCQPLTYRTSITAQVTAIMILVSWGISVFIGITIIVVGFSQGWCEENCSIDVVVANSLGPVFSFYLPAIIMLCIYFKILLVAQKQVNSIQNTSSSKSEVSKMERKATKTLAIVMGVFLLCFTPCFICVVFQPLFVTPPQIPVIETLNWLALSNSMLNPLIYAFFYSWFRSAFRIIMSGKIFQSYSASAQLF
>chr2-MedTAR.025
MDDSGGGSSLCFPNLNSSCRRLLLPSFKTALLYVLLAFVSLLTVTLNLLVIISISHFRQLHTPTNALLLSLAGSDLVVGLLVMPIEGVRYLETCWLLGRLMCTLTPFLSYCLLSGSLGHMVLISVDRYLAICQPLLYPSRVTLSRVVFLICLCWGCSALYNGCILIGHLQRPHRVHTCHGECVVVISHTSGTVDLFFSLVGPCSVMLVLYARVFVAAVSQVSRLQTVPSVSMVKRSEWKAARTLGIVIAVFLMCFCPYYYPSLAGEDTTTKLSYYAVLSWVMLLNSCMNPLIYALFYPWFRKTTRLIFTLKILQLRSSETKIL*
>StkTAR-2
MDGMEGAQLCFPQLLNSSCRGLLRPRTESVLLYTLLSSMAVLTVLLNLLVIISISHFAQLHTPTNLLLLSLAISDLLVGLLVMPSEMVSVIETCWLLGDLLCTLSTMMGSTLVSASVGNMVLISIDRYVAICYPLQYPIQITRSRISVLYNGLILKDRLRQPDRDNSCDGECKVVINNVSGAIDLVFTFFAPCSVIVVLYVRVFTVAVSQARVGSHFTAVGAVKITAKKSERKAARTLGMVILVFLISFCPFYYPALAGQEISNNASSWVIVSWLLFFNSCLNPLIYALFYPWFRKAVKLIVTLKILEQNSSQENII
>StkTARs-5
MESVGTELCFPQLINTSCRKQIRPHLEAMLIYILLSSISLFTVALNLLVIISISHFKQLHTPTNLLLLSLAISDFFMGLNMIFQIRMMDGCWLFGDLMCSLLLILASIIFLASVGTMVLISVDRYVAICYPLHYFTKIKTKRVQVCVCLCWMFAALIYSALLRNNLQHPGRYNSCIGECVIDMNYIASLLDLIVSFIVPITVIVILYIRIFVVAVYQARAMRPHIAVVTMKVTVKKSEMKAARNLGVVVVVFLICVCPYYCFVLTSQNNVYTTSSVTILIWLLNCNSSLNPLIYATLYPWFRKSIKVIVTLEILKPGSYRTNML
>StkTARs-12
METLVGTELCFPQLINTSCRKPIRPHLEAMLIYMLFSSISLLTVALNLLVIISISHFKQLQTPTNLLLLSLAFSGLFVGIFLIFQIMLIDGCWLLGDVMCSLWLILSSFITSSSIGTMALISVDRYVAICYPMHYFTKVKPKRVQVCVCLCWMFAALFNSVLLKDTLQHPGRYNSCIGVCVIEINYIASLLDLIVSFLFPITVIIILYVRIFVVSMKVTVKKSEMKAARNLGVVVVVFLICFCPYCCFVLTSQNNLYTASSVIIVIWLLYFNSCLNPLIYAVLYPWFRKSIKVI
>StkTARs-15
FRIYTCCRTHHQCTVLLNFSCRKAVNPHFVFMLTYILLSSISLLTVTLNLLVIVSISHFKQLHTPTNLLLLSLAVSDFFVGLILLFQTMLIDGCWFLGDLMCILYIFLNYIVTSSSVGTMVLISVDRYVAICEPLHYSNKVTQKRVNICVCLCWTCSAFLLILLLRDNLKKTGRYTSCIGECVIVVNYIAELADLFLTFIGPVTVIIVLYMRVFVVAVTQARAMRPHVAASPLKFSMTITAKKSEMKAARTLGVVIVVFLLCVCPYYCFALSGHDSLISLSSVNILICVFYFNSCLNPLIYAFFYPWFRKSMKLIVTLKIL
>stkTAR_001
MNVSEGRLLCFPGLNSSCTRLPKPRSEAALLYALLACVSLLTVALNLLVIVSIAHFRQLHNPTNTLLLSLAVSDLVVGLLVMPVEGLRYTETCWLLGELMCALAPYVSYSLLSASVGNMVLISIDRYMAICDPLLYASKITPNRVKASVCVCWSCSILYNGCILMGHLGQPDRFSSCYGECVVVISHVAGTIDLFLSFLGPCTVMVVLYMRVFVVAVSQLRVIRLQIVAVKVTPSAKRSERKAATTLGIVIAVFLMCFCPYYYPSLAGEDTSTSLSYYALVSWIMLLNSCVNPLIYALFYPWFRKAIKLIITLRILQPHSQEYKLL
>stkTAR_002
MEPVLCYESRNGSCLRTIYSLPIQITVYMILGVIVVLTVFGNLLVTVSIAYFKQLHTPTNYLISSLAVCDLLLGLLVMFPSMVQCVESCWYFGDVFCKVYMSSDVMLCTTSILNLLFISIDRHYAICQPLRYREKISVNVVLIMILLSWTISGLIGFGMIFLKLNFWGIEEFYSNHIVCEGECILFQTGLSSIMSSVLSFYIPGIILLSVYLKIFLVARRQYSIQIASRTCSEGISNTSQKKATKTLAIIMGAFLSFWTPFFVCNIVDPFISYSTPPALFKTLVWLGYFNSTVNPLIYAFFYSWFRKALKLFTSGIMFKADISETTLFTLFLGD*
>stkTARs_004
METLVRTELCFPQLINTSCRKPIRPHLEAMLIYMLLSSISLLTVALNLLVIISISHFRQLQTPTNLLLLSLAVSDFFVGLFMIFQIIITDGCWLFGDLMCSLWLILSSIIMTSSVGTMVLISVDRYVAICYPLHYFTKVKPKRVQVCVCLCWMFAASFYSLLMKNNLQHPGRYNSCIGECFIYMNYIANVIDLIVTFIFPITVIVILYIRIFGVAVYQARAMRSHIAVVTTKVTVKKSEMKAARNLGVVVVVFLICVCPYFCFVLTSQNNVYTASSVTIVIWLLYCNSCLNPLIYATLYPWFRKSIKVIVTLQILKSGSYQTN
>stkTARs_005
METLVGTELCFPQLINTSCRKPIRPHLEAMLIYILLSSISLLTVALNLLVIISISHFRQLQTPTNLLLLSLAVSDFFVGLFMIFQIMIIDGCWLLGDLMCSLWLILLSIIITSSIGTMVLISVDRYVAICYPLHYFTKVKPRRVQVCVCLCWMFAALIYSLLMKNNLQHPGRYNSCIGECVIDMNYIASLLDLIVTFIFPITVVVILYIRIFAVVVYQARAMRSHIAVVTTKVAVKKSEMKAARNLGVVVVVFMICICPYYCLVLTSQINVYTTSSLTIVIWLTQFNSCLNPLIYAILYPWFRKSIRLIVTLQILKSGSYRTN
>stkTARs_006
METLVGTELCFPQLINTSCRKQIRPHLEAMLIYIVLSSISLLTVALNLLVIISISHFRQLQTPTNLLLLSLAVSDFFVGLFMIFQIMIIDGCWLFSDLMCSLWLVLLSILFLTSIGTMVLISVDRYVAICYPLHYFTKVKPKRVQVCVCLCWMFAASFTGLLLKNNLQHPGRYKSCIGECVYDMNYIANVFDLIISFLFPITVIVILYIRIFVVAVYQARAMRSHIAVVTKKVTVKKSEMKAARNLGVVVVVFLICVCPYYCFVLTSPYNVYTTASVTIVIWLSNCNSCLNPLIYAILYPWFRKSIKVIVTLQILKSGSYRTNML*
>stkTARs_008
MRSLEEDELCFPHLLNSSCRKAMRPHFVSMLTYILLSSISLLTVTLNLLVIISISHFRQLHTPTNLLLLSLAVSDFFVGLIVFFQIVLIEGCWFLGDLMCILYIVLDYIVTSASVGTMVLISVDRYVAICEPLHYSNKVTQKRVKICVCLCWTCSAFLQTLLLKDNLEEPGRYNSCFGECVIVINYIAELADLFFTFICPVTVIIVLYMRVFVVAVTQARVMRSHVAVLPHKFSMNITAKKSEMKAARTLGVVIVVFLLCVCPYYCVLLSGQDTVFNVSSAAFVMCVFSFNSCLNPLIYAFFYPWFRKSLKLIVTLEILQPGSCERNLL*
>stkTARs_009
METLVGTELCFPQLINTSCRKTIRPHLKAMLIYIVLSSISLLTVALNLLVIISISHFRQLQTPTNLLLLSLSVSDFFVGLFMIFQIMITDGCWLLGDLMCSLWLILASIITSSSIGTMVLISVDRYVAICYPLHYFTKVKPKTVQVCVCLCWMFAASFTGLLMKDNLQHPGRYKSCIGECVIDVNYIANVFDLIVTFIFPITVIVILYIRIFGVAVYQARAMRSHIAVVTTKVTVKKSEMKAARNLGVVVVVFLLCVCPYYCFVLTSQNNLYTISSATFVIWLFYCNSCLNPLIYAILYPWFRKSIRLIVTLQILKSGSYRTNVL*
>stkTARs_010
METLVGTELCFPQLINTSCRKTILPHLEAMLIYIVLSSISLLTVALNLLVIISISHFRQLQTPTNLILLSLAVSDFFMGLIMIFQIMIIEGCWLFSDLMCSLWLILASIITSSSIGTMVLISVDRYVAICYPLHYFTNVKPKTVQVCVCLCWMFAALYNSLLLKNNLQHPGRYNSCIGECVFDMSYIANVFDLIVTFVFPITVIVILYMRIFGVAVYQARAMRSHIAVVTIKVTVKKSEMKAARNLGVVVVVFLICACPYYCFVLTSQNNVYTASSVTFVIWLFNFNSCLNPLIYAILYPWFRKSIKVIVTLQILKSGSYRTNSIYENIWGGCVSGSCHAVSHCSCDNKSNR*
>stkTARs_011
METLVGTELCFPQLINTSCRKPIRPHLEAMLIYILLSSISLLTLALNLLVIISISHFRQLQTPTNLLLLSLAVSDFFVGLLMIFRIMMIDGCWLLGDLMCSLWLILSSIIISSSVGTMVLISVDRYVAICYPLRYFTKVKPERVQVCVCLCWMFAALFNSVLLKNNLQHPGRYNSCIGECVFEMNYIAYLIDMTVSVLFPITVIVILYTRIFGVAVYQARAMRSHIAVVTTKITVKSELKAARNLGVVVVVFLICICPFYCFALTSQTNVYTATSVTFVIWLFHFNSCLNPLIYAILYPWFRKSIRLIVTLQILKPGSYRTNML*
>stkTARs_012
METLVGTELCFPQLINTSCRKTIRPHLEAMLIYIVLSSISLLTVALNLLVIISISHFRQLHTPTNLLLLSLAVSDFFVGLFMIFQIMIIDGCWLFSDLMCSLWLILLSILFLTSIGTMVLISVDRYVAICYPLHYFTKVKPKTVQVCVCLCWMFAASYTGLLLKNNLQHPGRYNSCIGECVYDMNYIANVFDLIISFLFPITVIVILYIRIFGVAVYQARAMRSHIAVVTTKVTVKKSEMKAARNLGVVVVVFLLCVCPYYCFVLTSPYNVYTTASVTIVIWLSNCNSCLNPLIYAILYPWFRKSIKVIVTLQILKPGSYRTNML*
>stkTARs_013
METLVGTELCFPQLINTSCRKTILPHLEAMLIYIVLSSISLLTVALNLLVIISISHFRQLQTPTNLLLLSLAVSDFFMGLNMIFQITITDGCWLFGDLMCSLWFILSSIIISSSVGTMVLISVDRYVAICYPLHYFTKVKPKRVQVCVCLCWMFAALIYSLLLKNNLQHPGRYNSCIGECVIDVNYIASLLDLIVTFIFPITVIVILSIRIFGVAVYQARAMRSHIAVVTKKVTVKKSEMKAARNLGVVVVVFLICVCPYYCFVLTSQNNVYTASSVIIVIWLFNCNSCLNPLIYAILYPWFRKSIKVIVTLQILKSGSYRTNML*
>stkTARs_014
METLVGTELCFPQLINTSCRKTILPHLEAMLIYIVLSSISLLTVALNLLVIISISHFRQLQTPTNLLLLSLAVSDFFMGLNMIFQITITDGCWLFGDLMCSLWFILSSIIISSSVGTMVLISVDRYVAICYPLHYFTKVKPKRVQVCVCLCWMFAALIYSLLLKNNLQHPGRYNSCIGECVIDVNYIASLLDLIVTFIFPITVIVILSIRIFGVAVYQARAMRSHIAVVTKKVTVKKSEMKAARNLGVVVVVFLICVCPYYCFVLTSQNNVYTASSVIIVIWLFNCNSCLNPLIYAILYPWFRKSIKVIVTLQILKSGSYRTNML*
>stkTARs_015
METLVGTDLCFPQLINTSCRKTIRPQLEEILIYVLLSSISLLTVALNLLVIISISHFRQLQTPPNLLLRSLAVSDLFVGLFMIFQIMIIEGCWLFGDLMCSLWLILSSIVVLSSVGTMVLISVDRYVAICYPLHYFTKVKPERVQVCVCLCWMFAALIYSLLLKNNLQHPGRYNSCIGECVFDVNYIVNLLDLIVTFIFPITVIIILYIKIFVVAVYHARAMRSHIAVVTTKVTVKKSELKAARNLGVVVVVFLICICPYYCFALTSQNNLYTASSVTIVVWLFHFNSCLNPLIYAILYPWFRKSIKVIVTLQILKHGSYQANML*
>stkTARs_016
METLVGTELCFPQLINTSCRKTIRPHLEAMLIYILLSSISLLTVALNLLVIISISHFRQLQTPTNLFLLSLAVSDFFMGLNMIFQIMIIEGCWLFSDLMCSLWLILSSIIISSSVGTMVLISVDRYVAICYPLHYFTKVKPKTVQVCVCLCWMFAASFTGLLLKNNLQHPGRYNSCIGECVFDMNYIAYVFDLIVTFIFPITVVVILYIRIFAVAVYQARAMRSHIAVVTLKVTVKKSEMKAARNLGVVVVVFLICICPYYCFVLTSQNNLYTISSITIVIWLFQCNSCFNPLIYAILYPWFRKSIRLIVTLQILKPGSYRTNML*
>stkTARs_017
METLVGTELCFPQLINTSCRKPIRPHLEAMLIYIVLSSISLLTLALNLLVIISISHFRQLQTPTNLLLLSLAVSDFFMGLNMIFQIMIIEGCWLFSDLMCSLWLILSSIIISSSVGTMVLISVDRYVAICYPLHYFTKVKPKAVQVCVCLCWMFAALIYSLLMKNNLQHPGRYNSCIGECVIDMNYIAYVFDLIVTFIVPITVIVILYIRIFAVVVYQARAMRSHIVVVTTKVTVKKSEMKAARNLGVVVVLFMICVCPYYCFVLTSQNNLYTISSATIVIWLFQCNSCFNPLIYAILYPWFRKSISLIVTLQILKPGSYRINML*
>stkTARs_018
MKSLEEDELCFPHLLNSSCRKAMHPHFVSMLTYILLSSISLLTVTLNLLVIISISHFRQLHTPANLLLLSLAVSDFFVGFIVFFQIVLIEGCWFLGDLMCILYIVLDYIVTSASVGTMVLISVDRYVAICEPLHYSNKVTQKRVQICVCLCWTCSAFLQTLLLKDNLEEPGRYNSCFGECVVVINYIAGLADLFFTFIGPVTVIIVLYMRVFVVAVTQARVMRSHVAVLPHKFSVNITAKKSEMKAARTLGVIIVVFLLCVCPYYCVLLSAQDTLFNVSSAAFVMCVFYFNSCLNPLIYAFFYPWFRKSMKLIVTLEILQPGSCERNLL*
>stkTARs_019
MKSLEDDELCFPHLLNSSCRKVVRPHFVSIITYILLSSISLLTVTLNLLVIISISHFRQLHTPTNLLLLSLAFSDFFVGLIMFFQVVLTEGCWFLGDLICTLYQYLAYIITSSSVGTMVLISVDRYVAICEPLHYSNKVTQKRVQISVCLCWTCSAFLHSVLLKDNLEEPGTYNSCFGECVVVINYIAGLADLFFTFIGPVTVIIVLYMRVFVVAVTQARIMRSHVAVLPLKVSMNITAKKSEMKAARTLGVVIVVFLLCLCPYYCVALSDQDTLFNVSSATIVTCVFYFNSCLNPLIYAFFYPWFRRSMKLIVTLEILQPGSCERNLL*
>stkTARs_020
METLVGTELCFPQLINTSCRKTIRPHLEAMLIYIVLSSISLLTVALNLLVIISISHFRQLHTPTNLLLLSLAVSDFFVGLFMIFRIIIIDGCWLLGDLMCSLWLIISSTIISSSIGTMVLISVDRYVAICYPLHYFIKVKPRRVQVCVCLCWMFAALYNSELMKDNLQHPGRYNSCIGECIIDIDYIANLLDLIISFIFPITLIVILYIRIFGVAVYQARAMRSHIAVVTTKETVTKSEMKAARNLGVVVVVFLICAFPYYCFVLTSQNNVYTASSVTIVIWLFYLNSCLNPLIYATLYPWFRKSIKVIVTLQILKPGSSRANML*
>stkTARs_021
MKSLEDELCFPHINSSCRKAVRPHFVSMFTYILLSSISLLTVTLNLLVIISISHFRQLHTSTNLLLLSLGVSDFFVGLIVFFQILLIDGCWFLGDLVCILYLYVAYVITSASVGTMVLISVDRYVAICEPLHYSNKVTQKRVKICVCLCWTCSAFLHSVLLKDNLEEPGRYNSCFGECVIVINYIAGRADLFFTFIGPVTVIIVLYMRVFVVAVTQARVMRSHVAVLPLKVSMNITAKKSEMKAARTLGVVIVVFLLCLCPYYCVALSGQDTLLDASSATIVICVFYFNSCLNPLIYAFFYPWFRRSMKLIVTLEILQPGSCERNLL*
>stkTARs_022
MKSLVEDELCFPHLNSSCRKVVRPHFVSMFTYILLSSISLLTVTLNLLVIISISHFRQLHTPTNLLLLSLAVSDLFVGLIVFFQILLIDGCWFLGDLVCILYLYVAYVITSASVGTMMLISVDRYVAICEPLHYSNKVTQKRVTICVCLCWTCSAIYSTLLLKDNLEEPGRYNSCFGECVIVINYIAGLADLFFTFIGPVTVIIVLYMRVFVVAVTQARVMRSHVAVLPHKFSVNKTAKKSELKAARTLGVVIVVFLLCFCPYYCVSLSGQDTYLDASSATIVICVFYFNSCLNPLIYAFFYPWFRRSMKLIVTLEILQPGSCERNLL*
>stkTARs_023
METLPGDYLCFPQLNSSCKKPAHPHTEAMLVYVLLSSISLITVVLNVLVIISISHFRQLHSPTNLLILSLAVSDLLVGLLLMPVEIIYIEACWFLGDILCTTYYLVDYVITSASVANMVLISVDRYIAICEPLHYPTKVTKRRVQNCVCFCWIWSAIFRIFLLYDHLEKPGSSNSCLGECVVIINYAAGVADLVFTFIIPILCIIVLYLRVFVVALSQARAMRSRVAASTTRRSGATTVKKTEMKAARTLGLVILVFLFCFCPYYYPALAGKDTSIDASSAAFEIWLAHFNSCLNPVIYAFFYPWFRKSIQLILTLQILKPGSCDANVL*
>stkTARs_024
MKSLEDDELCFPHINSSCRKVVRPHFVSMLTYILLSSISLLTVTLNLMVIISISHFRQLLILLIISLLFSYLLRQLHTPTNLLLLSLAVSDFFVGLIVFFQIVLIEDCWFLGDHMCILYTFLDYIITSASVGTMVLISVDRYVAICEPLHYSNKVTQKRVTICVCLCWTGSAIYSTLPLKDNLTEPGRNNSCFGECVIVINYIAGLADLFLIFIGPVTVIIVLYMRVFVVAVTQARVMRSHVAVLPHKFSMNITAKKSEMKAARTLGVVIVVFLLCVCPYYCVALSDQDTLINVSSGTIVVCVFYFNSCLNPLIYAFFYPWFRRSMKLIVTLEILQPGSCERNLL*
>StkTARs_025
MKSLEEDELCFPHLNSSCRKAMRPHFVSMLTYILLSSISLLTVTLNLMVIISISHFRQLLQTMINLLISYLLRQLHTPTNLLLLSLAVSDFFVGLFVFFQIVLIEGCWFLGDLICILYSFLDFTITSSSVGTMVLISVDRYVAICEPLHYSNKVTQKRVKICVCLCWTCSAFLQTLLLKDNLEEPGRYNSCFGECVIVINYIAGRANLFLTFICPVTVIIVLYMRVFVVAVTQARVMRSHVAVLPHKFSMNITAKKSEMKAARTLGVVIVVFLLCLCPYYCVSLSGQDTLINASSATIVICLFYFNSCLNPLIYAFFYPWFKKSMNLIVTLEILQPGSCERNLL*
>StkTARs_026
MKSLEEDELCFPHLFNSSCRKAMRPHFVSMLTYILLSSISLLTVTLNLLVIISISHFRQLHTPTNLLLLSLAVSDFFVGFIVFFQIVVIEGCWFLGDLMCILYIFLDYIITSASVGTMVLISVDRYVAICEPLHYSNKVTQKRVKISVCLCWTCSAFLQTLLLKDNLEEPGRYNSCFGECVVVINYIAGLADLFFTFIGPVTVIIVLYMRVFVVAVTQARVMRSHVAVLPHKFSMNITAKKSEMKAARTLGVVIVVFLLCVCPYYCVLLSAQDTLFNISSAAFVTCVFYFNSCLNPLIYAFFYPWFTKSMKLIVTLEILQPGSCERNLL*
>StkTARs_027
METLVATELCFPQLINTSCRKTIRPHLEAMLIYILLSSISLLTVALNLLVIISISHFRQLQSPTNLLLLSLAVSDFFVGLLMIFQIMMIDGCWLLGDLMCSLWFILTIIVFSSSVGTMVLISVDRYVAICYPLHYFAKVKPESVKVCVCLCWMFAALYNSLMIKDNLRHPGRYNSCIGECVIDIEYITVLFDLIVTLIFPITVIIILYIRIFGVAVYQARAMRSHIADVTLKVTVKKSEMKAARNLGVVVVVFMICICPYYCFVLTSRNNMYTASSVTFVIWLLYCNSCLNPLIYAILYPWFRKSIKVIVTLQILKPGSRRTNML*
>StkTARs_028
MAEHASQLCFPQLLNVSCRKPSVLWNDAVLSLALMSVSALTVALNLVVIISVSLFRSEFWCFWPVDVRACYFKDAFLFPTRHLHTPTNILIVSLAVSDLFVGLLVMPVEILFRVSCWFLGDLVCALFNYVFFIITSVSVGTMVLISLDRYLSICEPLHYATRVTVKRVRCSVCTCWLCSVCYSGVLASDGVTPSGRYSSCHGECLIVIDYVTVTVDLVVTFGVPVSVIVVLYMRVFAVAASQARSLRSHVLVVTHQLPVGQRAKKSELKAARTLGVLVVLFLICFCPYYIVSLVGYSQLSNLYMSFVLYLFYLNSCLNPLIYALFYPWFRKAVKRIVTLQTGS*
>StkTARs_029
METLVGTELCFPQLINTSCRKTIRPHLEAMLIYILLSSISLLTVALNLLVIISISHFRQLHTPTNLLLLSLAVSDFFMGLNMIFQIIMIDGCWLFGDLMCSFWLILSSILFLASVGTMVLISVDRYVAICYPLHYFTKIKTKRVQVCVCLCWMFAALIYSLLLKNNLQHPGRYNSCIGECVIDMNYIASLLDLIVTFIFPITVIVILYIRIFVVAVYQARAMRSHIAVVTMKATVKKPEMKAARNLGVVVVVFLICVCPYYCFVLTSKSNVYTTSSVTIVLWLFNCNSCLNPLIYATLYPWFRKSIKVIVTLEILKPGSYRTNML*
>StkTARs_030
MESVGTELCFPQLINTSCRKTIRPHLEAMLIYILLSSISLFTVALNLLVIISISHFRQLHTPTNLLLLSLAVSDFFMGLNMIFQIIMIDGCWLLGDLMCSLLLILASVITMSSIGTMVLISVDRYVAICYPLHYFTKVKPESVQVCVCLCWMFAALFNSALLKNNLQHPGRYNSCIGECVIDMNYIASLLDLIVTFIFPITVIVILYIRIFVVAVYQARAMRSHIAVVTMKATVKKPEMKAARNLGVVVVVFLVCVCPLYCIVLTSQNTVYTTSSVTILIWLFNCNSCLNPLIYATLYPWFRKSIKVIVTLEILKPGSYRTNML*
>StkTARs_031
METLVGTELCFPQLLNTSCRKTILPHLEEMLIYILLSSISLLTIALNLLVIISISHFRQLQTPTNLLLLSLAVSDFFMGLNTIFQIIMIDGCWLLGDLMCSFWLILSAILFLASIGTMVLISVDRYVAICYPLHYFTKIKTKRVQVCVCLCWMFAASLNSLLLKNNLQHPGRYNSCIGECVIDINYITSLLDLIVTFIFPITVIVILYIRIFVVAVYQARAMRSHIAVVTTKATVKKPEMKAARNLGVVVVVFLICVCPYYCFVLTSQNNVYTTSSLTIVIWLFNCNSCLNPLIYATLYPWFRKSIKVIATLEILKPGSCRTNML*
>StkTAR_033
MEPEETDNGFNAVSDLHPCYESDNGTYSFTSNFSISCVSLYVFLGGLSVVTICGNLLVIISVSYFKQLHVATNFLILSLAVADLLVGVVVFPFSMVFTVTSCWHHEGLFCKVRGGFDVTLSTASILHLCCISIDRYYAVCQPLSYKSKVNDRVTGMMILMSWAVPLLIGICIIIAGFNQGKCEESCLIDALISTTLACIFSFYIPVIIMLSIYLKIFLVAKRQAISIQITTGLTKKSGTTVSKRERKATKTLAIVLGVFLLCWAPYFLCMIFQPITYNVTPIAVIETLNWLTLSNSMLNPFIYAFFYSWFRSAFKMIISGKVFWGNLENSKLL*
>StkTAR_034
MEPEETDNGFNAVSNLHPCYESDNGTYSFTSNFSISCVSLYVFLGGLSVVTICGNLLVIISVSYFKQLHVATNFLILSLAVADLLVGVVVFPFSMVFTVTSCWHHEGLFCKVRGGFDVTLSTASILHLCCISIDRYYAVCQPLSYKSKVNDRVTGMMILMSWAVPLLIGICIIIASFNQEKCEESCLTDALISTTLACIFSFYIPVIIILSTYLKIFLVAKRQAISIQNTTGLTKKSGTTVSKRERKATKTLAIVLGFFLLCWAPYFLCVPFNPFSKNSVPTPVIETLNWLTLSNSMLNPFIYAFFYSWFRSAFKMILCGKVFWGNFANSKLL*
>StkTAR_035
MEPEETDNGFNAVSDLHPCYESDNGTYSFTSNFSISCVSLYVFLGGLSVVTICGNLLVIISVSYFKQLHVATNFLILSLAVADLLVGVVVFPFSMVFTVTSCWHHEGLFCKVRGGFDVTLSTASILHLCCISIDRYYAVCQPLSYKSKVNDRVTGMMILMSWAVPLLIGICIIIAGFNQGKCEESCLIDALISTTLACIFSFYIPVIIMLSIYLKIFLVAKRQAISIQITTGLTKKSGTTVSKRERKATKTLAIVLGVFLLCWAPYFLCMIFQPITYNVTPISVIETLNWLALSNSMLNPFIYAFFYSWFRSAFKIIICGKVFWGNFANSKLL*
>StkTAR_036
MKLDMEINKTNVLTEIHPCYEIDVSYVLAINPSAECALFHIFLGLLSAITVCGNLLVIIAIIYFKQLQNSTNFLILSLAVADLLVGVLVFPLTMQFSITLCLYDEDIFCKVRSTFDVLLCTCSILNLCCISVDRYYAVCQPLTYRAKINNHVVAIMILVSWGASIVIGISFIIIGIYQEKCAAKCAIVALMANILGLIFSFYLPTIVMLFIYLKIFLVAQRQARRIQNTTSQRTKGGGTVKMERKATKTLAIVMGLFLIAWLPFFLCTTVLSFSRVNVPLPLIELLNWFALSNSTLNPFIYAFFYSWFRSAFRIIISGKIFQGNLKNTNLH*
>StkTARs_037
MKSLEEDEICFPHLLNFSCRKAVNPHFVFMLTYILLSSISLLTVTLNLLVIISISHFRQLHTPTNLLLLSLAVSDFFVGLILLFQTMLIDGCWFLGDFMCILYIFLNYIVVSSSVGTMVLISVDRYVAICEPLHYSNKVTQKRVNICVCLCWTCSAFLLILLLKDNLKKNGRYTSCIGECVIVVNYIAELADFFLTFIGPVTVIIVLYMRVFVVAVTQARAMRPHVAASPLKFSMTITAKKSEMKAARTLGVVIVVFLLCVCPYYCFALSGHDSLISLSSVNILICVFYFNSCLNPLIYAFFYPWFRKSMKLIVTLKILQPGSCERNLL*
>StkTARs_038
METLVGTELCFPQLINTSCRKPIRPHLEAMLIYILLSSISLLTLALNLLVIISISHFRQLHTPTNLILLSLAVSDFFVGLFVIFQIMIIEGCWLLGDLMCSLWLILSSIIMSSSIGTMVLISVDRYVAICYPLHYFTKVKPKRIRVCVCLCWMFAALFNSLLLKNNLQHPGRYNSCIGECVIEMNYIANVFDLILSFFFPITVIVILYIRIFGVVVYQARAMRPHIAVVTMKVAVKKSEMKAARNLGVVVVVFLICVCPYYCFTLTSQNNLYTSLSVTILVWLFQFNSCLNPLIYATLYPWFRKSIKVIVTLQILKPGSYRTNML*
>StkTARs_039
METLVGTELCFPQLVNTSCRKTIHPHIAAILIYILLSSISLLTVALNLLVIISISHFRQLQTPTNLILLSLSVSDFFIGLFMIFQIMLIDGCWLLGDLMCSLWLILSSTIFLSSVGTMVLISVDRYVAICYPLHYFTKVKPKRVQVCVCLCWMFAALIYSVLLKNNLQHPGRYNSCIGECVFDMNYIASLFDLFVTFIFPITVIIILYIRIFCVAVYQARAMRSHIAVVTTKVTVKKSEMKAARNLGVVVVVFMISVCPYYCFVLTSQNNVYTSSSVTIVIWFFQFNSCLNPLIYATLYPWFRKSIKVIVTLQILKPGSYRTNVL*
>StkTARs_040
METLVGTELCFPQLMNTSCRKTIRPHLEAMLIYIVLSSISLLTVALNLLVIISISHFRQLQTPTNLLLLSLAVSDFFVGLFMIFQIMLIDGCWLFSDLMCSLWLVLSSIIMSSSIGTMVLISVDRYVAICYPLHYFTIVKPKRVQVCVCLCWMFAALIYSLLLKNNLQHPGRYNSCIGECVIDVNYIASLLDLIVTFIFPITVIVILYIRIFVVVVYQARAMRSHIAVVTTKVTVKKSEMKAARNLGVVVAVFMICICPYYCFVLTSQINVYTASSVTIVIWLTNSNSCFNPLIYAILYPWFRKSIRLIVTLQILKPGSYRTNML*
>StkTARs_041
MKSLEEDEICFPHLLNFSCRKAVNPHFVFMLTYILLSSISLLTVTLNLLVIVSISHFRQLHTPTNLLLLSLAVSDFFVGLILLFQTMLIDGCWFLGDLMCILYIFLNYIVTSSSVGTMVLISVDRYVAICEPLHYSNKVTQKRVNICVCLCWTCSAFLLILLLRDNLKKTGRYTSCIGECVIVVNYIAELADLFLTFIGPVTVIIVLYMRVFVVAVTQARAMRPHVAASPLKFSMTITAKKSEMKAARTLGVVIVVFLLCVCPYYCFALSGHDSLISLSSVNILICVFYFNSCLNPLIYAFFYPWFRKSMKLIVTLKILQPGSCERNLL*
>StkTARs_042
MKSLEKDELCFPHFLNSSCRKALHPHFASMLTYMLLSSISLLTVTLNLLVIISIYHFRQLHTPTNLLLLSLAVSDFFVGLLMVFQIVLIDGCWFLGDLMCIFYTFLDFIITSASVGTMVLISVDRYVAICEPLHYFNKVTQKRVKICVCLCWTWSAILHSVLFKDNLEEAGRYNSCIGECVIVINYIAGRANLFLTFIGPVTVIIVLYMRVFVVAVTQARAMRSHVAALPLKIAMTKTAKKSEMKAARTVGVIVVVFLVCLCPYYCVSLSEQDTLLSASSATIVVRVFYFNSCLNPLIYAFFYPWFRKSMKLIVTLKILQPGSCERNLL*
>StkTARs_043
MKSLEEDEICFPHLLNFSCRKAVNPHFVFMLTYILLSSISLLTVTLNLLVIVSISHFRQLHTPTNLLLLSLAVSDFFVGLILFFQIMLIDGCWFLGDLMCTLYIVLDYIVVSSSVGTMVLISVDRYVAICEPLHYSNKVTQKRVNICVCLCWTCSAFIMILMLQDHLKNRGRYTSCIGECVIVLNYVAELADLFLTFIGPVTVIIVLYMRVFVVAVTQARAMRPHVAALPLKFSMNTTAKKSEMKAARTLGVVIVVFLLCVCPYYCFALLGQDSLINFSSANIVICLFYFNSCLNPLIYAFYYPWFRKSMKLIVTLKILQPGSCERNLL*
>StkTARs_044
MKSLEKDELCFPHLLNTSCRKAMRPHFASMLTYILLSSISLLTVTLNLLVIISIHHFRQLHTPTNLLLLSLAVSDFFVGLLMVFQIMLIDGCWFLGDLMCTLYIVLDYIVVSSSVGTMVLISVDRYVAICEPLHYTNKVTQKRVKICVCLCWTCSAFVLILMLQDHLKRTDDISCIGECVIVVSYVAELAQFFLIFIGPVTVIIVLYMRVFVVAVTQARAMRPHVAALPLKFSMTITAKKSEMKAARTLGVVIVVFLLCVCPYYCFALSGQDNLVNFSSVNILICVFYFNSCLNPLIYAFFYPWFRKSIKLIVTLKILQPGSCERNLL*
>StkTARs_045
METLVGTELCFPQLLNTSCRKKIRPHLETMLIYILLSSISLLTVALNLLVIISISHFRQLQTPTNLLLLSLAVSDFFVGLIMIFQIMIIDGCWLLGDLMCSLWLILLSIITSSSVGTMVLISVDRYVAICYPLHYFTVVKPVRIQVCVCLCWMFAVLFNGLLLKDNLQHPGRYNSCIGECVFEINHIANLFDLIVSFIFPITAIVILYIRIFGVAVYQARAMRSHIAVVTMKVNAKKSEMKAARNLGVVVVVFLICVLPYYCSALKSQNNLYTALSVTIVIWFFHFNSCLNPLIYATLYPWFRKSIKVIVTLQILKPGSYQSNML*
>StkTARs_046
METLVGTELCFPQLINTSCRKPIRPHLEAMLIYILLSSISLFTVALNLLVIISISHFRQLHTPTNLLLLSLAVSDFFVGLFMIFQIMLIDGCWLLGDLMCSLWSILSSIITSSSVGTMVLISGERYVAICYPLHYFIKVKQERVQVCVCLCWMFAALINSLLLKNNLQHPGRYKSCIGECTVDMNYIVNLFDLIVTFIFPITVIVILYIRIFGVAVYQARAMRSHIAVVIMKVTAKKSEMKAARNLGVVVVVFLICVCPYYCVVLTSQNNLDTSLSVTIVICFFQFNSCLNPLIYATLYPWFRKSIKVIVTLQILKPGSYRTNML*
>StkTARs_047
METLVGTELCFPQLINTSCRKPIRLHLEAMLIYILLSSISLLTVALNLLVIISISHFRQLQTPPNLLLLSLAVSDFFVGLFMIFQIMMIDGCWLLGDLMCSLWLILSSIIISSSVGTMVLISVDRYVAICYPLHYFTKVKPKRVKICVCLCWMFAALIYSLLLKNNLQHPGRYNSCIGECTVDINYIVNLFDLIVTFIFPITVIVILHIRIFGVVVDQARAMRSHIAVVTRKVTVKKSEMKAARNLGVVVVVFLICICPYFCFTLKSQNNLYTATSVTIVMWLAQFNSCLNPLIYAILYPWFRKSIKVIVTLEILKPGSYRTNML*
>StkTARs_048
METLVGTELCFPQLINTSCRKTIHPHLEATLIYILLSSISLLTVVLNLLVIISISHFRQLQTPTNLLLLSLAVSDFFMGLFMIFQTMIEGCWLLGDVMCYLWLILSSVVFLSSIETMVLISVDRYVAICYPLHYFTKVKRKSVQVCVCLCWMFAALINSVLLKNNLQHPGRYNSCIGQCVIDRNYIASIFDLIVTFIFPITVIIILYMRIFVVAVYQARAMRSHIAVVTLKATVKKSEMKAARNLGVLVVVFLICICPYYCFVLTSQNNVYPTSSVTIVIWLSNCNSCLNPLIYAILYPCFRKSIKVIVTLQILKSGSYRTNML*
>StkTARs_049
METLVGTELCFPQLINTSCRKTIHPHLEATLIYILLSSISLLTVVLNLLVIISISHFRQLQTPTNLLLLSLAVSDFFMGLFMIFQTMIEGCWLLGDVMCYLWLILSSVVFLSSIETMVLISVDRYVAICYPLHYFTKVKRKSVQVCVCLCWMFAALINSVLLKNNLQHPGRYNSCIGQCVIDRNYIASIFDLIVTFIFPITVIIILYMRIFVVAVYQARAMRSHIAVVTLKATVKKSEMKAARNLGVLVVVFLICICPYYCFVLTSQNNVYPTSSVTIVIWLSNCNSCLNPLIYAILYPCFRKSIKVIVTLQILKSGSYRTNML*
>DanTAR_19l-001
MAYETEHQETQYCFPNFNSSCIKGKRSRHEYIIMYVFFSLLSAWTVFLNLLVIISISHFKKLHTPTNMIILSLAVNDLLIGLIVMPIQAIRLIETCWYFGETFCGFYLILIGLIFSASLSNLVLIAVDRYVAVCHPLLYPQKITITNMLKSICLNWLYYSAYNTSFVVNNGSFDSSHRTEVCYGKCSVMMSFSWIITDLFMSFIFPCLIMITLYSRIFYVVHQQVKVINSLMKGGKRVTESSVKRKSESKAALTLGIIVTIYLLFYIPYYICILFVNSSTTITVLAWAVCANSGVNPLIYALYYSSFKKTVKHIFTLKIFQPASFLLCIFK
>DanTAR_20r-001
NKLLTGGDSLMAYETEDLETQYCFPDINSSCVKERRSSHRFVIIYLFVSLLSAWTVFLNLLVIISISHFKKLHTPTNMIILSLAVTDLLVGLVMPVEAIRMIETCWYFGDTFCGLHLLFVSLLIAASLSNLVLIAVDRYVAVCHPLLYPQKITITKTLMSICLSWVCSSAYNTALLINNGYFGTSHRTDVCYGECLFMSSFNWVVTDLFLSFIFPCLLIISLYLRIFYVVHQQVKVINSLMKGGKCVTEGLVKRKSESKAALTLGIIVLVYLLCYIPYFICSITVNSSTTINGLLFAVCANSGLNPLIYALFYPWFKKTAKLILTLKIFHSASSLINIFTE
>DanTAR_18b-001
NKHLTGGDSLMAYETEDQETQYCFPEINSSCVKGKRSKHEYNIMYVFFSLLSAWTVFLNLLVIISISHFKKLHTPTNMIILSLAVADLLVGLVVMPVEAIKLTETCWYFGDTLCDLFMIIMGLTVSASICNLVIIAVDRYVAVCHPLIYPQKITTTKTLISISLCWFCSLTYNAGYLISGRYFEINQSPGTCYGKCFLVISFSWVFTDLLFSFLLPCTLIITLYLRIFYVAHQQVKIINSMMKGGNLEASVKRKSESKAALTLGIIVTVYLLCYIPFYILYMLSVTGTTIISSTTMTFLIWTLYINSSVNPLVYALFYSWFKISVKHILTCKIFSP
>DanTAR_19t-001
NKLLTGGDSLMAYETEDQETQYCFPDINSSCVKEKRSIQEYNIMYVFFSLLSAWTVFLNLLVIISISHFKKLHTPTNMIILSLAVNDLLIGLILMPVEAIRLIETCWYFGETFCVLYLILIGLIFSATLSCLVLIAVDRYVAVCHPLLYPQKITITNMLMSICLSWVCYSAYNTAFAFNNGYLNSSHRRDVCYGQCFIMMTFSWTVTDLSMCFIFPCVIMITLYSRIFYVVHQQVKVINSLMKGGKCETEGSVKRKSESKAALTLGIIVSVYLLCYIPYYICTLLVSSSTTITVLMWTVHANSGLNPLVYAIFYPWFKKTAKLILTLKIFQPASSLINIFTEN
>DanTAR_20g-001
NKLLTGGDSLMAYETEDQETQYCFPDINSSCVKGRRSSNGYIIIYVFVSLLSAWTVFLNLLVIISISHFKKLHTPTNMIILSLAVNDLLVGVVMPVEAIRMTETCWYFGDTFCGLYLFFVSLLLAASLGNLLLIAVDRYVAVCHPLLYTQKITITKMLTSICLCWACFSTYCTTFVIDNRNFDTSHRTDVCYGECLVMISLSWLVIDLFMSFIFPCTLIILLYLRIFYVVHQQVKVINSLMKRGKCVTEGSVKRKSESKAALTLGIIVSVYLLCWIPYCICSLIVNSSTALNVIIWTVYANSGVNPLVYALFYPWFKKTGKLILTLNILQPASSVINIFTQN
>DanTAR_19b-001
NKLLTGGDSLMAYETEDQETQYCFPDINSSCVKEQHSTNGYIIYLFVSFLSAWTVFLNLLVIISISHFKKLHTPTNMIVLSLAVADLLIGLIVMPVEAVKLIETCWYFGDTFCGFTLILIGVIPSASLGNLVLIAVDRYAAVCHPLLYPQKITMANMLMSICLSWVYYSTYITTLVIYNRYFDTSHRTDECYGQCLVMMSFSWILTDLFVCFVFPCVLIITLYLRIFYVVHQQVKVINSLMKGGKCVTEGSVKRKSESKAALTLGIIVSVYLLCWIPYYICTLTVNSSTVLSVLTWVLYANSGLNPLVYALFYPWFKKTVKHILTMTICQLASSLVNIFTEHE
>DanTAR_18j-001
NKLLTGGDSLMAYETEDTQYCFPDINSSCVKGQRTRLEYNIMYVFVSLLSAWTVFLNLLVIISISHFKKLHTPTNLLILSLAVADLLVGLVVIPIEGIKQIETCWYFGDTYCGLYVMTVRLLLSTSLINLVLIAVDRYMAVCHSLLYPQTITTTKTLISIFLCWFCCSVYIISSVISNGYFDMSNKTLCFGQCIVLITPAWRFIDLICSFLFPCTVIITAYLRIFYVVHKQVKVINSQINGVKCVMEVSVKRKSESKAAQTLGIIVTAYLLCWIPFYICSLTKTTAISATTMTFLTWTFYINSGLNPIVYALFYSWFKISVKHIVTFRIFQPASSLMNILTE
>DanTAR_16a-001
MKDKNLEIQFCFPNNNLSCFKEIKPQTDYVVLYIFIFLASVVTVFLNLLVIISISHFRQLHTPTNLLILSLAVADLIVGLIVIPFMGIRFIDSCWYYGETFCSVFLFITFAVVSGSLGNLVLISLDRYIAVSDPLRYTVKITTDRIVICIVVNWLCSSIYSFIFLYNSVFYPETQNGCYGDCRVSFKFEHFVTDLLVTFVAPSCVIMSIYVKIFCVAKHQAKVVNSVTGVSKSQRKAGKTLGIVVMVFFMCWIPYYIVILIEGNELTESVEFNVTCWIVYMNSCMNPLIYSLFYKWFRISAKHILTLNILKLSSEYFNLFPE
>DanTAR_18d-001
NKLLTGEDSLMAYETEDQETQYCFPDINSSCVKEQRSIQEYIIMYVFFSLLSAWTVFLNLLVIISISHFKKLHTPTNMIILSLAMADLFTGLTVMPVEAIKLIETCWYFGEKFCDIFMIIVGLFGSTSFSNIVLISVDRYLAVCHPLIYPHKFTRSKALISICVCWLFALIYNLGFLLTGKYFQSSERTDMCYGKCNLVIISSSWAFTDLFVSFLLPCTLILILYLRIFYVAQQQVKVINSLMKGGKCVKEGLVKRKSENKAAFTLGIVVTVYLLCFIPYYILSVTGVCSATMTYLLWTLYVNCGLNPLIYALFYRWFKISVKHILTLKILQPASSLLDIFTD
>DanTAR_19q-001
NKLLTGVDSLMAYETEDQETQYCFPDINSSCVKGKRSIQEYIIMYVFFSLLSVWTVFLNLLVIISISHFKKLHTPTNMIILSLAVADLLIGLIVMPIKAIRQVETCWYFGDTFCGLNSILIGAIFSATLSNLVLIAVDRYVAVCHPLLYPQKITMAKMLMFICLCWIYYSAYNTAVVMNNRYFDTSNRTDMCYGDCSVIMSFGWILTDLFMSFILPCLIMISLYLRIFYVVHQQVKVINSLMKGGKCVTEGSVKRKSESKAALTLGIIVLVYLLCYIPYYICALSVNSSTTITVLEWTVYTNSGLNPLVYALFYHWFKKTAKLILTLKIFHPESSLINVFTENE
>DanTAR_14i-201
MCEDYSCPERSVSLSVYVILYVAAAAVALLTVCGNLLVIISVSHFKQLHTPANILILSLAASDLLVGVFVMPFQLTLLIESCWIAGPVMCAVLKFVNFQATSVSVHTVALIAVDRFLALSFPFFYSEKISPTVICIAALLNWLFSLFYNFRLLYVNGNFTDIVCPGVCVYVVDEISSFVDLLIVFVMPCTLIIILYTHVFVIAKKHATAIRAVQVHNSTESSKNKISDKSERKAAMLLGILVFVFLLCLLPYYTFLVISYSIVDFIFFRDVGVIIFFLNSTINPIIYALFYPWFKKSLRIIFTFKVFQRDSSLMNVQSY
>DanTAR_14j-201
MCEDYSCPERSVSLSVYVILYVAAAAVALLTVCGNLLVIISVSHFKQLHTPANILILSLAASDLLVGVFVMPLLFTLLIESCWIAGPVMCAVLKFVNFQATSVSVHTVSLIAVDRFLALSFPFFYSEKISLTVICIAALSNWLFSLFYNFTVLYINRHFTGFMCPGVCFFVIDEVSSLIDLLIVFVMPCTLIIILYTHVFVIAKKHATAIRALQVHNSTESSKNKISDKSERKAAMLLGILVFVFLLCLLPYYITSLVISYTTVDLLHVRDVAVIFFFVNSTINPIIYALFYPWFQKCLKLIFTLKVFERDSSLMNVQCY
>DanTAR_19p-001
NKLLTGGDSLMAYETEHQDTQYCFPNINSSCVKGKRSIQEYNIMYVLFSLLSAWTVFLNLLVIISISHFKKLHTPTNMIILSLAVTDLLIGLIVMPIQAIRLIETCWYFGDTLCGINLIIIGVIFSASFSNLVLIAVDRYVAVCHPLLYPQKITMAKMLMCICLSWVYYSAYNTGLVINNGYFDTSHRTDVCYGDCSVIMSFSWLVTDLCLSFIFPCVIMITLYLRIFYVVHQQVKVINSLMKGGKCVTKGSVKRKSESKAALTLGIIVLVYLLCYIPYYICTLSVNSSTTITVLEWTVYTNSGLNPLVYALFYHWFKKTVKLILTLKIFHPESSLINVFTVHEL
>DanTAR_19u-001
NKLLTGGDSLMAYETEDQETQYCFPDINSSCVKGKRSRHEYIIMYVFFSLLSAWTVFLNLLVIISISHFKKLHTPTNMIILSLAVNDLLIGLFVIPIQAIKLTETCWYFGDIFCVLYLILIGLIFSASLSNLVLIAVDRYVAVCHPLLYPQKITITNMLKSICLSWVCYSAYNTAFVVNNGYFDSSHRTDMCNGRCSVMVSFSWTVIDLFMCFIFPCLIMITLYLRIFYVVHQQVKVINSLMKGGKRVTESSAKRKSESKAALTLGIIVTIYLLCYIPYYICSLFVISSTTITVLSWAVHANSGLNPLVYALFYSSFKKTVKHIFTLKIFQPVSFLFRIFK
>DanTAR_20b1-001
NKLLTGGDSLMAYVTEDQETQYCFPNINSSCVKKKHSRNGYHIIYVFVSLLSAWTVFLNLLVIISISHFKKLHTPTNMIILSLTVNDLFIGLIMPVEAIRLIETCWYFGDTFCGLHILFISLLVSASFSNFVLIALDRYVAVCHPLQYPQKITITKTLMSICLSWLCLSAYITAYVFNNGYFDSSHRTDVCYGQCSVMISFSWSVTDLIISFIFPCVLIITLYLRIFYVVHQQVKVINSLMKGGKCVTEGSVKRKSESKAALTLGIIVSVYLFCYIPYYICSLTVNATTIINVLLLLVYANSGLNPLVYALFYPWFKRTAKVILTLKIFQSASSLINIFTQN
>DanTAR_19n-001
NKLLTGGDSVMAYETEDQKTQYCFPNINSSCVKEKRSIREYIIMYLFSSLLSVWIVFLNLLVIISISHFKMLHTPTNMLILSLAVADLLIGLILMPLQAIKQIETCWYFGETFCGIHLIIIGLIFSATFSNLVLIAVDRYVAVCHPLLYPRKITTAKMLMSILLCWLYYSAYNTGLVINNGYADTSYRTDMCYGKCTVIMSFSWLVTDLFMSFIFPCLIMITLYLRIFYVVHQQVKVINSLMKGGKCVTEGSVKRKSESKAALTLGIIVTVYLLCYIPYYICALSVNSVTAINVLGWIVYANSGVNPLVYALFYPWFKKTAKIILTLKIFEPASSLINIFK
>DanTAR_19n-201
YETEDQKTQYCFPNINSSCVKEKRSIREYIIMYLFSSLLSVWIVFLNLLVIISISHFKMLHTPTNMLILSLAVADLLIGLILMPLQAIKQIETCWYFGETFCGIHLIIIGLIFSATFSNLVLIAVDRYVAVCHPLLYPRKITTAKMLMSILLCWLYYSAYNTGLVINNGYADTSYRTDMCYGKCTVIMSFSWLVTDLFMSFIFPCLIMITLYLRIFYVVHQQVKVINSLMKGGKCVTEGSVKRKSESKAALTLGIIVTVYLLCYIPYYICALSVNSVTAINVLGWIVYANSGVNPLVYALFYPWFKKTAKIILTLKIFEPASSLINIFNPIHR
>DanTAR_19a-001
NKLLTGGDLLMAYETEDQETQYCFPDINSSCVKGRHSSHGYIIIYLFVSLLSVWTVFLNLLVIISISHFKKLHTPTNMIILSLAVNDLIIGLFVIPIQAIKLIETCWYFGDTFCGLYLFLIFELLSASLSNLVLIAVDRYVAVCHPLLYPQKITITKTLMSICLSWVCYSAYNTALIINNRYSETSHRTDECYGRCFIVMSFSWLVADLVMSFIFPCLIMITLYLMIFYVVHQQVKVMNSLMKGGKCVTEGSVKRKSESKAALTLGIIVTIYLLCYIPYYICSLVVNSSTAIHVMSWTVYVNSGMNPLVYALFYPWFKKTAKIIFTLKIFQPASSLINIFTE
>DanTAR_18c-001
NKLLTGGDSLMAYETEDQETQYCFPNINSSCVKERRSKHEYNIMYVFFSLLSAWTVFLNLLVIISISHFKKLHTPTNMIILSLAVADLLVGLVVMPVEAIKLTETCWYFGDTLCDLFMIIMGLTVSASLCNLVIIAVDRYVAVCHPLIYPQKITSTKILISISLCWFCSLTYNAGYFISGRYFKINQSPGTCYGKCFLVISFSWVFTDLLFSFLLPCTLIITLYLRIFYVVHQQVKIINSMMKGGNLEASVKRKSESKAALTLGIIVTVYLLCYIPFYILCMLSVTGTTIISSTTMTFLVWTLYINSSVNPLVYGLFYSWFKISVKHILTCKIFSP
>DanTAR_16f-001
NTNNETIQYCFPNNNLSCTRNVKPGAEYIFVYIFISTVSVLTVFLNLLVIISIAHFHQLHTPTNVLIFSLAMSDLIVGLILMPVLGLKLIEPCWYFGEIFCSIFPFILYVVTTASLGNLIIISVDRYIAVNDPLRYTTRVDTNRAVYSIVVNWVFSSIYSLLIMYEAILYPEKNHTCIGECIFFIKLEYIITDALVCFVTPCCLIIYLYLKICFIAKHQAEHINALTDRKVKSEKKAAKSLGVVVMIYLLCWIPYYIAALTLGQDTNDSLVINIMYWILCMNSLMNPLIYAMYYKWFRISTKYILTLKILEPSSQYFNLFME
>DanTAR_19j-001
NKLLTEGDSLMAYETEDQETQYCFPNNNSSCIKEQRSTHEYNIMYVFFLLLSAWTVFLNLLVIISISHFKKLHTPTNMIILSLAVADLFVGLIVIPIEAIKQIEKCWYFGDTFCGLNVILTAVLLSASLSNLVLIAVERYVAVCHPLLYPQKITITNILLSICLSWVYYSAYNTVLVVNNGYFGTLHRNKVCYGECLVIISFSWMLTDLFMSFIFTCIIMITLYLRIFYVVHQQVKVINSLMKGGKCVTEGSVKRKSESKAALTLGIIVLVYLLCYIPYCICSVTVNSSTTINVLMWILYANSGLNPLVYAIFYPWFKKTVKHILTLKIFEPASSLINVFIEDE
>DanTAR_20i-001
NKLLTGGDSLMPYETEDQETQYCFPNINSSCVKEQRSSHGYIIIYVFVSLLSAWTVFLNLLVIISISHFKKLHTPTNMIILSLAVNDLLIGLAMPMEAIRMIQTCWYFGDTFCGIYILFVSILLAASLGNLLLIAVDRYVAVCHPLFYPRKTTMAKILITICLNFACLSAYNTAFVINNGYFDTSHRTDVCYGQCSVMIRFSWIVTDLFMSFIFPCTLIMMFYLRIFYVVHQQVKVINSLMKGGKCVTEGSGKRKSESKAALTLGIIVSVYMLCWIPYYICSLTVNSYTAINVLIFGVHASSGLNPLVYALFYPWFKKTAKLILTLMIFQPASSLINVFTHE
>DanTAR_19s-001
NKLLTGGDSLMAYETEDQETQYCFPNINSSCVKGRRYRHEYIIMYVFFSLLSAWTVFLNLLVIISISHFKKLHTPTNMIILFLAVNDLLIGLIVLPVEAIRLIERCWYFGETFCFLYLILIVLIFSASLSYLVLIAVDRYVAVCHPLLYPQKITITNMLKSICLSWVCYSAYNIAFVINNRNLNSSQKTDVCYGQCLIMMSFSWTVIDLSICFIFPCLIMITLYLRIFYVVHQQVKVINSLMKGGKCETEGSVKRKSESKAALTLGIIVSVYLLCYIPYYICTLLVSSSTTINVLMWNVHANSGLNPLVYAIFYPWFKKTAKLILTLKIFQPASSLINIFTENE
>DanTAR_19c-001
NKLLTGGDSLMAYETEHQETQYCFPDINSSCVKEKHFSHGYNILYIFVSLLSVWTVILNLLVIISISHFKKLHTPTNMIILSLAVTDLLIGLIVMPVEAVKLIDKCWYFGDTFCGLTLILIWVIPSASLSNLVLIAVDRYMAVCHPLLYPQKITMANTLMSICLSWVYYSAYNTALLFDNGYFDTSHRTDVCYGDCSVMMSFSWRVTDLFMCFIFPCVMIITLYLRIFYAVHQQVKVINSLMKGGKCVLKGSVKRKSESKAALTLGIIVTVYLLCWIPYYICTLTVNSSTVISVLTWIVYANSGLNPLVYALFYPWFKKTVKLILTLKIFHLASSLVNIFTHHE
>DanTAR_20c1-001
NKLLTGGDSLMAYETEDQETQYCFPDINSSCVKEQRSSHGYIITYVFVSLLSAWTVFLNLLVIISISHFKKLHTPTNMIILSLAVNDLLVGLVMPIEAIRLIETCWYFGDTFCGLYLLFVSLLLATSIGNLVLIAVDRYVAVCHPLLYPQKITITKTLMSICLSWACSSAYIIAILINNSYFDTSHRKDKCYGECLLMITFSWFVTDLFMSFIFPCTLIMMLYLRIFYVVHQQVKVINSLMKHGKCLKEGSVKRKSESKAALTLGIIVSVYLLCYIPYCICSLTVNSVTAMNVLIWIVYSNSGVNPLVYALFYPWFKKTAKHILTLKIFQLTSSLFNVFTEH
>DanTAR_20a-001
NKLLTGGDSLMAYETEDQETQYCFPNINSSCVKEQHSSHGYIIIHLFVSLLSAWTVFLNLLVIISISHFKKLHTPTNMIILSLAVNDLFIGIAMPVEAIRLIETCWYFGDTFCVLYLFFVALLLSASLGNLVLIAVDRYVAVCHPLLYTQKTTIAKIFCLSICLSCVCFSAYFTALVNVNNQDFDTSQRTDVCYGQCLVMITFSWIVIDLFVSFIFPCTLIMMFYLRIFYVVHQQVKVINSLMKGGKCVTEGSVKRKSESKAALTLGIIVTVYLLCYIPYYICSLTVNSSTAINVLVWLVYSNSGMNPLVYAIFYPWFKKTAKLILTLKIFQPASSLINIFTE
>DanTAR_20m-001
NKLLTGGDSLMAYETEDQETQYCFPDINSSCVKEQRLRNRFKITYLLVSLLSAWTVFLNLLVIISISHFKKLHTPTNMIILSLAVTDLLIGFIMPIEAIRLNDKCWYFGQIFCGLYLLFVSLLLSTSLGNLVLIAVDRYVAVCHPLLYPQKITTAKMLMSICLNWICISAYNTTLVVNNGHFDTSHRIDECHGECLFMISFSWIVIDLCISLIFPCTLIMVLYLRIFYVVHQQVKVINSLMKGDKCVTEGSVKKKSEIKAALTLGVMVSVYLLCYIPYYICSLTVTSSTTLNVLIWTLHANSGLNPLVYALFYRWFKKTAKLILNLKIFLPASSLINIFSQHE
>DanTAR_20h-001
NKLLTGGDSLMAFETEDQETQYCFPDINSSCVKRRSLSHGYITIYVFVSLLSAWTVFLNLLVIISISHFKKLHTPTNMIILSLAVNDLFIGLAMPVEAIRLIETCWYFGDTFCGLYLLFVSILLSASVGNLLLIAVDRYVAVCHPLLYPQKITITNMLMSICLNWFCLSAYCITFVIKNRDFDTPHRTAYCYGECFLMISFSWIITDLFMSFIFPCTLIMMFYLRIFYVVHQQVKVINSLMKRDKCVKEGSVKRKSESKAALTLGIIVTVYLLCYIPYCICSLTVNSSTALNVIVWFLYANSGVNPLVYALFYTWFKKTAKLILTLNIFQPASSLINIFTQN
>DanTAR_18i-001
NKLLTGGDSLMAYETEDQETQYCFPNINSSCVKGKRSKHEYNIFYIFVLLMSAWTVFLNLLVIISISHFKKLHTPTNLLILSLAVADLFVGLVVIPTEGIKQIETCWYFGDTFCGLFVIIVRLLLSASLSNLVLIAVDRYIAVCYSLQYPQRITKTKTVISICLCWFSCSVYNIWYVIGNGYFSMSDKTLCYGQCMVVITPTWRFIDLIFSFLFPCTVIITAYVRIFYVVHKQVKVINSQIKGVKCVMEVSIKRKSESKAALTLGIIVTAYLLCWIPFYICSLTKITTITSTTMTLLVWTFHLNSGLNPIVYALFYRWFKISVKHIVTLRIFQPASSLMDIFTD
>DanTAR_19e-001
NKLLTGGDSLMAYETEDQETQYCFPNINTSCVKENRSKHEYNVLYVFFSLLSAWTVFLNLLVIISISHFKKLHTPTNMIILSLAVNDLLIGLFVMPVEAVRLIDKCWYFGDTFCGFTLILIGVIPSASLSNLVLIAVDRYAAVCYPLLYPQKISMTNTLMSICLSWVYYFAYITALVIYNRYLDTSHRTDECYGECTIMMSFSWIITDLFMCFIFPCTIMITLYLRIFYVVHQQVKVMNSLMKGGKCVTEGLVKRKSESKAALTLGIIVSVYLLCWIPYYICSLTVISSTAINVLIWAVFANSGVNPLVYALFYPWFKKTAKLILTLKIFQPASSLINIFTELE
>DanTAR_20o-001
SKLLTGGDSLMAYETEDQETQYCFPDINSSCVKEKHSRHGYITTYLFVSLLSAWTVFLNLLVIISISHFKKLHTPTNMIILSLAVTDLLVGLVMPVEAIRLIETCWYFGDTFCGLYIFFVSLLLSASLGNLVLIAVDRYVAVCHPLLYPQKITITKTLMSICLSWAGLTAYIITLVINNSYFDSSHRTDVCYGQCLYMISYSWILTELFMSFIFPCVLIITLYLRIFYVVHQQVKVINSLMKGGKCVTEGSVKRKSESKAALTLGIIVSVYLLCWIPYFIYSLTVNSSTTINGLLFAVFANSGLNPLVYALFYPWFKKTAKLILTLKIVHSASSLINIFTEH
>DanTAR_20a1-001
NKLLTDRDSLMAYETEDQDTQYCFPDINSSCVKGKRFSHGYIIIYLFVSLLSAWTVCLNLLVIISISHFKKLHTPTNMIILSLAVNDLFIGLVMPVEAIRLIETCWYFGDTFCAIHVLFVSFLVSASLSNLVLIAVDRYVAVCHPLQYPQKITITKTLMSICLSWVCLSAYITAFVIYNGYFDYSHRTDVCYGQCSVMMNLSWTVTDLFMSFIFPCLIIITLYLRIFYVVHQQVKVINSLMKGGKCVTEGLVKKKSESKAALTLGIIVTVYMFCYIPYYLYVLTVTSSTTINVLLLLLYANSGLNPLVYALFYPWFKRTAKLILTLKIFQSASSLINIFTQH
>DanTAR_17a-001
NKLLTGAESLMAYETEETQYCYPAFNSSCVKGKRSNYESNILYVFFSLLSAWTVFLNLLVIFSISHFKKLHTPTNMIILSLSVADLLVGLIVMPIEATELIETCWYFGDTLCNLFLILMGLLTSTSLCSLVLIAVDRYVAVCHPLMYPQTITMNRTLIIVCFSWFFSSAYNIILSITHTSDGCYGECNVQLTFEWKATDLVLSFLLPCTVIITLHLRIFYVVHQQVKVINSQMKSEKCVMEGSVKRKSESKAALILGIIVAIHLICFITYYILTLTDSMAIPPTVLSCLICFLYINSSLDPLLYALFYTWFRKSIKHILTLKIFQPESSQVNILTNH
>DanTAR_16g-201
AEFIFVYIFISTVSVLTVFLNLLVIISIAHFHQLHSPTNVLIFSLAMADLIVGLILMPVHGLKLIEPCWYFGEIFCSIFPFIFYVVVTASLGNLIIISVDRYIAVNDPLRYTTRVDTNRAVFSIVVNWVFSSIYSFLIFKFESWLADLSNFTSCLKKNHTCIGECIFFIKLEYIITDALVCFVTPCCLIIYLYLKICFIAKHQAEHINALTDRKVKSEKKAAKSLGVVVMIYLLCWIPYYIAALTLGQDTNDSLVINIMYWILCMNSLMNPLIY
>DanTAR_20f-001
NKLLTGGDSLMAYETEDQETQYCFPAINSSCVKERSASHGYIIIYVFVSLLSAWTVFLNLLVIISISHFKKLHTPTNMIILSLAVNDLFIGLIIPIEAIRQIETCWYFGDTFCGLYLLFVSLLLAASLGNLVIIAVDRYVAVCHPLLYPQKITITNMLKSICLSWVCFSAYCITFIINNGSFDTSHRTDVCYGQCLMIISFSCLIIDLFMSFIFPCLLIITLYLRIFYVVHQQVKVINSLMKAGKCVTEGSVKRKSESKAALTLGIIVSVFLLCWIPYYICSLTVNSYTAINVLIFGVHASSGLNPLVYALFYPWFKKTAKLILTLKIFQPASSLINIFLQ
>DanTAR_20z-001
KLLTGGDSLMAYETEDQETQYCFPDINSSCVKGRSASHGYIIIYVFVSLLSAWTVFLNLLVIISISHFKKLHTPTNMIILSLSVADLLVGFIMPVEAIRLTETCWYFGDTFCSLYLLYIAVLLSASLSNFVLIALDRYVAVCHPLLYPQKITITKTLMSICLSWACFSAYNITFVIYNGYFDTLYKTDVCYGQCSFIMSFHWIVTDLFMSFIFPCFLIITLYLRIFYVVHQQVKVINSLMKAGKCVTEGSVKRKSESKAALTLGIIVSVYLLCWIPYYICTLTVSSSTIINVLTWVVYANSGLNPLVYALFYPSFKKTFKHILTLKILHSASSLINIFTE
>DanTAR_20z-201
LHASSLSPIFTAPLMNIKLKVCSAWTVFLNLLVIISISHFKKLHTPTNMIILSLSVADLLVGFIMPVEAIRLTETCWYFGDTFCSLYLLYIAVLLSASLSNFVLIALDRYVAVCHPLLYPQKITITKTLMSICLSWACFSAYNITFVIYNGYFDTLYKTDVCYGQCSFIMSFHWIVTDLFMSFIFPCFLIITLYLRIFYVVHQQVKVINSLMKAGKCVTEGSVKRKSESKAALTLGIIVSVYLLCWIPYYICTLTVSSSTIINVLTWVVYANSGLNPLVYALFYPSFKKTFKHIL
>DanTAR_20u-001
NKLLTGGDSLMAYETEDQETQYCFPDINSSCVKRRSSSHGYIIIYVFLSLLSAWTVFLNLLVIISISHFKKLHTPTNMIILSLAVTDLLIGLIMPVEAIRLIETCWYFGDTLCELYLLFVDLLISTSLSNLVLIAVDRYVAVCHPLLYPQKITITKTLMSICLSWVCLSAYIIAIAINNRYFDTSHRTDVCYGECLAIISFSWTVTDLFMSFIFPCTVIIILYLRIFYVVHQQVKVINSLMKGGKCVTEGSVKRKSESKAALTLGIIVTVYLLCWIPYYICSLTVMTSTALNALLWVVYASSGLNPLVYALFYPWFKKTAQLILTLKIFQTASSLINIFTQ
>DanTAR_19h-001
NKLLTGGDSLMDYETEDQETQYCFPDINSSCVKYQRSSHEYNIMYVFFYFLSAWTVFLNLLVIISISHFKKLHTPTNMIILSLAVNDLLVGLIVMPIQAIRLIETCWYFGDTFCGISLILSGVIISASLTNLVLIAVDRYVAVCHPLLYPQKITITNMLLIICLSWIYYSGYNTVLIIYNGYFETSERTDACDGDCLVMIRFSWIVTDLFISFIFPCVIIITLYLRIFYVVHQQVKVINSLMKGGKCVTEGSVKRKSESKAALTLGIIVSVYLLSWIPYCICSVTVNSSTLITILSWTVYTNSGLNPLVYAIFYPWFKKTVKVILTLKIFDPASSLVNIFMEHD
>DanTAR_19g-001
TEGDSLMAYETEDQETQYCFPDINSSCVKKQRSSHEYNFMYLFFPLLSAWTVFLNLLVIISISHFKKLHTPTNMIILSLSVADLLIGLVMPIEAIRLIETCWYFGDTFCGFNLIIIGAILSASVSNLVLIAVDRYVAVCYPLLYPQKITISNMLISICLSWVYYSAYNTVLIINNGYFDTSYRTDMCYGQCSAMMSFTWILTDLFVCFTFPCVIIITLYLRIFYVVHQQVKVINSLMKGGKCVTDGSVKRKSESKAALTLGIIVSVYMLCWIPYYICALSVNSSTVLSVLTWVVYANSGLNPLVYALFYPWFKKTVKVILTLKIFEPASSLVNIFIENE
>DanTAR_18g-001
NKLLTGGDSLMAYETEDQETQYCFPNINSSCVKERRSSHGYIIYLFVSLLSAWTVFLNLLVIISISHFKKLHTPTNMIILSLAVNDLLIGLAMPIEAFRLVDTCWYFGELFCGLFLIVMALLSSASLSNLVLIAVDRYVAVCHSLLYPQKITMTNVFVSICLCWSFSLTYCTVFVVNNTYLDTSSRKRVCYGECILHFSFTYVIIDEIYSFLLPCVVMITVYLRIFCVAIKQVKVINSLMKGGKCVKEGSVKRKSEHKAALTLGIVVTVYLLCYIPYYLISLTGVYSKTITYLLWTLYVNSGLNPLIYALFYRWFKTSVKHILTLKILQPASSLLDIFT
>DanTAR_19k-001
NKLLTGGDSLMAYETEDQENQYCFPDINSSCLKEKRSSHGYNIIYLCVSLQSAWTVFLNLLVIISISHFKKLHTPTNMIILSLAVADLLLGVVMPVEAIRLIEMCWYFGDIFCGLYLLFISFLISASLSNLILIAVDRYMAVCHPLQYPQKITISKTLMSICLSWVYSTVYNSTLVISNGHFDTSPRTDVCYGQCSFDMSFSWIAVDMFMSLIFPCMLIITLYLRIFYVVHKQVMVINSLMKGGKCVVRGSVKRKSESKAALILGIIVSVYLLCYIPYCICSLTVKSSTAIHSLIWAVYSNSGLNPLIYALFYPWFKKTAKLILTLKIFQPASSLVNIFTQHQL
>DanTAR_20j-001
NKLLTGGDSLMAYETEHQETQYCFPDINSSCIKERRSSHGYIIIYVFVSLLSAWTVFLNLLVIISISHFKKLHTPTNMIILSLAVTDLLIGLVMPVEAIRLIDKCWYFGNTFCGLYMLFVSLLVTVSLGNLVLIAVDRYVAVCHPLLYPQRITITKTLVSICLNWVCFSAYCTALIINNSFFDTQTDVCYGQCLVMVSFGWIATDLFISFIFPCLLIISLYLRIFYVVHQQVKVINSLMKGGKCVTEGSVKRKSESKAALTLGIIVSVFLLCYIPYYICSLTVNSSTALNVLVWVLYANSGLNPLVYALFYSWFKKTAKLIITLKILHPASSLINFVSQH
>DanTAR_19i-001
NKPLTGEYSLMDYETEDQETQYCFPDINSSCVKEQRSIHEYNIMYVFFSLLSAWTVFLNLLVIISISHFKKLHTPTNMIILSLSLNDLLVGLIVMPIQAIRLIETCWYFGHTFCGISLILIGVIISASLSNLVLIAVDRYVAVCHPLLYPQKITISNMLMSICLSWVYYSVYNTALIIYNGYFETSERTDVCYGDCLVMISFSWIVTDLFISFFSPCVIMITLYVRIFYVVHQQVKVINSLINGGRCVMESSVKRKSESKAALTLGIIVSVYLLSWIPYCICSVTVNSSTAITVLSWTVYANSGLNPLVYAIFYPWFKKTVKNILTLKIFEPASSLVNIFMEHD
>DanTAR_20p-001
NKLLTGGDSLMAYETEDQETQYCFPDINSSCVKGKNSSHGYIVIYLFVSLLSAWTVFLNLLVIISISHFKKLHTPTNMIILSLAVNDLLIGLFMPVEAIRLTETCWYFGDTFCGLHLLFVSLLLAASLSNLVLIAVDRYVAVCHPLLYPQKITMTKTLMSICLNWVCLSAYIIALLTNYGYFDTSLKTDVCYGECLFMSSFSLVMTDLFMSFIFPCFLIITLYLRIFYVVHQQVKVINSLMKVGKCVMEGSVKRKSESKAALTLGIIVSVYLLCWIPYFICSLTVNSSATINSLLFAVYANSGLNPLVYALFYPWFKKTAKLILTLKIFHSASSLINIFTEH
>DanTAR_19d-001
NKLLTGGDSLMAYETEHQETQYCFPDINSSCVKEQRSTHGYIIICVFVSLLSVWTVFLNLLVIISISHFKKLHTSTNMIILSLAVNDLLIGLIVMPVEAVRLIDKCWYFGETVCGFILILIWVIPSASLSNLVLIAVDRYVAVCHPLLYPQKITMTNTLMSIGLSWLCYSAYISALIIYNRYFDNSHRTDVCYGQCLIMMSFSWIVTDLFMCFIFPCLIMITLYLRIFYVVHQQVKIINSLMKRGKCVTEGSVKRKSESKAALTLGIIVLVYLLCWIPYYICTLTVNYSTAVSILTWIVYANSGMNPLVYALFYPWFKKTTKLILTLKIFQLASSLINIFTEHE
>DanTAR_20n-001
NKLLTGGDSLMAYETEDQETQYCFPDINSSCVKEKHSSNGYIIIYLFASLLSAWTVILNLLVIISISHFKKLHTPTNMIILSLAVNDLFIGLVMPVDAIRVIETCWYFGDTFCGLYLLFISLLLPASLGNLVLIAVDRYVAVCHPLLYPQKISISKAFMSICLNWVCLSAYNTAFIINNGFLDTSQRTDVCYGQCSFTVSFSWMLTDLFVSFIFPCMLIITLYLRIFYAVHQQVKVINSLMKGGKCVMKSSVKRKSERKAALTLGIIVSVYLLCYIPYCICSLTGVSASTKNVLMWILYANSGVNPLVYALFYPWFKKTAKLILTLEIFQSVSSLINIFTEN
>DanTAR_18e-001
KLLTGGDSLMAFETEDQETQYCFPDINSSCVKGKRSRHEYNIMYVFFSLLSAWTVFLNLLVIISISHFKKLHTPTNMIILSLAVNDLLIGLIIMPLEAIKLIETCWYFGETFCGLFMIIMGLLGSTSLSNLVLIAVDRYVAVCHPLLYPQKITMSKTLVTICLCWLFSSAYCSVFVVSNKYFDSSNRTDVCYGMCTLNLSFTYIIVDLIYSFLLPCVVMITVYLRIFYVAIKQVKVINFLMKGRRESSVKRKSEHKAALTLGIVVTVYLLCFIPYYLLSVMGVSSGTLTYLLWTLYANCVVNPLIYALFYRWFKKSVKHILTFKILEPASSLLDIFTD
>DanTAR_10a-001
MDDHINISQTESWEKPLLCYEFSNRSCQKFVYPLDTRILLYMLFSISSIITIIGNLLVIITVVHFRQLHTPTNYLILSLAVADLLVGGVVMPPSMLRSIETCWYLGDLFCKIHSSLDVTLCTASILNLCIISLDRYYAICHPFQYHSKMTSLATLIMIIICWTVSAVLGFGMIFMELNILGVEDFYYENIRCDGGCFVFQSKTGGTVFSLICFYIPAFVMLGVYLKILHEAQRQVQAIQSVNSELKKEGKATKTLAIIMGVFLTFWIPFFLCNLIDPLIGYSVPSLVFDLFLWVGYYNSTCNPIVYAFFYSWFRHAFRVILSKRVFQTNSSRTILM
>DanTAR_15-001
MEFQEHHCFSHWNTSCSLDFHLSYVNVFLFLYISAISVLTVCGNLLVIVSITVFKQLHTPTNLLILSLAISDLLVGICLMPVESIRSINSCFYMGKSHCHIFHSIMSIVGSASLMNIMLVAIDRYFAVCNPLLYMSKMTIRKALICVCLGWTVSICYNLVPVNLGNSDPTGAVVVCLRECAVAVSNSWGPADLIVSFIAPCIMMLILYTRILTVALKQAKAISNMTKKNGSQPSRKSEVKATKTLSTIIFVYFICWIPWYVIMLNMEQFNKLPVSISAFLCLFYTNSCINPFIYAISYPWFKRSVKLVVSLRILQTATNQLNLFAEDC
>DanTAR_14a-001
MCEDYSCPERSVSLSVYVILYVAAAAVALLTVCGNLLVIISVSHFKQLHTPANILILSLAASDLLVGVFVMPFHLSWLIESCWISGPVMCSVFNFVTFQATSASVHTVALIAVDRFLALSFPFFYSEKISLTVICTAALLNWLFSLIYNFTLLYINGNFADSMCPGQCLYIVDGVSSFIDLLIVFVMPCTLIIILYTHVFVIAKKHATAIRALQVHNSTESSKNKISDKSERKAALALGILVFVFLLCLLPYYIFSLTNFLRDDSFSNVINSVLILFYLNSSINPLMYALLYPWFKRSLKIITSFKVFNKDSSLINVISQ
>DanTAR_14f-001
MNLTAVNQTDMCEDYSCPERSVSLSVYVILYVAAAAVALLTVCGNLLVIISVSHFKQLHTPANILILSLAASDLLVGVFVIPLHLSWVIESCWISGPVVCLVFKLVNYQATSVSVHTVALIAVDRFLALSFPFFYSEKISLTVVCTAALLNWLFSLIYNFTLFYVNENFTVVVCPGVCFHHLDGISSLIDLLIVFVMPCTLIIILYTHVFVIAKKHATAIRALQVHNSTESSKNKISDKSERKAAMLLGILVFVFLLCLLPYYITFLVIPYGSIIYMYVINVAVIFFFLNSTINPIIYALFYSWFKKSLKLIFTFKVFHKDSSLMNVM
>DanTAR_14g-001
MNLTAVNQTDMCEDYSCPERSVSLSVYVILYVAAAAVALLTVCGNLLVMISVSHFKQLHTPANILILSLAASDLLVGVFVIPLHLSLLIESCWISGPVMCSIFKFVNFQPTSVSVHTVALIAVDRFLALSFPFFYSEKISLNVVCTAALLNWLFSLIYNFTLFYINGNFTDSVCPGECVYNIDGTSSIIDLLIVFVMPCTLIIILYTHVFVIAKKHATAIRALQVHNSTESSKNKISDKSERKAAMLLGILVFKALPVFLLCLLPYYITFLVIPYGSVINFVRDVAVIFFFLNSTINPIIYALFYSWFKKSLKLIFTFKVFHKDSSLMNVM
>DanTAR_14l-001
MCEDFSCPERSVSLSVYVILYVAAAAVALLTVCGNLLVIISVSHFKQLHTPANILILSLAASDFLTGVFVMPFHLSWLIESCWISGPVMCSVFNFVSFQATSVSVHTVALIAVDRFLALSFPFLYSDKISPTVICITTLFNWLFSFLYNFTLLYINGNFVDSVCLGVCVYNIDGISSIIDLLIVFLMPCTLIIILYTHVFVIAKKHATAIRALQVHNSTESSKNKISDKSERKAAMLLGILVFVFLLCLLPYYITSLVIPYSTANLYHVRSVATIFFFLNSTINPIIYALFYPWFQKSLKLIFTLKAFNKDSSLMNVM
>DanTAR_14l-203
MCEDFSCPERSVSLSVYVILYVAAAAVALLTVCGNLLVIISVSHFKQLHTPANILILSLAASDFLTGVFVMPFHLSWLIESCWISGPVMCSVFNFVSFQATSVSVHTVALIAVDRFLALSFPFLYSDKISPTVICITTLFNWLFSFLYNFTLLYINGNFVDSVCLGVCVYNIDGISSIIDLLIVFLMPCTLIIILYTHVFVIAKKHATAIRALQVHNSTESSKNKISDKSERKAAMLLGILVFVFLLCLLPYYITSLVIPYSTANLYHVRSVATIFFFLNSTINPIIYALFYPWFQKSLKLIFTLKAFNKDSSLMNVIQNY
>DanTAR_14l-204
MCEDFSCPERSVSLSVYVILYVAAAAVALLTVCGNLLVIISVSHFKQLHTPANILILSLAASDFLTGVFVMPFHLSWLIESCWISGPVMCSVFNFVSFQATSVSVHTVALIAVDRFLALSFPFLYSDKISPTVICITTLFNWLFSFLYNFTLLYINGNFVDSVCLGVCVYNIDGISSIIDLLIVFLMPCTLIIILYTHVFVIAKKHATAIRALQVHNSTESSKNKISDKSERKAAMLLGILVFVFLLCLLPYYITSLVIPYSTANLYHVRSVATIFFFLNSTINPIIYALFYPWFQKSLKLIFTLKAFNKDSSLMNVIECF
>DanTAR_14e-001
MNLTAVNQTDMCEDFSCPERSVSLSVYVILYVAAAAVALLTVCGNLLVIISVSHFKQLQTPANILILSLAASDLLVGVFVIPLHLSWVIESCWTSGSVMCAVLKVVNFQATSVSVHTVALIAVDRFLALGFPFFYSEKISLTVNCIATLVNWLFSLLYNFTLLYINGNFTDVVCPGVCIAIIDGISSIVDLLIVFLMPCILIIILYTHVFVIAKKHATAIRALQVHNSTESSKNKISDKSERKAAMLLGILVFVFLLCLLPYYITSLVIPYISENLFHIRDVTVMMFFLNSTINPIIYALFYPWFQKSLKLIFTFKVFNKDSSLMNVM
>DanTAR_2
MAANETDVYAENVFLCFPLRLDSCLSAQRLTTVKVAMYILMLLIIFLTVFGNLLVVVSISYFKHLQSPTHLIVQSLAACDCLLGSLVMPYSMVRSIEGCWYLGDVICKVHSSLDMTLSISSKMHLSLISVDRYWAICDPLMYRTRVTNYSITVFIMCAWLFAFVYSFSIVFSEVNLIGLEVLVLQISCLGSCVLLFNKPSALICSILTFFLPGAIMSSLYVKIFRVASKHAKVLSERVSVLEIKSQTYAQRERKAAKIVAIVVGAFLLCWLPFFVATALDPFLDFWTPADVFDALVWFGYFNSTCNPLIYGFFYPRFQKAFKILMSTVMCGSSSSRTLAFG
>DanTAR_20q-001
NKLLTGGDSLMAYETEDQETQYCFPDINSSCVKGRRSSLGYNIIYVFVSLLSAWTVFLNLLVIISISHFKKLHTPTNMIILSLAVNDLLIGLFMPVEAIRLIETCWYFGDTFCGLHLFFVSLLLAASLSNLVLIAVDRYVAVCHPLLYPQKITITKTLLSICLSWVCLSAYIITLSTNNGYFDTSLKTDVCYGQCLVMMSFSWIVTDLFMSFIFPCTLIITLYLRIFYVVHQQVKVINSLMKGGKCVTEGLVKRKSESKAALTLGIIVSVYLLCYIPYFICSLTVNSSTTINGLLFAVCANSGLNPLIYALFYTWFKKTAKLILTLKIVHSASSLINIFTEH
>DanTAR_20x-001
GGDSLMAYETEDQETQYCFPDINSSCVKGRHSSHGYIAYLLVSLLSAWTVFLNLLVIISISHFKKLHTPTNMIILSLAVNDLFIGLIMPIEAVRLIETCWYFGDTFCNLYLIFIVILLSASLSNLVLIAVDRYVAVCHPLLYPQKITITKTFMCICMCWVCFSAYCTALVINNSYFDPSHRTGVCYGQCLVLMSFSWTVTDLFVGFIFPCALIITLYLRIFYVVHLQVKVINSLMKGGKSVTENLLKRKSESKAALTLGFIVTVYLLCWIPFYICSLTVYSSTAMNVLIWAVHSNSGLNPLVYALFYPWFKKTGKLILTLKIFQPASSFI
>DanTAR_20c-001
KLLTGGDSLMAYETEDQETQYCFPDINSSCVKRRSSSHGYNIIYVFVSLLSAWTVFLNLLVIISISHFKKLHTPTNMIILSLAVTDLLIGLVMPVEAIRLIETCWYFGDTFCGLYLLFVSILLSASLGNLVLLAVDRYVAVCHPLQYPQKITTTKTLMSICLSWLCLSAYNTAIVINNGYFDSSRRTDVCYGRCLIMVSFSWIVTDLCMSCIFPCTLIIMLYLRIFFVVHQQVKVINSLITGGKCVTEGSVQRKSESKAALTLGIIVSVYLLCYIPYYICSLTEIPSTAMNVLIWAVHSNSGLNPLVYALFYRWFKKTAKLILTLEIFQPASSWINIFTEN
>DanTAR_20c-201
KLLTGGDSLMAYETEDQETQYCFPDINSSCVKRRSSSHGYNIIYVFVSLLSAWTVFLNLLVIISISHFKKLHTPTNMIILSLAVTDLLIGLVMPVEAIRLIETCWYFGDTFCGLYLLFVSILLSASLGNLVLLAVDRYVAVCHPLQYPQKITTTKTLMSICLSWLCLSAYNTAIVINNGYFDSSRRTDVCYGRCLIMVSFSWIVTDLCMSCIFPCTLIIMLYLRIFFVVHQQVKVINSLITGGKCVTEGSVQRKSESKAALTLGIIVSVYLLCYIPYYICSLTEIPSTAMNVLIWAVHSNSGLNPLVYALFYRWFKKTAKLILTLEIFQPASSWINIFTEKQ
>DanTAR_20d1-001
NKLLTGGDSLMAYETEDQETQYCFPDINSSCVKGKRFRHGYITYLFVSLLSAWTVFLNLLVIISIFYFKKLHTPTNMIILSLSVNDLFIGLIMPLEAIRLTETCWYFGDTFCAIYMLFISLLVSASLSNLVFISVDRYVAVCHPLQYPQKITITKTLMSICLNWVCYSAYIITFVNNIGYFDSSHRTDVCYGQCSVMMSFSWIVTDLFVSFIFPCVLIISLYLRIFYVVHQQVKVMNSLMKGGKCVMKSSVKRKSESKAALTLGIIVTVYLLCWIPYYICSLTVISSTTINVLLLLVYANSGLNPLIYALFYPWFKKSAKLILTLKIF
>DanTAR_19r-001
NKLLTGGDSLMAYETEHQETQYCFPNINSSCVKGRRYRHEYIIMYVFFSLLSAWTVFLNLLVIISISHFKKLHTPTNMIILFLAVNDLLIGLIVLPVEAIRLIERCWYFGETFCFLYLILIVLIFSASLSYLVLIAVDRYVAVCHPLLYPQKITITNMLKSICLSWVCYSAYNIAFVINNRNLNSSQKTDVCYGQCLIMMSFSWTIIDLSICFIFPCLIMITLYLRIFYVVHQQVKVINSLMKGAKCETEGSVKRKSESKAALTLGIIVSVYLLCYIPYYICTLLVSSSTTINVLMWNVHANSGLNPLVYAIFYPWFKKTAKLILTLKIFQPASSLINIFTENE
>DanTAR_12b-001
MTSNETQTDNILLCYPLLSNSCPKLHRLAVVQVGLYVCLLLMILTTVFGNLLIIISISHFKHLQSPTHLIVQSLAACDCLMGSLVMPYSMVRSVEGCWYLGDVVCKVHSSLDMTFCMSSLLHLGLISVDRYWAICDPLRYRLRVTNTTVTVFIIVIWLFSFIYNFSIVFSGITAVGLEMLILQTYCVGSCIVLFNKEWAVYPFLTFFITGAIMSSLYMKIFHVAQKHAKVMSERVTGGLKSQSSAQRERKAAKTLAIVMGVFMFCWLPYCAFTALYPFFTFLNSAEVFDVLFWFAYFNSSCNPVIYGFFYPCFQKAFKILISTYIFGIRNANTSTYE
>DanTAR_1b-001
MDLCYEAMNGSCWKYVRPHAIHVPMLIAIMLIISMTFIGNLLVIISIGHFRQLHTPTNQLILSLALCDFLIGLFVMPLSAVRSMQGCWYFGEFLCKLHTCIDITLSTSSIFHLVSVSAERFCAVCGPLRYRSCFGLSTVLLMISISWLIPGIFAYVMTFLEINIHGGKDFYDAHVRCVGGCHVFFSHGPAVFTSVFSFYIPGFIIVVIYSRIYMVARNQERSIRLQLNQLRRVYPSRDVQLQTRKATVTIAIVVGAFLVCWTPFFLCNILNPFIGYATPPMLIDVLMWFGYANSTLNPFIYAFMHSWCRKAVRIIVTGEIFKNNSSRKDLYT
>DanTAR_2b
MDLSSQEYDPSQFCFPAVNNSCLKGTHHVSTQTVVYLILASAMTVTVLGNSVVIISIAHFKQLQTPTNILVMSLALADLLLGLVVMPFSMIRSVDGCWYYGETFCLLHTGFDLFLTSVSIFHLIFIAVDRHQAVCFPLQYPTRITIPVAWVMVMISWSMAAFYSYGVVYSKANLEGLEEYIASVYCMGGCTLYFNALWSVLDTLLTFFLPCSVMVGLYARIFVVAKKHIKSITEANQNENENVFKNPRRSERKAAKTLGIVVGAFILCWLPFFINSLVDPYINFSTPYALFDAFGWLGYTNSTLNPIIYGLFYPWFRKTLSLIVTLRIFEPNSSDINLFTV
>DanTAR_14d-001
MNLTAVNQTDMCEDYSCPERSVSLSVYVILYVAAAAVALLTVCGNLLVIISVSHFKQLHTPANILILSLAASDFLTGVFVIPLHLSLVIESCWTSGSVMCLVLKVVDFQATSVSVHTVSLIAVDRFLALSFPFFYSEKISLTVVCTATLLNWLFSFIYNFTLLYVNGNFTDVVCPAVCFAITDEISSIIDLLIVFVMPCTLIIILYTHVFVIAKKHATAIRALQVHNSTESSKNKISDKSERKAAMLLGILVFVFLLCLLPYYITALAIPYNSENTLQIRDVAGIFFFLNSTINPIIYALFYSWFQKSIKLIFTFKVFHKDSSLMNVM
>DanTAR_13a-001
MDLSSQEYDPSQFCFPAVNNSCLKGTHHVSTQTVVYLILASAMTVTILGNSVVIISIAHFKQLQTPTNILVMSLALADLLLGLVVMPFSMIRSVDGCWYYGETFCMLHSTFDLFLTSVSILHLVCIAVDRHQAVCYPLQYPTRITISVAWVMVMISWTLIAIYSYGLVYSKANVEGLEEYIESIYCMGHCSLLFSKLWSVLDTFITFFFPSCIMVGLYIRIFVVANKHARVITEANPNENENVFKSSRRSERKAAKTLGIVVGAFIICWLPFFINSLMDPYINFSTPVALFDAFVWLGYINSTINPIIYGFFYPWFRKTLYLIITRRIFEPNSSDINVFTV
>DanTAR_20t-001
NKLETDSLMANETEDQETQYCFPDINSSCVKGLLSNHGYIITYVFASLLSAWTVFLNLLVIISISHFKKLHTPTNMIILSLAVTDLFIGVVMPVEAIRLIETCWYFGDTFCALYLLFVELLLSASLSNLVLIAVDRYVAVCHPLLYPQKITITKTLMSICLSWAWLLAYIVAPVINSRHFYTSHGTDECYGECLVLISFSWTVTDLFMSFIFPCTVIIMLYSRIFFVVHQQVKVINSLMKGGKCVTEGSVKRKSESKAALTLGIIVTVYLLCWIPYYICSLTVISSTIINVLIWFLYVNSGLNPLVYALFYPWFKKTAKLILTLKIFQPASSLVNIFKDH
>DanTAR_20t-201
MANETEDQETQYCFPDINSSCVKGLLSNHGYIITYVFASLLSAWTVFLNLLVIISISHFKKLHTPTNMIILSLAVTDLFIGVVMPVEAIRLIETCWYFGDTFCALYLLFVELLLSASLSNLVLIAVDRYVAVCHPLLYPQKITITKTLMSICLSWAWLLAYIVAPVINSRHFYTSHGTDECYGECLVLISFSWTVTDLFMSFIFPCTVIIMLYSRIFFVVHQQVKVINSLMKGGKCVTEGSVKRKSESKAALTLGIIVTVYLLCWIPYYICSLTVISSTIINVLIWFLYVNSGLNPLVYALFYPWFKKTAKLILTLKIFQPASSLVNIFKDH
>DanTAR_20w-001
DSLMAYEIEDQETQYCFPDINSSCVKEKRSSQGYIIIYLFASLLSAWTVFLNLLVIISISHFKKLHTPTNMIILSLAVNDLLIGVVMPIEAIRQTETCWYFGNIFCGLYLLFISLLMSASLSNLVLIAVDRYVAVCHPLLYPQKITITKTLMIICLSWVWLSAYSIALLINNGYFDTSHRSDECYGECLAIISFSWIITDLFMSFMFPCPLIMMLYLRIFYVVHQQVKVINSLMKGGKCVTEGSVKRKSESKAALTLGIIVAVYMLCWIPYYICSLIVISSTAMIVIIWAVYANSALNPLVYALFYPWFKKTAKLIVTLKILQPASSLSNICTQ
>DanTAR_20w-201
TEEPFFLQQSDSDTVYQWQKTQPVKNKYINSSCVKEKRSSQGYIIIYLFASLLSAWTVFLNLLVIISISHFKKLHTPTNMIILSLAVNDLLIGVVMPIEAIRQTETCWYFGNIFCGLYLLFISLLMSASLSNLVLIAVDRYVAVCHPLLYPQKITITKTLMIICLSWVWLSAYSIALLINNGYFDTSHRSDECYGECLAIISFSWIITDLFMSFMFPCPLIMMLYLRIFYVVHQQVKVINSLMKGGKCVTEGSVKRKSESKAALTLGIIVAVYMLCWIPYYICSLIVISSTAMIVIIWAVYANSALNPLVYAL
>DanTAR_18h-001
NKLLTGGDSLMAFETEDQETQYCFPNINSSCVKEKRSRHEYNIIYLFLSLLSAWTVFLNLLVIISISHFKKLHTPTNMIILSLAVVDLLTGLIGIPVEGIKQIETCWYFGDTFCGLYVITVRLLLSASLSNIVLIAVDRYVAVCHPLLYPQKITTTKTLISICVCWFCSSVYSIVYVINNGFFNISQKSMCYGQCTVMFSPGWKTADLICSFLIPCTLILTVYLRIFYIVHWQVKVINSLMKGGKRVTEGSVRRKSESKAALTLGIIVTVYLFCWIPFYICSLTKMTAITTTTMTFLTWTMFVSCGINPLVYALFYKWFKISVKCIITLRILQPASSLMDIF
>DanTAR_18a-001
NKLLTGGDSLMAYETEDQETQYCFPDINSSCVKENRSKHEYNIMYVFFSLLSAWTVFLNLLVIISISHFKKLHTPTNMIILSLAVNDLLLGLIVMPVDAVKLIETCWYFGDILCDLYMIIMGLLLSASLSNLILIAVDRYVAICHPLLYPQKITMTRTLISIFVCWFVCLTNNIAFLVSSRHFDILQKTNMCHGQCTLIVSFSWTFTDLFLSFLVPCTLIITLYLRIFYVAYQQVKVINAIIKGGKCAVEGSVKRKSERKAALTLGIVVTVYLLCYIPYYILSVIGTTVISSTMKILIWSLYINSCLNPLIYALFYRWFKISVKCVLTLKILEPASSLLDIFKDN
>DanTAR_18f-001
KLLTGGDSLMAYETEDQETQYCFPDINSSCVKGKRSRYEYNIMYMFFSLLSAWAVFLNLLVIISISHFKKLHTPTNMIILSLAVNDLLVGLIVMPVEAVKLIETCWYFGETLCGLFMIIMGLIGTTSLSNLVLIAVDRYVAVCHPLIYPQKITMTKTLLSICLCWLFSSTYSTVFVVNNKYFEISNRTDVCYGMCTLNLSFTYIIVDLIYSFLLPCVVMITVYLRIFYVAFKQVKVINSLLKGSRESSVKRKSEHKAALTLGIVVTVYLICFIPYSLSSVMGVSSGTLTYLLWTVYVNCVVNPLIYALFYCWFKISVKHILTLKILEPASSLLDIFTD
>DanTAR_19m-001
NKLLTGGDSLMAYETEDQETQYCFPNINSSCVKEKRSIREYIIMYLFSSLLSVWIVFLNLLVIISISHFKKLHTPTNMIILSLAVADLLIGLIVMPLQAIKQIETCWYFGESFCGINLILIGLIFSASFSNLVLIAVDRYVAVCHPLLYPRKITTAKMLMSILLSWLYYSGYNTGLVINNGYADTSYRTDMCYGECTIIMSFGWILTDMFMFFIFPCLIMITFYVRIFYVVHQQVKVMNSLMKGGKCVTEGSVKRKSESKAALTLGIIVTVYLLCYIPYYICTLSVNSVTAINVLGWIVYANSGVNPLVYALFYPWFKKTAKIILTLKIFEPASSLINIFK
>DanTAR_20b-001
NKHLTGGDSLMAYETEDQETQYCFPDINSSCLKENRSSDEYNIIYLLVSLLSAWTVFLNLLVIISISHFKKLHTPTNMIILSLAVNDLLIGLVMPIEAFRLIETCWYFGDTFCGLYLFFVTLLLSASLGSLVLIAVDRYVAVCHPLLYTQKITMTKTFCLSICLSWVCFSAYLTGLININNQDFDTSHRTDVCYGQCIIMITFSWILTDLFVSFIFPCTLIFTLYLRIFYVVHQQVKVINSLMKGGKCVTEGSVERKSESKAALTLGIIVLVYLLCYIPYYICSLTVNSSTALNVLIWIVYSNSGMNPLVYALFYPWFKKTVKLILTLKIFQQASSLINIFTE
>DanTAR_32-001
NKLLTGGDSLMAYETEDQETQYCFPDINSSCVKRQRSSHEYNVMYVLFSLLSAWTVFLNLLVIISISHFKKLHTPTNMIILSLAVTDMFVGLIVMPVKAIKLIERCWYFGDTFCGLFIIIIGVIFSASLTNLVLIAVDRYVAVCHPLLYPQKITMAKMLMSICLSWLYYSAYNTALIINNGYFDTSNRTDVCYGECPVMVSFSWIQTDLFMSFIFPCIIMITLYSRIFFAVHQQVKVINSLMKRDKCVTEGSVMRKSESKAALTLGIIVSVYLLCYIPYYICSLVVNSSTALNVLTWTVYANSGLNPLVYALFYPWFKKTAKLILTLKIFQPASSLINIFTEN
>DanTAR_11-001
MMNQSHQWSAETFSLCFESINDSCVKTVYSPVFRAPLYLLFIIAIILIVFGNLWVICTISFFQQLHTPTNYLILSMAVSDLLLGSFVMPPSMLRSLETCWYFGDFFCKFHSATDFTLCNASVLHLVFISIDRYYAVCQPFHYQSRMTTRVSVFMILISWSFSAFFGFGIIFSELKIEKKRTEELHVACKGGCLALHGREIGVTYSLVFYFLPMFIIVSLYSRVFIIALKHVRVINSAASSLSATKMDLKATKTLAIIIGVFMSCWTPYFMCNIIDPIVNHTIPALLYEVLMWVAYLNAVFNPLVYAFFYSWFRDKSKLLLEKLYKLC
>DanTAR_11-201
MNQSHQWSAETFSLCFESINDSCVKTVYSPVFRAPLYLLFIIAIILIVFGNLWVICTISFFQQLHTPTNYLILSMAVSDLLLGSFVMPPSMLRSLETCWYFGDFFCKFHSATDFTLCNASVLHLVFISIDRYYAVCQPFHYQSRMTTRVSVFMILISWSFSAFFGFGIIFSELKRTEELHVACKGGCLALHGREIGVTYSLVFYFLPMFIIVSLYSRVFIIALKHVRVINSAASSLSATKMDLKATKTLAIIIGVFMSCWTPYFMCNIIDPIVNHTIPALLYEVLMWVAYLNAVFNPLVYAFFYSWFRDKSKLLLEKLYKLCMSSFDLLNAFN
>DanTAR_10c-001
MDIRINFNQSEILEKPFLCYEFSNRSCQKFVHTLETRILFYILLSASSIITIIGNLLVIITVVHFRQLHTPTNYLILSLAVADLLVGGVVMPPSMLRSIETCWYLGDLFCKIHSSLDVTLCTASILNLCIISLDRYYAICHPFQYHSKMTSLATLVMIIICWTVSAVLGFGMIFMELNILGVEDFYYENIKCDGGCTLFQSKTIAIVYSLICFYIPALVILCVYLKILHEAQRQVQAIQSVNSELKKEGKANKTLAIIIGVFLTLWVPFFLCNLIDPFIGYSVPPLLFDLFYWIGYYNSTCNPIVYAFFYSWFRHAFRVILSKAIFQTNSSRTVLL
>DanTAR_13b-001
MDLSSQEYDPSQFCFPAVNNSCLKGTHHVSTQTVVYLVLASAMTVTVLGNSVVIISIAHFKQLQTPTNILVMSLALADLLLGLVVMPFSMIRSVDGCWYYGETFCLLHSTFDLFLTSVSILHLVCIAVDRHQAVCYPLQYPTRITISVAWVMVMISWAVIAIFSYSLMYSKANMEGLEEYIESIYCMGHCSLLMNKLWSVLDTFITFFFPSFVMVGLYIRIFVVAKKHARVITEANPNENENLFKSSRRSERKAAKTLGIVVGAFIMCWLPFFINSTLDAYINFSTPVALFDALVWLGYVNSTINPIIYGFFYPWFRKTLSLIVSLKIFEPNSSDINVFTV
>DanTAR_13d-001
MDLSSQEYDPSQFCFPAVNNSCLKGTHHVSTQTVVYLILASAMTVTILGNSVVIISIAHFKQLQTTTNILVMSLALADLLLGLVVMPFSMIRSVDGCWYYGETFCMLHSSFDLFLTSVSIFHLIFIAVDRHQAVCFPLQYPTMITIPVAWVMVMISWSMAALYSYGLVYSKANMEGLDEYIQSMYCVGGCTLYFNALWSVLDTLITFFLPCSVMIGLYARIFVVAKKHARIINEANQNEIDGTFKSSRRSEQKAAKTLGIVVGAFIMCWLPFFINSLMDPYINFSTPVALFEAFVWLGYINSTMNPIIYGFFYPWFRKTLYLIITRRIFEPNSSDINIFTL
>DanTAR_12i-001
MTSNETDVYAENMFLCFPHLPNSCPKSQRFVVVKLAMYVCLLLMILTTVFGNLLIIISISHFKHLQSPTHLIVRSLAASDCLLGSLVMPYSMVRSVEGCWYLGDVVCKVHSSLDMTFCISSLLHLGLVSIDRYWAICDPLRYRIRVTNTTVTLYTIFIWLFSFLYSFVIVFSGVNRIGLETFIMQVYCVGSCVLFFNKEWGLICPVLTFFIPGAIMSSLYMKIFHVARKHAKVMSERVTGGLKSQSSAQRERKAAKTLAIVMGVFLLCWTPIFIASIIDSFLNFVTPAGVFDALIWFGYFNSTCNPLIYGFFYSCFQKAFKILLSSLFLGFGNSSTLTFE
>DanTAR_12e-001
MMSLNETQTENILLCYPLLSNSCPKLHRLAVVQVGLYVFLLLMILTTVFGNLLIIISISHFKHLQSPTHLIVRSLAACDCLLGLLVMPYSMVRSVEGCWYLGDVVCKVHSSLDMTFCISSLLHLGLISVDRYWAICDPLRYRLRVTNITVTVFIVFIWLFSFVYSFYVVFSGVNTVGLETFIMQVYCVGSCVLYFNKQWGLICPILVFFLPGAIMSSLYMKIFHVARKHAKVMSERVTGGLKSQSSAQRERKAAKILAIVMGVFLFCWLPFFTVNALDPFFNFFTPADIFDAVIWFAYLNSTCNPLIYGFFYPCFQKAFKILIFTYICGVRNLDTFA
>DanTAR_12e-201
LNETQTENILLCYPLLSNSCPKLHRLAVVQVGLYVFLLLMILTTVFGNLLIIISISHFKHLQSPTHLIVRSLAACDCLLGLLVMPYSMVRSVEGCWYLGDVVCKVHSSLDMTFCISSLLHLGLISVDRYWAICDPLRYRLRVTNITVTVFIVFIWLFSFVYSFYVVFSGVNTVGLETFIMQVYCVGSCVLYFNKQWGLICPILVFFLPGAIMSSLYMKIFHVARKHAKVMSERVTGGLKSQSSAQRERKAAKILAIVMGVFLFCWLPFFTVNALDPFFNFFTPADIFDAVIWFAYLNSTCNPLIYGFFYPCFQKAFKILIFTYICGVRNLDTFAFA
>DanTAR_12c-001
MTSNETQTDNVHLCFPLLPNSCSKLHHFVVVKVAMYVCLLLMILTTVFGNLLIIISISHFKHLQSPTHLIVRSLAASDCLLGSLVMPYSMVRSVEGCWYLGDVVCKVHSSLDMTFCISSLLHLGLISVDRYWAICDPLRYRLRVTNTTVTVFTVFIWLFAFVYSFSVVFSGIAAVGLEMLILQTYCVGSCVLFFNKEWGLICPILTFFLPGAIMSFLYMKIFHVARKHAKVMSERVTGGLKSQSSAQRERKAAKTLAIVMGVFMFCWLPYFTVTILGPFFNFATPADVFDALVWFAYLNSTCNPLIYGFFYPCFQKAFHILISTYICGVRNSDTLIYE
>DanTAR_12j-001
MTSNDTDVHSENVLLCYPLLSDSCPRTQRLTALTVTMYAFMVLMILTTVFGNLLIIISISHFKQLQSPTHLIVRSLAASDCLLGSLVMPYSMVRSVEGCWYLGDVVCKVHSSLDMTFSISSLIHLSLVSVDRYWAICDPLRYRMRVTNNTVIVFTVFTWLFSFVYSFSVVFSGVNRIGLETFIMQVYCVGSCVLFFNKQWGLICSLLTFFLPCTIMSSLYMKIFHVARKHAKVMSERVTGGLKSQSSAQREGKAAKTLAIVMGVFYLCWLPFFTATAVDPFLNFSTPVHVFDALVWFGYFNSTCNPLIYGFFYPRFQKAFNILISTYICGSSDSHTLIPE
>DanTAR_14h-001
MCEDYSCPERSVSLSVYVILYVAAAAVALLTVCGNLLVIISVSHFKQLHTPANILILSLAASDLLVGVFVIPLYLSWIIESCWTSGLLMCSIFKFVNFQATSVSVHTVSLIAVDRFLALSFPFFYSEKISLNVNCIAALLNWLFSLIYNVTLLYVNGNFTDVVCPGVCVSVVGVVSSIVDLLLVFVMPCILIIILYTHVFVIAKKHATAIRALQVHNSTESSKNKISDKSERKAAMLLGILVFVFLLCLLPYYITSIVVSYSTVDLFHVRDVAVIFFLLNSTTNPIIYALFYPWFQKSLKLIFTFKVFQRDSSLMNVQSH
>DanTAR_14h-201
MCEDYSCPERSVSLSVYVILYVAAAAVALLTVCGNLLVIISVSHFKQLHTPANILILSLAASDLLVGVFVIPLYLSWIIESCWTSGLLMCSIFKFVNFQATSVSVHTVSLIAVDRFLALSFPFFYSEKISLNVNCIAALLNWLFSLIYNVTLLYVNGNFTDVVCPGVCVSVVGVVSSIVDLLLVFVMPCILIIILYTHVFVIAKKHATAIRALQVHNSTESSKNKISDKSERKAAMLLGILVFVFLLCLLPYYITSIVVSYSTVDLFHVRDVAVIFFLLNSTTNPIIYALFYPWFQKSLKLIFTFKVFQRDSSLMNVQIY
>DanTAR_10b-001
MDIRINISHNGIWDKPFLCYEFSNRSCQKFVYPLETRIFLYILFSASSIITIIGNLLVIITVVHFRQLHTPTNYLILSLAVADLLVGGVVMPPSMLRSIETCWYLGDLFCKIHSSLDVTLCTASILNLCIISLDRYYAICHPFQYHSKMTSLATLVMIIICWTVSAVLGFGMIFMELNILGVEDFYYENVDCNGRCLVFQSREVAVFMSLACFYIPAFVMLCVYLKILHEAQRQVQAIQSVNSELKKEGKATKTLAIIVGVFLTFWIPFFLCNLIDPFIGYSVPPLLFDLFLWVGYYNSTCNPIVYAFFYSWFRHAFRVILSGGIFQSNSSRTILL
>DanTAR_10b-201
KPFLCYEFSNRSCQKFVYPLETRIFLYILFSASSIITIIGNLLVIITVVHFRQLHTPTNYLILSLAVADLLVGGVVMPPSMLRSIETCWYLGDLFCKIHSSLDVTLCTASILNLCIISLDRYYAICHPFQYHSKMTSLATLVMIIICWTVSAVLGFGMIFMELNILGVEDFYYENVDCNGRCLVFQSREVAVFMSLACFYIPAFVMLCVYLKILHEAQRQVQAIQSVNSELKKEGKATKTLAIIVGVFLTFWIPFFLCNLIDPFIGYSVPPLLFDLFLWVGYYNSTCNPIVYAFFYSWFRHAFRVILSGGIFQSNSSRTILLKIYLKLSV
>DanTAR_10b-202
KPFLCYEFSNRSCQKFVYPLETRIFLYILFSASSIITIIGNLLVIITVVHFRQLHTPTNYLILSLAVADLLVGGVVMPPSMLRSIETCWYLGDLFCKIHSSLDVTLCTASILNLCIISLDRYYAICHPFQYHSKMTSLATLVMIIICWTVSAVLGFGMIFMELNILGVEDFYYENVDCNGRCLVFQSREVAVFMSLACFYIPAFVMLCVYLKILHEAQRQVQAIQSVNSELKKEGKATKTLAIIVGVFLTFWIPFFLCNLIDPFIGYSVPPLLFDLFLWVGYYNSTCNPIVYAFFYSWFRHAFRVILSGGIFQSNSSRTILLLQN
>DanTAR_14b-001
MNLTAVNQTDMCEDYSCPERSVSLSVYVILYVAAAAVALLTVCGNLLVIISVSHFKQLHTPANILILSLAASDFLTGVFVIPLHLSLVIESCWTSRSVMCLVFKVVNFQATSVSVHTVSLIAVDRFLALSFPFFYSEKISLTVVCTATLLNWLFSFIYNFTLLYVNGNFTDVVCPAVCFAITDGISSIIDLLIVFVMPCILIIILYTHVFVIAKKHATAIRALQVHNSTESSKNKISDKSERKAAMLLGILVFVFLLCLLPYYITALAIPYNSENTLQIRDVAVIFFFLNSTINPIIYALFYSWFQKSIKLIFTFKVFHKDSSLMNVM
>DanTAR_10d-001
MDIRINISHNGIWDKPFLCYEFSNRSCQKFVYSLETRILFYILLSASSIITIIGNLLVIITVVHFRQLHTPTNYLILSLAVADLLVGGVVMPPSMLRSIETCWYLGDLFCKIHSSLDVTLCTASILNLCIISLDRYYAICHPFQYHSKMTSLATLVMIIICWTVSAVLGFGMIFMELNILGVEDFYYENIKCDGGCTLFQSKTGGTVFSLICFYIPALVILFVYLKILHEAQRQVQAIQSVNSELKKEGKANKTLAIIIGVFLTLWVPFFLCNLIDPFIGYSVPPLLFDLFYWIGYYNSTCNPIVYAFFYSWFRHAFRVILSKAIFQTNSSRTVLL
>DanTAR_12h-001
MILNDTDIYSENVLLCYPLLPDSCPRTQRLPALKVAMYAVMVLMILTTVFGNLLVIISISHFKQLQSPTHLIVQSLAACDCLLGSLVMPYSMVRSVEGCWYLGTVVCKVHSSLDMTFSISSILHLSLIAIDRFWAISDPLRYKMRVTNTTVAGFITFTWLFSFVYSFSVVFTGVNNVGLEELILQISCFGGCVLFFNKEWGLICALFVFLIPGTIMSSLYMSIFNVVKRHAKVMSEKVSAAATAGSHFQTSSHRERKAAKTLAIVMGVFYLCWLPFFTATAVDPFLNFSTPGDVFDALVWFGYFNSTCNPLIYGFFYPRFQKAFKILISTYICGSSDSHTLTFE
>DanTAR_12a-001
MIKKKIIQDVMTSNQTQTENILLCYPLLSNSCPKLHRLAVVQVGLYVFLLLMILTTVFGNLMIIISISHFKHLQSPTHLIVQSLAACDCLMGSLVMPYSMVRSVEGCWYLGDVVCKVHFSFDVTFCISSLLHLCLISVDRYLAICDPLRYKIRVTNTTMTVFIIFIWLFSVVYSFSIVFSGITAVGLEMLILQTYCVGSCVLFFNKEWAVYPFLTFFITGAIMSSLYMKIFHVARKHAKVMSERVKGGLKSQRSAQRERKAAKTLAIVMGVFMFCWLPYCAFTALYPFFTFLNSAEVFDVLFWFAYFNSSCNPLIYGFFYPCFQKAFKILIFLWSQKCKHFSF
>DanTAR_10-001
MDLSNSTATQFGLVLCFESINNSCVRYIYPSEIQLMLYLFFSAIALTTVCGNLLVIIAILHFKQLHTPTNYLILSLAVADLLIGGVVMPPSMLRSIQTCWYLGDLFCKIHSSVDIMLCIASLLHISFISIDRYYAVCHPLQYRSKITPPVSFTMISLSWGLAAFVGFAMVFLQLNIMGSEDFYFDNVACNGACIIFQTPAASITSSFLAFGLPAVIAVSIYLKILLVARRQSKSIQSVSKKNSLSVNKSEGKATKTLAIIMGVFFISISPFFFCNLVDPFIDYTISPAVFDVLLWIGYFNSLCNPFVYAFFYRWFRKALRIILLAKIFVVNSSQLDLMGRHE
>DanTAR_10-201
MDLSNSTATQFGLVLCFESINNSCVRYIYPSEIQLMLYLFFSAIALTTVCGNLLVIIAILHFKQLHTPTNYLILSLAVADLLIGGVVMPPSMLRSIQTCWYLGDLFCKIHSSVDIMLCIASLLHISFISIDRYYAVCHPLQYRSKITPPVSFTMISLSWGLAAFVGFAMVFLQLNIMGSEDFYFDNVACNGACIIFQTPAASITSSFLAFGLPAVIAVSIYLKILLVARRQSKSIQSVSKKNSLSVNKSEGKATKTLAIIMGVFFISISPFFFCNLVDPFIDYTISPAVFDVLLWIGYFNSLCNPFVYAFFYRWFRKALRIILLAKIFVVNSSQLDLMGRHE
>DanTAR_12g-001
MTSNESENIQLCYPLLSNSCPKLHRLAVVQVGLYICLLLMILTTVFGNLLIIISISHFKHLQSPTHLIVRSLAACDCLLGSLVMPNSMVRSVEGCWYLGDVVCKVHSSLDMTLCISSLLHLGLISVDRYLAICDPLRYRIRVTNTTVTVFTVFIWLFSVVYSFYVKFSGITAVGLEMLILQTYCVGRCVVFFNKQWGLICPVLAFFLPGAIMSSLYMKIFHVARKQAKVISERVTGGLKSQSSAQRERKAAKTLAIVMGVFLFCWMPFFTLTALDPFFNFLSSADVFDALFWFAYLNSACNPLIYGFFYPCFQKAFKILIFTYICGVKKANTLTFE
>DanTAR_12g-201
MQPSTQHESENIQLCYPLLSNSCPKLHRLAVVQVGLYICLLLMILTTVFGNLLIIISISHFKHLQSPTHLIVRSLAACDCLLGSLVMPNSMVRSVEGCWYLGDVVCKVHSSLDMTLCISSLLHLGLISVDRYLAICDPLRYRIRVTNTTVTVFTVFIWLFSVVYSFYVKFSGITAVGLEMLILQTYCVGRCVVFFNKQWGLICPVLAFFLPGAIMSSLYMKIFHVARKQAKVISERVTGGLKSQSSAQRERKAAKTLAIVMGVFLFCWMPFFTLTALDPFFNFLSSADVFDALFWFAYLNSACNPLIYGFFYPCFQKAFKILIFTYICGVKKANTLT
>DanTAR_19o-001
NKLLTGGDSLMAYETEHQETQYCFPNINSSCVKEKRSIQEYIIMYVFFSLLSAWTVFLNLLVIISISHFKKLHTPTNMIILSLAVADLLIGLIVMPIQAIRLIETCWYFGDTFCGLSLIIISVIFSATLSCLVLIAVDRYVAVCHPLLYPQKITMAKMLMSICLCWLYYSAYNTALVIDNGYFDTSYRTDMCYGECSVMLSFSWILTDMFMSFIFPCLIMITLYLRIFYVVHQQVKVINSLMKGGKCVMEGSVKRKSESKAALTLGIIVLVYLLCWIPYYICSLTVNSFTTITVLSWTVYANSGLNPLVYALFYPWFKKTTKLILTQKIFQPASSLINIFTQHE
>DanTAR_19f-001
NKLLTGGDSLMAYETEDQETQYCFPDINTSCVKEKHSKHEYNILYVFFSLLSAWTVFLNLLVIISISHFKKLHTPNVADLFIGLFVMPVKAIRLFYKCWYFRETFCGFTLILIGVFPSASLSNLVLIAVDRFVAVCHPLLYPQKITITNMLISICLSWLYYCAYITALVINNRYFDTSHRTELCYGECSIMMSFSWMLTNLFMSLILPCVIIITLYLRIFYVVHRQVKVINSLMKRGKCVMKSSVKRKSESKAALTLGIIVFVYLLCWIPYYICALSVNSSTAINVLSWAVFTNSGLNPLIYALFYPWFKKTAKLILTLKIFKPASSLINIFTELE
>DanTAR_20l-001
NKLLTGGDSLMAYETEDQETQYCFPAINSSCVKGRHSSHGYIAYLLVSLLSAWTVFLNLLVIISISHFKKLHTPTNMIILSLAVTDLLVGLLMPVEAIRLIETCWYFGDTFCGLYLLFVALLLSASLGNLLLIAVDRYVALCHPLLYPQKITITKTLMSICLCWFCISVYNTALVINNGNLDTLNRKDECYGECFLMIRFSWIVIDLCVSLFFPCTVIIILYSRIFCVVHRQVKVINSLMKGGKCVMKSSMKRKSESKAALTLGIIVSVYLLCYIPYCICSLTVNSLTVLNVLIWLLYASSGLNPLVYALFYSWFKKTAKIILTLHIFQPASSLINIF
>DanTAR_2-01
MKPSNETQTENILLCYPLLSNSCPKLHRLAVVQVGLYVFLLLMILTTVFGNLLIIISISHFKHLQSPTHLIVRSLAACDCLLGSLVMPYSMVRSVEGCWYLGDVVCKVHSSLDMTFCISSLLHLGLISVDRYWAICDPLRYRLRVTNTTVTVFIVFIWLFSFVYSFYVVFSGVNTVGLETFIMQVYCVGNCVLYFNKQWGLICPILTFFLPGTIMSSLYMKIFHVARKHAKVMSERVTGGLKSQSSAQRERKAAKILAIVMGVFLFCWLPFFTVNALDPFFNFFTPADIFDAVIWFAYLNSTCNPLIYGLFYPCFQKAFKILISTYLCGVRNLDTFA
>DanTAR_2-02
LKSRIRQIMKPSNETQTENILLCYPLLSNSCPKLHRLAVVQVGLYVFLLLMILTTVFGNLLIIISISHFKHLQSPTHLIVRSLAACDCLLGSLVMPYSMVRSVEGCWYLGDVVCKVHSSLDMTFCISSLLHLGLISVDRYWAICDPLRYRLRVTNTTVTVFIVFIWLFSFVYSFYVVFSGVNTVGLETFIMQVYCVGNCVLYFNKQWGLICPILTFFLPGTIMSSLYMKIFHVARKHAKVMSERVTGGLKSQSSAQRERKAAKILAIVMGVFLFCWLPFFTVNALDPFFNFFTPADIFDAVIWFAYLNSTCNPLIYGLFYPCFQKAFKILI
>DanTAR_2-03
NETQTENILLCYPLLSNSCPKLHRLAVVQVGLYVFLLLMILTTVFGNLLIIISISHFKHLQSPTHLIVRSLAACDCLLGSLVMPYSMVRSVEGCWYLGDVVCKVHSSLDMTFCISSLLHLGLISVDRYWAICDPLRYRLRVTNTTVTVFIVFIWLFSFVYSFYVVFSGVNTVGLETFIMQVYCVGNCVLYFNKQWGLICPILTFFLPGTIMSSLYMKIFHVARKHAKVMSERVTGGLKSQSSAQRERKAAKILAIVMGVFLFCWLPFFTVNALDPFFNFFTPADIFDAVIWFAYLNSTCNPLIYGLFYPCFQKAFKILISTYLCGVRNLDTFAFH
>DanTAR_13e-001
MDLSAQEYDASQFCFPAVNNSCLKGTHHVSTQTVVYLVLASAMTVTILGNSVVIISIAHFKQLQTPTNILVMSLALADLLLGLVVMPFSMIRSVDGCWYYGETFCLLHSSFDMFLTSVSIFHLIFIAVDRHQAVCFPLQYPTMITIPVAWVMVIISWSMAAFYSYGLVYSKANVEGLEEYIESIYCMGGCTLLFNALWGAIDTLVAFFLPCFVMIGLYARIFMIAKKHARKLGEANQHDNENLFKSSRRSERKAAKTLGIVVGAFVICWLPFFINSMMDPYINFSTPGVLFEAFVWLGYMNSAINPIIYGLFYPWFRKTLYLIITLRMFEPNSSDINVFTV
>Mm_TAAR1
MHLCHAITNISHRNSDWSREVQASLYSLMSLIILATLVGNLIVIISISHFKQLHTPTNWLLHSMAIVDFLLGCLIMPCSMVRTVERCWYFGEILCKVHTSTDIMLSSASIFHLAFISIDRYCAVCDPLRYKAKINISTILVMILVSWSLPAVYAFGMIFLELNLKGVEELYRSQVSDLGGCSPFFSKVSGVLAFMTSFYIPGSVMLFVYYRIYFIAKGQARSINRTNVQVGLEGKSQAPQSKETKAAKTLGIMVGVFLVCWCPFFLCTVLDPFLGYVIPPSLNDALYWFGYLNSALNPMVYAFFYPWFRRALKMVLLGKIFQKDSSRSKLFL
>Xt_TAAR1
MQIQYCYESINRSCEKNGWSNNIRIPMYVFMVSTILATVVGNLAVIISIAHFKQLHTPTNYLILSMSTVDFLLGSCVMPYSMVRSVENCWYFGDLFCKVHTSTDIMLSTSSIFHLSFISVDRYFAVCDPLRYKTKMNVFSVSLMIVTSWVVPTIFAFTMVFLELNIKGTESYYYNQVSCFGGCAVFFSQTSGLVASMVSFYIPGFVMLCVYGKIYVIARRQARSIKDSANQMPFQITLGVNQHVSRSRDRKAAKTLGIIMGVFLICWTPFFFCTATDGFINYVIPPIVIDAFVWIGYLNSTFNPMVYAFFYLWFQRALRMILFGKVFHPDSSRTILYSE
>Gg_TAAR1
MQLCCESVNGSCVKSNWSNSIRISMYIFMVCVILTTVIGNLMVIISISHFKQLHTPTNFLIISMATADFLLGFLIMPCSMVRSVEHCWYFGDFFCKIHTSTDIMLSTTSIFHLSFISIDRYYAVCDPLRYKSKINAFVILVMILVSWTVPAAFAFGMIFLELNLLGAKEIYNHTHCAGGCLVFFSETSGVVTSVVSFYIPGLVMLFIYRKIYSIAKRQARSIDAVSKKKKRYETKHISFCRERKAAKTLCIVMGVFLICWSPFFFFTATDPFMNYAAPPVLTDTLVWFGYLNSAFNPIVYAFFYMWFRRALKTILFGNIFQQDSSRTQLFLE
>Mm_TAAR6
MGSNSSPPTVLQLCYENVTGSCVKTPYSPGSRVILYAVFGFGAVLAVFGNLMVMISILHFKQLHSPTNFLIASLACADFGVGISVMPFSMVRSIESCWYFGRSFCTFHTCCDVAFCYSSLFHLSFISIDRYIAVTDPLVYPTKFTVSVSGICIGVSWILPLVYSGAVFYTGVYDDGLEELSSALNCVGGCQVVVNQNWVLIDFLSFLIPTLVMIILYGNIFLVARQQAKKIENIGSKTESSSESYKARVARRERKAAKTLGITVVAFMISWLPYSIDSLVDAFMGFITPAYIYEICVWCAYYNSAMNPLIYALFYPWFKKAIKVIMSGQVFKNSSATMNLFSEQI
>Mm_TAAR8b
MTSNFSQPALQLCYENTNGSCIKTPYSPGPRVILYMVFGFGAVLAVCGNLLVVISVLHFKQLHSPANFLIASLASADFLVGISVMPFSMVRSIESCWYFGDAFCSLHSCCDVAFCYSSALHLCFISVDRYIAVTDPLVYPTKFTVSVSGICISISWILPLVYSSAVFYTGISAKGIESLVSALNCVGGCQIVVNQDWVLIDFLLFFIPTLVMIILYSKIFLVAKQQAVKIETSVSDNRGESSSESHKARVAKRERKAAKTLGVTVVAFMVSWLPYTIDSLVDAFVGFITPAYVYEICCWSAYYNSAMNPLIYAFFYPWFRKAIKLILSGEILKSHSSTMSLFSE
>Mm_TAAR8a
MTSNFSQPALQLCYENTNGSCIKTPYSPGPRVILYMVYGFGAVLAVCGNLLVVISVLHFKQLHSPANFLIASLASADFLVGISVMPFSMVRSIESCWYFGDAFCSLHSCCDVAFCYSSVLHLCFISVDRYIAVTDPLVYPTKFTVSVSGICISISWILPLVYSSAVFYTGISAKGIESLVSALNCVGGCQIVINQDFVLISFLLFFIPTLVMIILYSKIFLVAKQQAVKIETSVSGNRGESSSESHKARVAKRERKAAKTLGVTVVAFMVSWLPYTIDALVDAFMGFITPAYVYEICCWGTYYNSAMNPLIYAFFFPWFKKAIKLILSGEILKGHSSTANLFSE
>Mm_TAAR8c
MTSNFSQPALQLCYENTNGSCIKTPYSPGPRVILYMVYGFGAVLAVCGNLLVVISVLHFKQLHSPANFLIASLASADFLVGISVMPFSMVRSIESCWYFGDAFCSLHSCCDVAFCYSSALHLCFISVDRYIAVTDPLVYPTKFTVSVSGICISISWILPLVYSSAVFYTGISAKGIESLVSALNCVGGCQVVVNQDWVLISFLLFFIPTVVMIILYSKIFLVAKQQAVKIETSVSGNRGESSSESHKARVAKRERKAAKTLGVTVVAFMVSWLPYTIDALVDAFMGFITPAYVYEICCWSAYYNSAMNPLIYAFFYPWFRKAIKLILSGKILKGHSSTTNLFSE
>Mm_TAAR7f
MSIADETVSWNQDSILSRDLFSATSAELCYENLNRSCVRSPYSPGPRLILYAVFGFGAVLAVCGNLLVMTSILHFRQLHSPANFLVASLACADFLVGVMVMPFSMVRSVEGCWYFGDSYCKLHTCFDVSFCYCSLFHLCFISVDRYIAVSDPLAYPTRFTASVSGKCITFSWLLSISYGFSLIYTGASEAGLEDLVSSLTCVGGCQIAVNQTWVFINFSVFLIPTLVMITVYSKIFLIAKQQAQNIEKMSKQTARASDSYKDRVAKRERKAAKTLGIAVAAFLLSWLPYFIDSFIDAFLGFITPTYVYEILVWIVYYNSAMNPLIYAFFYPWFRKAIKLTVTGKILRENSSTTNLFSE
>Mm_TAAR7e
MATGDDSFLWDQDSILSRDLFSATSAELCYENLNRSCVRSPYSPGPRLILYAVFGFGAVLAVCGNLLVMTSILHFRQLHSPANFLVASLACADFLVGLTVMPFSTVRSVEGCWYFGEIYCKLHTCFDVSFCSSSIFHLCFISVDRYIAVSDPLIYPTRFTASVSNKCITFSWLLSISYGFSLIYTGASEAGLEDLVSALTCVGGCQLAVNQSWVFINFLLFLIPTLVMITVYSKIFLIAKQQAQNIEKMSKQTARASDSYKDRVAKRERKAAKTLGIAVAAFLLSWLPYFIDSFIDAFLGFITPTYVYEILVWIAYYNSAMNPLIYAFFYPWFRKAIKLTVTGKILRENSSTTNLFPE
>Mm_TAAR7b
MATDNDSFPWDQDSILSSDMFSATSTELCYENLNRSCVRSPYSPGPRLILYAVFGFGAALAVCGNLLVMTSILHFRQLHSPANFLVVSLACADFLVGLTVMPFSTVRSVEGCWYFGESYCKLHTCFDVSFCYCSIFHLCFISVDRYIAVSDPLTYPTRFTAFVSGKCITFSWLLSTIYGFSLLYTGANEAGLEDLVSALTCVGGCQLAVNQSWVFINFLLFLIPTLVMITVYSKIFLIAKQQAQNIEKMSKQTARASDSYKDRVAKRERKAAKTLGIAVAAFLLSWLPYFIDSIIDAFLGFITPTYVYEILVWIAYYNSAMNPLIYAFFYPWFRKAIKLIVSGKVLRENSSTTNLFPE
>Mm_TAAR7a
MDKLVDHFLSDQSRTMNEDLFSATSTELCYENLNRSCVRSPYSPGPRLILYAVFGFGAALAVCGNLLVMTSILHFRQLHSPANFLVASLACADFLVGLTVMPFSTVRSVEGCWYFGESYCKFHSCFEGSFCYSSIFHLCFISVDRYIAVSDPLTYPTRFTASVSGKCITFSWLLSIIYSFSLLYTGANEAGLEDLVSVLTCVGGCQIAVNQSWVFINFLLFLIPTLVMMTVYSKIFLIAKQQAQNIEKMSKQTARASESYKDRVAKRERKAAKTLGIAVAAFLLSWLPYFIDSIIDAFLGFITPTYVYEILVWIAYYNSAMNPLIYAFFYPWFRKAIKLIVTGKILRENSSTTNLFPE
>Mm_TAAR7d
MATGDDSFPWDQDSILSRDLFSATSTELCYENLNRSCVRSPYSPGPRLILYAVFGFGAVLAVCGNLLVMTSILHFRQLHSPANFLVASLACADFLVGVMVMPFSMVRSVEGCWYFGESYCKFHSCFEGSFCYSSLFHLCFISVDRYIAVSDPLTYPTRFTASVSGKCITFSWLLSIIYSFSLLYTGANDAGLEDLVSALTCVGGCQIAVNQTWVFINFLLFLIPTLVMITVYSKIFLIAKQQAQNIEKMSKQTARASESYKDRVTKRERKAAKTLGIAVAAFLLSWLPYFIDSIIDAFLGFITPTYVYEILVWIVYYNSAMNPLIYAFFYSWFRKAIKLIVSGKILRENSSTTNLFPE
>Mm_TAAR9
MTSDFSPEPPMELCYENVNGSCIKSSYAPWPRAILYGVLGLGALLAVFGNLLVIIAILHFKQLHTPTNFLVASLACADFLVGVTVMPFSTVRSVESCWYFGESYCKFHTCFDTSFCFASLFHLCCISIDRYIAVTDPLTYPTKFTVSVSGLCIALSWFFSVTYSFSIFYTGANEEGIEELVVALTCVGGCQAPLNQNWVLLCFLLFFLPTVVMVFLYGRIFLVAKYQARKIEGTANQAQASSESYKERVAKRERKAAKTLGIAMAAFLVSWLPYIIDAVIDAYMNFITPAYVYEILVWCVYYNSAMNPLIYAFFYPWFRKAIKLIVSGKVFRADSSTTNLFSEEAGAG
>Hs_TAAR9
MVNNFSQAEAVELCYKNVNESCIKTPYSPGPRSILYAVLGFGAVLAAFGNLLVMIAILHFKQLHTPTNFLIASLACADFLVGVTVMPFSTVRSVESCWYFGDSYCKFHTCFDTSFCFASLFHLCCISVDRYIAVTDPLTYPTKFTVSVSGICIVLSWFFSVTYSFSIFYTGANEEGIEELVVALTCVGGCQAPLNQNWVLLCFLLFFIPNVAMVFIYSKIFLVAKHQARKIESTASQAQSSSESYKERVAKRERKAAKTLGIAMAAFLVSWLPYLVDAVIDAYMNFITPPYVYEILVWCVYYNSAMNPLIYAFFYQWFGKAIKLIVSGKVLRTDSSTTNLFSEEVETD
>Mm_TAAR5
MRAVLLPGSGEQPTAFCYQVNGSCPRTVHPLAIQVVIYLACAVGVLITVLGNLFVVFAVSYFKVLHTPTNFLLLSLALADMLLGLLVLPLSTVRSVESCWFFGDFLCRLHTYLDTLFCLTSIFHLCFISIDRHCAICDPLLYPSKFTVRTALRYIVAGWGIPAAYTAFFLYTDVVERALSQWLEEMPCVGSCQLLFNKFWGWLNFPAFFVPCLIMISLYLKIFVVATRQAQQIRTLSQSLAGAVKRERKAAKTLGIAVGIYLVCWLPFTVDTLVDSLLNFITPPLVFDIFIWFAYFNSACNPIIYVFSYRWFRKALKLLLSREIFSPRTPTVDLYHD
>Gg_TAAR5
MGSAQSRSVEKGMLIASCYEVNGSCHRTLHPFGVHLAIYLACALGTLITVLGNLLVVIVVSHFQALHTPTNFLLLSLALADMLLGLTVLPFSTIRSVESCWYFGDDFCKLHTFLDTLFCLTSIFHLCFISIDRHCAICDPLLYPTKFTLRVACMCIGVGWAVPMVYTSVFLYTKEIAEGLGHFLQDVPCVGSCQLLFNKLWGWLNFPVFFFPCLITIALYVKIFTVANKQARLINNMNKSFGAHLHRGASRSERRAAKTLGVAVGVYLLCWLPFTIDTMIDSLLNFITPPVLFDTLIWFAYFNSACNPLIYVFSYHWFRKAVKLVLTQGIFCSRTSRVDLYQ
>Mm_TAAR3
MDLIYIPEDLSSCPKFGNKSCPPTNRSFRVRMIMYLFMTGAMVITIFGNLVIIISISHFKQLHSPTNFLILSMATTDFLLGFVIMPYSMVRSVESCWYFGDSFCKFHASFDMMLSLTSIFHLCSIAIDRFYAVCDPLHYTTTMTVSMIKRLLAFCWAAPALFSFGLVLSEANVSGMQSYEILVACFNFCALTFNKFWGTILFTTCFFTPGSIMVGIYGKIFIVSRRHARALSDMPANTKGAVGKNLSKKKDRKAAKTLGIVMGVFLACWLPCFLAVLIDPYLDYSTPIIVLDLLVWLGYFNSTCNPLIHGFFYPWFRKALQFIVSGKIFRSNSDTANLFPEAH
>Gg_TAAR2
MFSMNISRDFTDCSEFGNRSCSDSSRSPGVRGVLYFSIAAAFLVTVSGNMAIIFSILYFKQLHSPTNFLILSMAVTDFLLGFAIMPYSMVRSVENCWYFGMMFCKIHYSFDLMLCLVSIFHLCSIAVDRFYAICHPLHYASTMTMAAIKQITAVCWSVPAVFAFGVVFSEAHASGIEGYESLVKCSSLCPIMFNKAWGIVLFTIGLFAPACIMLGIYIKIFVVSQKHIRVLSQTHKHRKSDMKNELSKSKDKKAAKTLSVVMLAFLVCWFPCFFAILLDPFLNFSIPSPLFDALNWFGYLNSTCNPLIYGFFYPWFRKAFKYIVTGKIFNPQLRTTKLSSED
>Mm_TAAR2
MASFEAQQETFDCSEYGNGSCPENERSLGVRAAMYSLMACAIFITIFGNLAMIISISYFKQLHTPTNLLILSMAVTDFLLGFTIMPYSMVRSVENCWYFGLTFCKIHYSFDLMLSITSIFHLCSVAVDRFYAICHPLHYCTKMTIPVVRRLLLVCWSVPGAFAFGVVFSEAYADGIEGYDILVACSSSCPVMFNKLWGTTLFVAGFFTPSSMMVGIYGKIFAVSKKHARVIDNLPENQNNQMRKDKKAAKTLGIVMGVFLLCWFPCFFTILLDPFLNFSTPAVLFDALTWFGYFNSTCNPLIYGFFYPWFRRALKYILLGKIFSSHFHNTNLFTQKETE
>Mm_TAAR4
MNTPDPWSSPEVQFCFAAANSSCPRKARPALVVCAMYLIMIGAIVMTMLGNMAVIISIAHFKQLHSPTNFLILSMATTDFLLSCVVMPFSMIRSIESCWYFGDLFCKVHSCCDIMLCTTSIFHLCFISVDRHYAVCDPLHYVTQITTRVVGVFLLISWSVPIFFAFGLVFSELNLIGAEDFVAAIDCTGLCVLIFNKLWGVLASFIAFFLPGTVMVGIYIHIFTVAQKHARQIGTGPRTKQALSESKMKATSKKESKATKTLSIVMGVFVLCWLPFFVLTITDPFIDFTTPEDLYNVFLWLGYFNSTFNPIIYGMFYPWFRKALRMIVTGTIFRSDSSTSSLHPAHP
>Xt_TAAR4-like_LOC100497949
MNDSDFFWNQQNTNYCFQDTNNSCPKSNKELSSFSALLLFMLGAIIFTTVGNLMVIISVSHFKQLQTPTNVLVMSLAIADFLLGLLVMPYSMVRSLTSCWYFGEVFCKLHSCIDMMLSTTSIFHLFFISVDRYYAVCQPLHYYKNITTSVIEVFVFISWCLPCIYSFGLFFSNVDTEGTQDIGIFCTGSCFILLDKLWGTISSLISFYIPGNFIIGIYIYIFSVAKKQAKIVHHYPSTQDQKPNSRIKLSLTIETKAAKTLSIVMGTFLLCWLPFSVVALFDPYFNFASANGIYDIVLWLGYINSTLNPMIYAFFYPWFRKCFVLIMKGNIFNADSSSFHVLSNS
>Xt_TAAR4-like_LOC100488258
MDLCFDFVNNSCLRTNRAPANYSVMFIAMFGAIILTTVGNLLVIISISHFRQLHYPTNFLILSLATADFLIGLVVMPYSMVRSLTSCWYFGDLFCKVHSCLDMTLCTGSIYHLFFISVDRYYAVCHPLHYYKNLTTNVIELFLLTTWSVSCVFSFGLVFSNVHTEGIQDYITSYYCIGSCSLTLNKLWGTISSLICFFIPGALMIGIYMHIFSVARNQAKLVHNHHSFQPDKSKSKISVRAERKAAKTLSIVMGVFLFCWLPFFILTVIDPYINFSVPEDLYNVFLWLGYFNSALNPIIYALFYPWFQKAFACIISGNILKAGSSFSQLLTGV
>Xt_TAAR4-like_LOC100487949
MDFCLEFGNTSCLRTNRAPISFSAMFIVMAGAIVLTTIGNLMVIISVSHFKQLHSPTNFLILSLAITDCLLGLVIMPYSMVRSLTSCWYFGDLFCRLHSCLDMTLSTTSIFHLFFISVDRYYAVCQPLHYCRNITTNVILVFICISWAFSCLYSSGLVFSNVHTEGIQNYLATFACTGSCSLAFNKIWAVITSALCFFMPGTMMIGIYIHIFSVASKQAKLVRNQQNVHPDKAKNKLSFRAESKAAKALSIVMGVFLFCWLPFFIVTLVDPYTDFSASEDVYNTVLWFGYLNSAINPIIYALFYPWFKRSCALIVNGNIFKAGSSFSHILSSV
>Xt_TAAR4-like_LOC100488107
MDFCSDFVNISCLGTIRSPASYSVMIIVMLGAIILTTIGNLMVIISVSHFKQLHSPTNFLILSLAVTDFLLGLVIMPYSMVRSLTSCWYFGDLFCKLHGCIDMALSTSSIFHLFFISVDRYYAVCQPLHYYKCITNNVIQVFLFISWSVSCLYSFGLVFSNIHTEGIQHYIASFTCTGSCSLAFNKIWGAISALISFFIPGTLMIGIYIHIFSVANKQAKHMHNHHNIQPDRPSIQIKVSVRAESKAAKTLSIVMGVFLFCWLPFFILTIVDPYINFSTSEHVYSTVLWLGYFNSALNPIIYALFYPWFQKTFQFIITGNIFKAGSSFSQVLSNS
>Xt_TAAR4-like_LOC100485003
MDFCSDFVNISCLGTIRSPASYSVMIIVMLGAIILTTIGNLMVIISVSHFKQLHSPTNFLILSLAVTDFLLGLVIMPYSMVRSLTSCWYFGDLFCKLHGCIDMALSTSSIFHLFFISVDRYYAVCQPLHYYKCITNNVIQVFLFISWSVSCLYSFGLVFSNIHTEGIQHYIASFTCTGSCSLAFNKIWGAISALISFFIPGTLMIGIYIHIFSVANKQAKHMHNHHNIQPDRPSIQIKVSVRAESKAAKTLSIVMGVFLFCWLPFFILTIVDPYINFSTSEHVYSTVLWLGYFNSALNPIIYALFYPWFQKTFQFIITGNIFKAGSSFSQVLSNS
>To-tarl2
MIHIPGVNTSDNNSLTTDGSDSALFHSNTIKVCVLCLLLPIPIFAIMGNLLIMAAVARFQSLRTPTNAFVVSLAVADFLVAVLVMPFSLVRSIDGWYFGHCFCQAHFLLDMSFCTSSIFNLSCVALDRYIAVCDPLHYLSRMSPKRVALLLLLCWILPLIISCLCVSFGMYTQSPPAAESSVTQQDTQTCQASFHIPYAFATSAISFFIPTGFMLFAYGKIFMAAQRQARWIHAIEHHTGQLQMNQSSMRTDPTRRVHVERYSLKKERKAAKTLGLIMGVFLLCWLPFFCVNVVHPLKGYSINPLVLEASMWLGYANSSLNPFLYALFNKNYRHAFVTMLGCGSLGRHLRAGLEYSHFFRQTHTVVTLETISR*
>Tr-tarl1
MNNSSFESSPSETESCLTLRHPASRILLYTFFSVGIICTVVGNLLVVLSIAYFKQLQSPTNTFVMSLAVADCLVGLLVMPYSMIRTVEGCWYLGLLFCRLHSSLDVMLCTASIFHLSCIAFDRYYAVCNPLLYSLRMSHSRVALLIFVCWSVPMLISFGPIMLELHIAGVDIQLPKDVCMFLVNQVYAVTASVVAFYFPSAIMLIAYWKIFKAAKRQAMQISAMESQMAAGVGKDTSRKWQHRNNMRRERKAAKTLGIIMGVFLIFWMPFFTTNIVDPFIEYGTEGVVWDVFLWLGYINSSLNPFLYGFFNRSFRKAFLMLMGCRVCLTGSSAGMELSHTPREAN*
>Xc-tarl1
MENSSLAWPGNDNASLHIELPSCATLRSQISRIFLYAFLSVGTGCTVVGNFLVVLSISYFKQLQSPTNSFVLSLAVADCLVGLLVMPFSMIRTVEGCWYFGSLFCRLHSSLDVMLCTASIFHLSCIAFDRYYAVCNPLVYSLKMSNSHVALLIAICWTVPMLISFGPIMLDLHVADVDIFIPSDLCVFLVSRVYAVMASLVAFYLPMAIMLVAYWKIFKAAKRQAKQISAMESQMAAGVGKDSSKKKRHRNTMKREGKAAKTLGIIMGVFLIFWMPFFTVNIVDPFIEYTTEGVVWDVFLWLGYINSSLNPFLYGFFNRCFRRAFLMFLSCKVCLPEISSGMELSHSKKEKN*
>Xm-tarl1
MENSSLAWPGNDNTSLHIELPSCATLRSQISRIFLYAFLSVGTGCTVVGNFLVVLSISYFKQLQSPTNSFVLSLAVADCLVGLLVMPFSMIRTVEGCWYFGSLFCRLHSSLDVMLCTASIFHLSCIAFDRYYAVCNPLVYSLKMSNSHVALLIAICWTVPMLISFGPIMLDLHVADVDIFIPSDLCVFLVSRVYAVMASLVAFYLPMVIMLVAYWKIFKAAKRQAKQISAMESQMAAGVGKDSSKKKRHRNTMKREGKAAKTLGIIMGVFLIFWMPFFTVNIVDPFIEYTTEGVVWDVFLWLGYINSSLNPFLYGFFNRCFRRAFLMFLSCKVCLPEISSGMELSHSKKEKN*
>Ss-tarl1b
MLCVFLTEHDQAMDNTSLGWPEDLDGDVNLSSF*GDLEDFCATSSRHQASRVILYAFFTAGIVCTVVDNFLVVLAIVYCKQLQSPTNSFVMSLAVADCLVGLVIMPYSMVCTVEGCWFFGALFCQVHSSLDIMLCTASIFHLSCIPFNRYYAMCNPLVYHLKMSQGRVAFLIVVCWAVPLLISFGPIMLGLHKAGVDMVPMPPEDTCVFLVNRVYTVMASLVAFYLPMGIMLAAYWKIYKAAKRQAMQISAMESQFSAGVGKDSSKKQRHRNAMRRERKAAKTLGIIMGVFLLFWLPFFIVNIVDPFIDYSIVVEVWEFFLWLGYVNSSLNPFLYGFFNRSFRRAFMMVMGCRICLSSSSPGLDLPKESNERKVNQ*
>Ss-tarl2
MWMAGVLSHGVLLSGSNSSTTDYINLTDTGGHNESTSALLRSTAFKVCVLCVLIPIPVFAILGNLLIVASVGRFRNIQMPTNSFIVSLAMADLLVAVLVMPFSLVRSVDTWWFGRNFCVAHFLLDMTLCTSSIFNLSCVALDRYVAVCDPLHYPTRMSPRRVTMLLLLSWLLPLLISSLCVSLSMYYLTPPTGYRGTQQESPTCVAQIHTPYAVADSTVCFFIPVVFMLFAYGRIFMVAQRQARWIHAMENHSGQLHMDQNPTREDPARPDPARPDPARSDPARRVQARLGGFSIRKENKAARTLGLIMGVFLMCWLPYFSINIAFPLWGDRISPIVLEASMWLGYANSSLNPFIYAFFNKDFRHAFVAILGCEILGRQIRGCLVSTQEISRQVHTVVTLETISK*
>Stp-tarl1
MDNSSLGWLEDANTSLQIELQPCSTLRNQISRIFLYAFLSVGIVCTVVGNFLVVLSIAYFKQLQSPTNSFVMSLAVADCLVGLVVMPYSMIRTVEGCWFFGSLFCQLHSSLDVMLCTASIFHLSCIAFDRYYAVCNPLVYSLKMSSSRVALLIAICWAVPMLISFGPIMLDLHVADVDILLPKDVCVFLVSRIYAVMASLVAFYLPMAIMLVAYWKIFKAAKRQARQISAMESQMAAGVGKDSSKKKRHRNTMKRERKAAKTLGIIMGVFLLFWMPFFTVNIVDPFIDYSTEVVVWDIFLWLGYINSSLNPFLYGFFNRSFRRAFLMFMGCRVCMPGSSPGMELSHTRKEANECADQP*
>Tn-tarl1
MDNSSFELFGVTNSSLLSETPSCVTLRHLVSRIFLYTFFSFGIVCTVVGNFLVVLSIAYFKQLQSPTNTFVMSLAVADCLVGLLVMPYSMIRTMEGCWYFGLLFCRLHSSLDVMLCTASIFHLSCIAFDRYYAVCNPLLYSLKMSHGRVALLIFVCWSVPMLISFGPIMLDLHVSGVDIELPIDVCVFLVNRVYAVTASVVAFYLPSVIMLIAYWKIFKAAKRQAMQISAMESQMAAGVGKDSSKKRRHRNNMKRERKAAKTLGIIMGVFLIFWMPFFTINIVDPFIEYSTDGVVWDIFLWLGYINSSLNPFLYGFFNRSFRKAFLMLIGCRVCLPGSSPGMELSHTRREAN*
>To-tarl1
MDNSSLGFHYDANTSLQIELQSCTTLRNQASRIFLYGFFSIGIVCTVVGNFLVVLSIAYFKQLQSPTNSFVMSLAVADCLVGLVVMPYSMIRTVEGCWYFGDLFCQLHSSLDVMLCTASIFHLSCIAFDRYYAVCNPLVYSLKMSRNRVALLIVICWAVPMLISFGPIMLDLHIAGVDILLPNNVCIFLVNRIYAVMASLVAFYLPMAIMLVAYWKIFKAAKRQARQISAMESQMAAGVGKDSSKKQRHRNTMKREGKAAKTLGIIMGVFLIFWMPFFTVNIVDPFIEYSTEVVVWDIFLWLGYINSSLNPFLYGFFYRSFRRAFLMFMGCKVCLPGSSPGMDLSHTKKEENEHADQP*
>Sg-tarl1
MENSSEWSNISLNTDFEPCATLRSSGSRVALYVFIIAGIVCTVVGNFLVVLAIAYFKQLRCPTNSFVMSLAVADFLVGLVVMPYSMVRTVEGCWYFGPNFCHLHSSLDVMLCTASIFHLSCIAFDRYYAVCNPLVYSFKMSRKRVGLLIVVCWAIPFLISFGPILLGLHKLGMDIPLPENMCIFLVNRVYAVMASLVAFYLPMVTMLVAYWKIYKAAKRQAMQISAMEAQMAAGVGKDSSKKQKHRNSIRRERKAAKTLGIIMGVFLLFWLPFFTVNIVDPFIEYGTAAVIWDVFLWLGYVNSSLNPFLYGFFNRSFRRAFLMIMGCRICLHGTAQGMDLSHSKRDANERTDNQ*
>Sh-tarl1
MANRTMEIPGPFNSTDLLELDCSMLRNYTSQIFLYVFLSFVIVCTVVGNSLVVLSIGYFKRLQSPTNFFVLSLAVADCLVGLIVMPYSMVRTIEGCWLFGPLFCQIHSSLDVMLCTSSIFHLSCIAFDRYYAVCNPLCYSLKMSNGRVIFLIISCWGVSSLISFGPVMLELHVAASADIEIPKDSCVFVVNPIYAVLASVVSFYLPMLTMLLAYWKIYKVARKQARQISAMESQMGKDTSKKQRHRNAMKREGKAAKILGIVMGVFLLFWMPFFTTNVVDPFIGYRTEAVVWDVFLWLGYLNSSLNPLLYGLFNRSFRRAFLMFIGCRVCLHQPLSWVELSQTKKDVQNERRN*
>Sn-tarl1
MDNGTLGLLGDANTSLHIESCTTLRNQVSRIFLYAFLSVGIVCTVVGNFLVVLSIAYFKQLQSPTNSFVMSLAVADCLVGLVVMPYSMIRTVEGCWFFGVLFCQLHSSLDVMLCTASIFHLSCIAFDRYYAVCNPLVYSLKMSRSRVALLIVVCWAVPMLISFGPIMLDLHVAGVDILLPKDVCVFLVNRIYAVMASMVAFYLPMAIMLIAYWKIFKAAKRQAMQISAMESQMAAGVGKDSSKKKRHRNTMKRERKAAKTLGIIMGVFLLFWMPFFTVNIVDPFIEYSTEVVVWDIFLWLGYINSSLNPFLYGFFNRYFRRAFLMFMGCRVCLPGTSPGMELSHTRKEANERADQP*
>Sr-tarl1a
MENSSEWSNISLDSDFEPCATLRSSGSRVALYVFIIAGIVCTVVGNFLVVLAIAYFKQLQCPTNSFVMSLAVADFLVGLVVMPYSMVRTVEGCWYFGPNFCHLHSSLDVMLCTASIFHLSCIAFDRYYAVCNPLVYSFKMSRKRVGLLIVVCWAIPFLISFGPILLGLHKLGMDVPLPENMCIFLVNRVYAVMASLVAFYLPMVTMLVAYWKIYKAAKRQAMQISAMEAQMAAGVGKDSSKKQKHRNSIRRERKAAKTLGIIMGVFLLFWLPFFTVNIVDPFIEYGTAAVIWDVFLWLGYVNSSLNPFLYGFFNRSFRRAFLMIMGCRICLHGTAQGMDLSHSKRDANERTDNQ*
>Sr-tarl1b
MENSSEWSNISLDSDFEPCATLRSSGSRVALYVFIITGIVCTVVGNFLVVLAIAYFKQLQCPTNSFIMSLAVADFLVGLVVMPYSMVRTVEGCWYFGPTFCHLHSSLDVMLCTASIFHLSCIAFDRYYAVCNPLVYSFKMSRERVGLLIVVCWAIPFLISFGPILLGLHKLGMDVPVPENVCIFLVNRVYAVMASLVAFYLPMVTMLVAYWKIYKAAKRQAMQISAMEAQMAAGVGKDSSKKQKHRNSIRRESKAAKTLGIIMGVFLLFWLPFFTVNIVDPFIEYGTAAVIWDVFLWLGYVNSSLNPFLYGFFNRSFRRAFLMIMGCRICLHGTAQGIDLSHSKRDANERTDNQ*
>Sem-tarl1
MDNGTLGLLGDANTSLHIESCTTLRNQVSRIFLYAFLSVGIVCTVVGNFLVVLSIAYFKQLQSPTNSFVMSLAVADCLVGLVVMPYSMIRTVEGCWFFGVLFCQLHSSLDVMLCTASIFHLSCIAFDRYYAVCNPLVYSLKMSRSRVALLIVVCWAVPMLISFGPIMLDLHVAGVDILLPKDVCVFLVNRIYAVMASMVAFYLPMAIMLIAYWKIFKAAKRQAMQISAMESQMAAGVGKDSSKKKRHRNTMKRERKAAKTLGIIMGVFLLFWMPFFTVNIVDPFIEYSTEVVVWDIFLWLGYINSSLNPFLYGFFNRYFRRAFLMFMGCRVCLPGTSPGMELSHTRKEANERADQP*
>Ser-tarl1
MDNGTLGLLGDANTSLHIESCTTLRNQVSRIFLYAFLSVGIVCTVVGNFLVVLSIAYFKQLQSPTNSFVMSLAVADCLVGLVVMPYSMIRTVEGCWFFGVLFCQLHSSLDVMLCTASIFHLSCIAFDRYYAVCNPLVYSLKMSRSRVALLIVVCWAVPMLISFGPIMLDLHVAGVDILLPKDVCVFLVNRIYAVMASMVAFYLPMAIMLIAYWKIFKAAKRQAMQISAMESQMAAGVGKDSSKKKRHRNTMKRERKAAKTLGIIMGVFLLFWMPFFTVNIVDPFIEYSTEVVVWDIFLWLGYINSSLNPFLYGFFNRYFRRAFLMFMGCRVCLPGTSPGMELSHTRKEANERADQP*
>Ses-tarl1
MDNGTLGLLGDANTSLHIESCTTLRNQVSRIFLYAFLSVGIVCTVVGNFLVVLSIAYFKQLQSPTNSFVMSLAVADCLVGLVVMPYSMIRTVEGCWFFGVLFCQLHSSLDVMLCTASIFHLSCIAFDRYYAVCNPLVYSLKMSRSRVALLIVVCWAVPMLISFGPIMLDLHVAGVDILLPKDVCVFLVNRIYAVMASMVAFYLPMAIMLIAYWKIFKAAKRQAMQISAMESQMAAGVGKDSSKKKRHRNTMKRERKAAKTLGIIMGVFLLFWMPFFTVNIVDPFIEYSTEVVVWDIFLWLGYINSSLNPFLYGFFNRYFRRAFLMFMGCRVCLPGTSPGMELSHTRKEANERADQP*
>Sf-tarl1
MANSSQWWAASEGPNASLHGDVEPCVPWRSPGSRVVLYALLAAGIVSTVVGNFLVVLAIAYFKQLQSPTNSFVLSLAVADFLVGLVVMPYSMVRTVEGCWYFGSVFCEVHSSLDVMLCTTSIFHLSCIAFDRYYAVCNPLVYALKMSRTRVALLIVTCWVLPMLISFGPIMLGLHKANMEVVPPEDSCSFLVNRVYAVTASLVAFYLPMATMLVAYWKIYKAARRQAMQISAMESQMTTSQGTDAGRKQKQRNSMRRERKAAKTLGFIMGAFLLFWLPFFTTNIIDPFIEYCTAGVIWDIFLWLGYANSSLNPFLYGFFNRSFRRAFFMIMGCRICLPGSPPSADLSYTKRDGQDHPEN*
>Sf-tarl2
NLTEDNFSNCTARHCNSTAMKVCLLLVLVFIAISATLGNLLAVVPVAYFRPLHTPTNVFIVSLAVADFLVGALVIPLSLVRSVARWMFRRPFRTAHVLLDVTFCSASIFDLCCIALDRYLAVRNPLRYVLVSVLVVTLGLRAHTLSEKPGAQAPATCTLMVNPPPTARLPLTPSFILPTSVMVTAYWKIFRAAQKQAQRISTMENQVRQMDQDQNRSEAQTSLSARLEMKAVKTLGIIMGAYLLCWLPFFSTNTVYPLHGYHVSSWTIELVLRLGYANSALNPILYAFFKTTFRQAFAIILGCGSHGLEQQNSNLSP*
>Pun-tarl1
MDNSTLGWLGDDNTSLQLELQSCTLLRHRVSRIFLYAFLSVGIICTVVGNFLVVLSIAYFKQLQSPTNCFVMSLAVADCLVGLVVMPYSMIRTVEGCWYFGSLFCRIHSSLDVMLCTASIFHLSCIAFDRYYAVCNPLVYSLKMSHRRVALLIAVCWLVPILISFGPIMLDLHVAGVDMVIPKDLCVFLVSRIYAVMASLVAFYLPMAIMLVAYWKIFKAAKRQARQISAMESQMAAGVGKDSSKKKRHRNAMKRERKAAKTLGIIMGVFLIFWMPFFTVNIVDPFIEYSTEVVLWDLFLWLGYINSSLNPFLYGLFNRSFRRAFLMFMGCRVCLPGSSPGMELSHTRKEANECAEQS*
>Py-tarl1
MDNGSLGFLGEANTSLQIELQSCATLRNQVSRTFQYAFLSIAITCTVVGNFLVVLSIAYFKRLQSPTNSFVMSLAVADCLVGLVVMPYSMIRTVEGCWYFGAHFCQLHSSLDVMLCTASIFHLSCIAFDRYYAVCNPLIYSLKMSNNRVAFLIVVCWAVPLLISFCPIMLDLHIAGVDILLPKDVCVFLVNRIYAVMASLVAFYLPMGIMLIAYWKIFKAANRQARQISAMESQMAAGVGKDSSKKQRHRNAMKRERKAAKTLGIIMGVFLIFWVPFFTVNIVDPFIGYSTEGVVWDVFLWLGYINSSLNPFLYGFFNRSFRRAFLMFIGCRVCLPGSSPGMELSHTRKEANERAHQP*
>Pyn-tarl1
MANSSEWLEDSNTSFVGDFEPCATVRSPSTRVAMYTFIIVGIFCTVVGNLLVVLAIAYFKQLQSHTNSFVMSLAVADFLVGLVVMPYSMVRTIEGCWHFGATFCQLHSSLDVMLCTASIFHLSCIAFDRYYAVCNPLVYTFKMSRSRVALLIVVCWAVPLLISFGPILLGLHKLGVDISLPENVCVFLVNRVYAVIASLVAFYLPMVSMLVAYWKIYKAAKRQAMQISAMEAQMAAGVGKDSSKKQKHRNSMRRERKAAQTLGIIMGVFLIFWLPFFTVNIVDPFIEYTTTGVIWDVFLWLGYVNSSLNPFLYGFFNRSFRRAFLLIMGCRICLPGSASGMDLSHSRKDANERTENQ*
>Sa-tarl1a
MENSSEWSNISLDSDFEPCATLRSSGSRVALYVFIIAGIVCTVVGNFLVVLAIAYFKQLQCPTNSFVMSLAVADFLVGLVVMPYSMVRTVEGCWYFGPNFCHLHSSLDVMLCTASIFHLSCIAFDRYYAVCNPLVYSFKMSRKRVGLLIVVCWAIPFLISFGPILLGLHKLGMDVPLPENMCIFLVNRIYAVMASLVAFYLPMVTMLVAYWKIYKAAKRQAMQISAMEAQMAAGVGKDSSKKQKHRNSIRRERKAAKTLGIIMGVFLLFWLPFFTVNIVDPFIEYGTAAVIWDVFLWLGYVNSSLNPFLYGFFNRSFRRAFLMIMGCRICLHGKAQGMDLSHSKRDANERTDNQ*
>Sa-tarl1b
MENSSEWSNISLDSDFEPCATLRSSGSRVALYVFIITGIACTVVGNFLVVLAIAYFKQLQCRTNSFVMSLAVADFLVGLVVMPYSMVRTVEGCWHFGPTFCHLHSSLDVMLCTASIFHLSSIAFDRYYAVCNPLVYSFKMSRERVGLLIVVCWAIPFLIAFGPILLGLHKLGMDVPLPENVCIFLVNRVYAVMASLVAFYLPIVTMLVAYWKIYKAAKRQVMQISAMEAQMAADVGKDSSKKQKHRNSIRRERKAAKTLGIIMGVFLLFWLPFFTVNIVDPFIEYGTAAVIWD
>Po-tarl1
MDNNSLGFLREANTSLQIELQSCATFRNQVSRIFVYAFLSVGIACTVVGNFLVVLSIAYFKQLQSPTNSFVMSLAVADCLVGLVVMPYSMIRTVEGCWYFGALFCQLHSSLDVMLCTASIFHLSCIAFDRYYAVCNPLIYSLKMSHNRVAFLIVVCWAVPMLISFCPIMLDLHIAGVDILLPKDVCVFLVNRIYAVMASLVAFYLPMAIMLIAYWKIFKAAKRQARQISAMESQMAAGVGKDSSKKQRHRKAMKRERKAAKTLGIIMGVFLIFWMPFFTVNIVDPFIGYSTEVVVWDVFLWLGYINSSLNPFLYGFFNRSFRRAFLMFIGCRVCLPGSSPGMELSHTRKEANERAHQP*
>Pom-tarl1
MENSSLAWPGNDNASLPIELPSCATLRSQISRIFLYAFLSVGTGCTVVGNFLVVLSISYFKQLQSPTNSFVLSLAVADCLVGLLVMPFSMIRTVEGCWYFGPLFCRLHSSLDVMLCTASIFHLSCIAFDRYYAVCNPLVYSLKMSNSHVALLIAICWTVPMLISFGPIMLDLHVADVDIFIPSDVCVFLVSRVYAVMASLVAFYLPMAVMLVAYWKIFKAAKRQAKQISAMESQMAAGVGKDSSKKKRHRNTMKREGKAAKTLGIIMGVFLIFWMPFFTVNIVDPFIEYTTEGVVWDVFLWLGYINSSLNPFLYGFFNRCFRRAFLMFLSCRVCLPGISSGMELSHSKKEKN*
>Pp-tarl1
MENSTEWSNVSLDADFEACATLRSSGSRAALYVFIVAGIICTVVGNFLVVLAIAYFKQLQCPTNYFVMSLAVADFLVGLVVMPYSMVRTVEGCWYFGPTFCHLHSSLDVMLCTASIFHLSCIAFDRYYAVCNPLVYSFKMSLKRVGLLIVVCWAVPFLISFGPIFLGLHKLGVDVPLPENVCIFLVNRVYAVMASLVAFYLPMVTMLVAYWKIYKAAKRQAMQISAMESQMAAGVGKDSSKKQKHRNSIKRERKAAKTLGIIMGVFLLFWLPFFTVNIVDPFIEYGTAGVIWDVFLWLGYVNSSLNPFLYGFFNRSFRRAFLMIMGCRICLYGTAQGMDLSHSKRDASERTENQ*
>Pr-tarl1
MENSSLAWPGNYNTSLPVELPSCATLRSQISRIFLYAFLSVGTGCTVVGNFLVVLSISYFKQLQSPTNSFVLSLAVADCLVGLLVMPFSMIRTVEGCWFFGPLFCRLHSSLDVMLCTASIFHLSCIAFDRYYAVCNPLVYSLKMSNSHVALLIAICWTVPMLISFGPIMLDLHVADVDIFIPSDLCVFLVSRIYAVMASLVAFYLPMAIMLVAYWKIFKAAKRQAKQISAMESQMAAGVGKDSSKKKRHRNTMKREGKAAKTLGIIMGVFLIFWMPFFTVNIVDPFIEYTTEGVVWDVFLWLGYINSSLNPFLYGFFNRCFRRAFLMFLSCRVCLPGISSGMELSHSKKEKN*
>Moa-tarl1
MNNSNLGLLGDANISLQTELQSCTTLRNQASRIFLYTFLSLGIVCTVVGNFLVVLSIAYFKQLQSPTNSFVMSLAVADCLVGLVVMPYSMVRTVEGCWHFGTLFCQLHSSLDVMLCTASILHLSCIAFDRYYAVCNPLVYSLKMSHGRVALLIIVCWAVPMLISFGPIMLELHIADVDILFSKDICVFLVNRIYAVMASLVAFYLPMAIMLVAYWKIFKAAKRQARQISAIESQMAAGVGKDSSKKQRHRNTIKREKKAAKTLGIIMGVFLIFWMPFFTVNIVDPFIEYSTEGIVWDIFLWLGYMNSSLNPFLYGFFNRSFHKAFLMFMGCRVCLPGSFPGMELSHTRKEANEHADQP*
>Mom-tarl1
MGGLTTFLLIWGLRGLLRKLFEISHFIKKLSFTTVCFDRFDKTMDNSSLGFPADDKISPQTELKSCSTLRNEASRIFLYTFLSVGIICTVVGNFLVVLSIAYFKQLQSPTNSFVMSLAVADCLVGFLVMPYSMIRTVEGCWYFGVLFCRLHSSLDVMLCTASIFHLSCIAFDRYYAVCNPLLYSLKMSRSRIALLVLICWAVPMLISFGPIMLDLHISGVEVQLPIDVCVFLVNRIYAVIASLVAFYLPSSIMLVAYWKIFKAAKRQAMQISAMESQMAAGVGKDSSKKQRHRNTMKRERKAAKTLGIIMGVFLIFWMPFFTINIVDPFIDYSTELVVWDVFLWLGYINSSLNPFLYGFFNRSFRKAFLMFMRCRVCLPGSSPGMELSHTRKEAN*
>Ms-tarl1
MDNSSLGLLGDVNVNTSLKIELQSCTTLRNQASRIFLYAFLSVGIVCTVVGNFLVVLSIAYFKQLQSPTNSFVMSLAVADCLVGLLVMPYSMIRTIEGCWYFGVLFCRLHSSLDVMLCTASIFHLSCIAFDRYYAVCNPLLYSVKMSRSRVALLIVVCWAVPMLISFGPIMLDLHIAGVDVLLPEDVCVFLVNRIYAVMASLVAFYLPMAIMLVAYWKIFKAAKRQARQISAMESQMAAGVGKDSSKKQRHRNTMKRERKAAKTLGIIMGVFLIFWMPFFTVNIVDPFIEYSTEVVVWDIFLWLGYINSSLNPFLYGFFNRSFRRAFLMFMGCRVCLPGSSPGMELSHTRKEANERADQP*
>Mz-tarl1
MDNSTLGWLGDDNTSLQLELQSCTLLRHRVSRIFLYAFLSVGIICTVVGNFLVVLSIAYFKQLQSPTNCFVMSLAVADCLVGLVVMPYSMIRTVEGCWYFGSLFCRIHSSLDVMLCTASIFHLSCIAFDRYYAVCNPLVYSLKMSHRRVALLIAVCWLVPILISFGPIMLDLHVAGVDMVIPKDLCVFLVSRIYAVMASLVAFYLPMAIMLVAYWKIFKAAKRQARQISAMESQMAAGVGKDSSKKKRHRNAMKRERKAAKTLGIIMGVFLIFWMPFFTVNIVDPFIEYSTEVVLWDLFLWLGYINSSLNPFLYGLFNRSFRRAFLMFMGCRVCLPGSSPGMELSHTRKEANECAEQS*
>Nb-tarl1
MDNSTLGWLGDDNTSLQLELQSCTLLRHRVSRIFLYAFLSVGIICTVVGNFLVVLSIAYFKQLQSPTNCFVMSLAVADCLVGLVVMPYSMIRTVEGCWYFGSLFCRIHSSLDVMLCTASIFHLSCIAFDRYYAVCNPLVYSLKMSHRRVALLIAVCWLVPILISFGPIMLDLHVAGVDMLIPKDLCVFLVSRIYAVMASLVAFYLPMAIMLVAYWKIFKAAKRQARQISAMESQMAAGVGKDSSKKKRHRNAMKRERKAAKTLGIIMGVFLIFWMPFFTVNIVDPFIEYSTEVVLWDLFLWLGYINSSLNPFLYGLFNRSFRRAFLMFMGCRVCLPGSSPGMELSHTRKEANECAEQS*
>Lb-tarl1
MDNVSLGLVADTNTSLQDELYSCHTLRNQASRIFLYAFLSVGIVCTVVGNFLVVLSIAYFKQLQSPTNSFVMSLAVADCLVGLVVMPYSMIRTVEGCWYFGVLFCGLHSSLDVMLCTASIFHLSCIAFDRYYAVCNPLVYSLKMSHCRVTFFIVVCWVVPMLISFGPIMLNLHIAGVNIVLPNDVCVFLVNRVYAVMASLVAFYLPMAIMLIAYWKIFKAAKRQAMQISAMESQMAAGVGKDSSKKQKHRNTMKRERKAAKTLGIIMGVFLLFWMPFFTVNIVDPFIDYSTEGVVWDIFLWLGYINSSLNPFLYGFFNRSFRRAFLMFIGCRVCLPGSSPWMELSHTRKEANERADKR*
>Lc-tarl1
MDNGSSGLLGDVNTSQAELTSCATVRSPACRIFLYAFLSVAIVCTVVGNFLVVLSIAYFKQLQSPTNSFVMSLAVADCLVGLLVMPYSMIRTVEGCWYFGFLFCRLHSSLDVMLCTASIFHLSCIAFDRYYAVCNPLLYSLKMPHSRVALLIVVCWAVPMLISFGPIMLDLHIAGVDVILPKDVCVFLVNRIYAVMASLVAFYLPMAIMLVAYWKIFKAAKRQARQISAMESQMAAGVGKDSSKKQRHRNAMKRERKAAKTLGIIMGVFLIFWMPFFTVNIVDPFIEYSTEVFVWDIFLWLGYINSSLNPFLYGFFNRSFRRAFLMFMGCRVCLPGSSPGMELSHTRKDANERADQP*
>Lo-tarl1
MANISEWLDSMNSSGYTFYEPCIPWRSRSSRIILYIFIIAGIICTVFGNFLVVLSIAYFKQLQSPTNSFVMSLAVADFLVGLIVMPYSMIRTIEGCWYFGPVFCEIHSSLDVMLCTASIFHLSCIAFDRYYAVCNPLVYGFKMSKTRVTLLIITCWVVPLLISFAPILLGLHKLGIETKLPHDVCYFLVNQVYAITASFVAFYLPMFIMLVAYWKIYKAAKRQAMQINAVENQMTIQNGAVNSTKKQKQRNSMKRERKAAKTLGIIMGAFLIFWLPFFTTNVIDPFIEYQTDMVIWEVFLWLGYVNSSLNPFLYGFFNRSFRRAFFMIIGCKICLPGSPPSIDLSNTKKEGNERTIS*
>Lw-tarl1
MIMGIHLERMCLVYHQVEQHGKLLEWSNISLDADFEACATLRSSGSRVALYVFIIAGIVCTVVGNFLVVLAIAYFKQLQCPTNYFVMSLAVADFLVGLVVMPYSMVRTVEGCWYFGPTFCHLHSSLDVMLCTASIFHLSCIAFDRYYAVCNPLVYSFKMSLKRVGLLIVVCWAVPFLISFGPILLGLHKLGVDVPLPEN!CIFLVNRVYAVMASLVAFYLPMVTMLVAYWKIYKAAKRQAMQISAMESQMAAGVGKDSSKKQKHRNSIRRERKAAKTLGIIMGVFLLFWLPFFTVNIVDPFIEYGTAGVIWDVFLWLGYVNSSLNPFLYGFFNRSFRRAFLMIMGCRICLFGTAQGMDLSHSKRVPVSAQTTSRL*
>Mc-tarl1
MDNSTLGWLGDDNTSLQLELQSCTLLRHQVSRIFLYAFLSVGIICTVVGNFLVVLSIAYFKQLQSPTNCFVMSLAVADCLVGLVVMPYSMIRTVEGCWYFGSLFCRxxxFNRSFRRAFLMFMGCRVCLPGSSPGMELSHTRKEANECAEQS
>Mim-tarl1
MDNGSLGLLGDVNTSQAELTSCATVRNQACRIFLYAFLSVAIVCTVVGNFLVVLSIAYFKQLQSPTNSFVMSLAVADCLVGLLVMPYSMIRTVEGCWYFGVLFCRLHSSLDVMLCTASIFHLSCIAFDRYYAVCNPLLYSLKMPRSRVALLIVVCWAVPMLISFGPIMLDLHIAGVDIILPKDVCVFLVNRIYAVMASLVAFYLPMAIMLVAYWKIFKAAKRQARQISAMESQMAAGVGKDSSKKQRHRNTMKRERKAAKTLGIIMGVFLIFWMPFFTVNIVDPFIEYSTEVFVWDIFLWLGYINSSLNPFLYGFFNRSFRRAFLMFMGCRVCLPGSSPGMELSHTRKEANERADQP*
>Hc-tarl1
MDNGSFEDGANTTLDINQDSCAMMRNPVFRFILYGFFFIGIICTVVGNFLVVLSISYFKQLQSPTNSFVMSLAVADCLVGLVVMPYSMIRTVEGCWFFGSLFCQLHSSLDVMLCTASIFHLSCIAFDRYYAVCNPLVYSLKMSPSRVAFLIVICWVVPILISFGPIMLGLHIAGVDILLPQEVCVFLVNRVYAVMASLIAFYLPMAIMLVAYWKIFKAARRQARQISAMESQMAAGVGKDSSKKKKHRNTMKRERKAAKTLGIIMGVFLIFWMPFFTVNIVDPFINYSTEVVIWDIFLWLGYINSSLNPFLYGFFNRSFRKAFFMFMGCSVCRPGISPGMELSHTRKEINDCADK*
>Ip-tarl1
MANSSEWMDSSNESFVGDLEACAKARSPSLRVALYSFIIIGIFCTVVGNFLVVLAIAYFRQLRSHTNSFVMSLAVADFLVGLVVMPYSMIRTVEGCWNFGKTFCQLHSSLDVMLCTASIFHLSCIAFDRYYAVCNPLVYSFKMSRNRVALLIVICWAVPLLISFGPILLGLHELGVDVPLPENVCILLVNRVYAIIASLVAFYLPMATMLVAYWKIYKAAKRQAMQISALETQMATGVGKNSSKKQKHRNYLRRERKAAKTLGIIMGVFLLFWLPFFTVNIVDPFIEYRTTSVIWDVFLWLGYVNSSLNPFLYGFFNRSFRRAFLMIMGCVICLPGSAPIMDLSQSKKDTNERTEKQ*
>Km-tarl1
MDNSSLEWSGDGNASLRTELQSCATLRNQVSRIFLYAFLSAGIVSTVVGNFLVVLSIAYFKQLQSPTNSFILSLAVADCLVGLLVMPYSMIRTVEGCWYFGFLFCKLHSSLDVMLCTASIFHLSCIAFDRYYAVCNPLVYSLKMSPGRVALLIAVCWAVPMLISFAPIMLNLHIADTDIQIPEDVCLFLVSRIYAVMASLVAFYLPMAVMLVAYWKIFKAAKRQAKQISAMESQMAAGVGKDSSKKKIHRNTMKREGKAAKTLGIIMGVFLIFWMPFFTVNIVDPFIEYSTEVVVWDVFLWLGYINSSLNPFLYVFFNSCFRRAFLMFIGCKVCLPGISPGMELSHSRKEAN*
>Lac-tarl1
MDNSSLELLGDANASLQIELQSCTTLRNQVSRVFLYSFLSVGIVCTVVGNFLVVLSIAYFKQLQSPTNSFVMSLAVADCLVGLVVMPYSMIRTVEGCWYFGALFCQLHSSLDVMLCTASIFHLSCIAFDRYYAVCNPLVYSLKMSRNRVALLIVICWAVPMLISFGPIMLDLHIAGVDILLPKDMCLFLVNRIYAIMASLVAFYLPMAIMLVAYWKIFKAAKRQARQISAMESQMAAGVGKDSSKKQRHRNTMKREKKAAKTLGIIMGVFLIFWMPFFTVNIVDPFIEYSTEVVVWDIFLWLGYINSSLNPFLYGFFNRSFRRAFLMFMGCRVCLPGSSPGMELSHTRKDANERADQP*
>Lac-tarl2
MLGSCCIVISIPGTNISENYSLTNDNSDSILFHSTTVTVCVLCLLLPIPIFAIMGNLFIMAAAAHFQSLHAPTNALVVSLAVADFLVAVLVIRLGCIFCQVHFMLDLTLCTPSIFNLKTCGHSAGIRLWSSPSFASPSACTPRHLLLC*AAACSRIFRPAWPHFMSPLPLQPQLSPPFPWVSCCLRVWEHFHGSHKQARWIHAIEHHTGQLQMNLSPMRANSTRQVQKKNERKAAKMLGLILGVFLFWWLPFFCMNVVHPLKGYSTSPLVLEASLWLEYANSSLNPFLSTLFNKSYRHVFVATLDCWIVRRQFRAGLDSSQICVVLILETISR*
>Cm-tarl2
MDTSHSPPFNYTLSCNSSESVPYTARQVIQCVTTLSVLTIITLLTVLGNVLVIASIAYFTKLQTPTNAFILSLATADILVGLVVMPFSMVKAVFGWYFGRIFCKIHSIMDVMLCTSSIVNLSCIAFDRYFAVCYPLKYRFTMSRKRVTFLLLICWILPALVSIVPLVLDLHVIGLEDSFEQLDSQDCVFVVNIPYSVTASIIAFYLPMPVILVAYAKIFLVATNQVREIAARQQGMNLEMIQQNSSIRKERKAAKTLGIIIGCFLLCWVPFFTLNIIDPLLGYQADSILIEVFLWLGYLNSGLNPFLYAFFNKSFRRAFSMIISCKIITKDCHYNSLAGSTKLNTRLKTISRQFTLTSELFDEEE*
>Le-tarl2
MLSAVIICPTSQVVNVLIYNCSAHRNSSAIVPRATWQIIEQVFILTVLTI!ILGAFLGNLLVIVSIIYFTKLRTVTNAFLLSLAVADFLVGIIVMPFSMIKVMFGWYFGKAFCTIHTVMDVMLCTSSIMNLSCIAFDRYYAV*YPLRYRFRVSQKRVTTLLLVCWVLPGLVSFVPLLLGLHLTGLETIHSQLDPHDCVFIVNIPYALCASVIS!YLPMLVMLAAYGKIFQV!IQARQIYTMENGSHEMDATRFHHSTSTKKERKAAKTLGVIIGCFLFCWLPFFTANIANALLGYQVHHIVLEVFVWLGYVNSALNPLLYALFNKSFRRAFGLIL
>Rt-tarl1
MQNTSGLFKVSTSSGWRMADRCLSSIGSPAVRTGLYLFIMVIMAATLAGNFLVVLAVVYFKQLRSATNAFVLSLSIADFFVGIMVMPYSMSRTIEGCWHFGPTFCQIHSSLDVMFCTASILHLSCIALDRYYAICDPLVYRCKMSPSRVVVLLLACWVVPAAISVIPIMLQLHRLGVDPDLLTNRSCVLMVNQTYAIWASLISFYLPMVVMLVAYWKIYQAARKQAIQINAMDNQVQGYASGLATAHVRKQSNKRERKAAKTLGIIIGIFLSSWLPFFMANIVDPFLGYKIDRGTWEVLVWLGYSNSSMNPILYGVVNRSFRRAFLIIISCKICVSRSLQKHRLIQQ*
>Rt-tarl2
MFSAIIISTSSQEMNTTPFNNWTTHSNSSGKASSATWQVIDQVVVFSVLTVIIAGTIFGNLLVIASIAYFTKLRTPTNAFIVSLAVADFLVGIIVMPFSMAKLVFGWYFGKAFCKIHTIMDVMLCTSSIMNLSCIAFDRFYAVCYPLKYRFRMSQKRVTVLLLICWFVPALMSFVPLLLDVHLRGLEAILLPFDPHSCVFMVNIPYAVSASVIAFYFPMLVMLVAYGKIFLVARIQARQVYTIENGLEGRNTLTRCQNSSMKKERKAAKTLGIIMGCFLICWLPFFTTNIVNPLLGYPAHHILLEVFLWLGYVNSTLNPLLYAFFNQSFRRAFYMVIGCKILASDCQNNNLSDSIRQNTQLATLSR*
>Xl-tarl1
MLNTSKWLQNASRSTNSPDESCSSVVSSSTFKLILYSLTGGLIVTTFLGNILVITSIAYFKHLHSPTNSFVLSLAVADFLVGGLVMPFSMIRTIEGCWYFGSVLCRLHSSLDVMLCSASILHLSCIAFDRYYAVCNPLLYSYKMSTRRVSVLICTCWVIPMLISFAPIMLGLHLLGMEHLLQEGTCLFVVNHIYSVSASLITFYCPMTIMFVAYCKIYRAARKQALQIHDMKRNVTTQYGGDCSMKKRKYSLKRERKAAKTLGVIMGLFLFFWSPFFTANIVDPLIGYKMGMVGWEVFLWLGYVNSALNPFLYGLLHKSYRRAFFMIIGCKTCYSATSLNIDLSSTKQEKVKRKTTDLH*
>Xt-tarl1
MAVASTTASSPMDSCSSVVSSSTSKLILYLLTSGLIMTTFLGNILVISSIVYFKQLRSPTNSFVLSLAVADFLVGVMVMPYSMVRSIEGCWYFGSGFCRLHSSLDVMLCSASILHLSCIAFDRYYAVCNPLLYGYKMSTRRVSILICTCWFIPVLISFAPIMLGLHLLGMEHLWQEGACLFVVNQIYSVCASLIAFYCPMIIMLVAYCRIYRAARNQALRIHAMERNVSSGNASDGPMKKRKYSLKRERKAAKTLGVIMGLFLLFWTPFFTANIVDPLIGYKMGTVEWEVCLWLGYVNSALNPFLYGLFHKSYRRAFFMIVGCQTCYSGTSQNIELSTAKQEKVRRQMNVLH*
>Pm-tarl1a
MDPPSSSVAAPSSPASSNSSWAAPPPLPHCALVQGSFSCPGSALSSAQRAAWLAMMSVAMASAVLGNLLVVASVLHFRRLQTRTNAFTASLAVVDLLVGLLVMPFKMTRSAYGCWFYGTAFCAAHTCLDIALCTASILHLACIAFDRHVAVCDPLRYAQRVTARHVAAMVALSWCCGAVISVVTVSLGWNVVGVPDEVVAASCADSCDFLLGAPYAVGSSVCSFFGPAAFVVVAYARILREARRQGRAIACEQWRHQRQQEKQQQQNEDQQQGRQEDGVGEGGRGGARGEMTGNGGVVGKRYEIGGGRAEGLGTVGKIGSVLEGGRLTTAPAGKATQAVGRAADAKSERNATKMLSIVVGIFLASWLPFFLMNVSDPLLGYSIDPRAWEAVTWLGYANSAANPVIYGIFSPNFRAAFRVIAARSAFRAGSRDVQLGF*
>Pm-tarl2a
QVTFRAMALLTATWNATSPNDVLARYYGRTFCKAHTCLEYVFTTASILHLGAIAFDRHTAICDPLRYRQRITPRRVAHLLAASWLLPFLYVPPVSLGWNVVGVEAAARRLSCPDSCVVLKNVGFALVDTCCAFFAPTALMLVAYAKIYRVARRQARQIAASSTGTASVVTASVKQQQQQQQNHLQEQGNEQQATFRRTMKREHSATKTLAIILGAFVVCWCPYFVASAVDPFVGFSTEPALLSATLWLCYANSALNPVLYAAFNRRFRAAFSRIFCRGKGNAAVVVMVAAAWRDRRRPRPPPPASPEEESDS*
>Laf-tarl4a
VMPFYMTQCVYDCWFYSHAFCKVHHFLDAFISTASTMHLCCIAYDRYLAICDPMHYRERFTWKTAALLLAAAWLGSLLYVVPVMLGWIVIGIEDMMESRTCPDNCVFYMNKVFSSCGAFFSFVVPMTIMTLAYAKIYRVARKQARSISVQQQGGQGKSGFNKQQWAAMKREHNATKTVSIILGVFMFCWAPFFSTIVNDPWIDFKTNSIFWDIVNWFGHVNSAINPYLYGGFNRTFRNAIRIMFSRKFWQPGSRSAEL
>Laf-tarl6a
MANRTVGPYDHCIDSFYHLNCSSPTFSMSERTAALSAITTLILATVLGNLLIITSIAYFRQLQTRTNIMALSLAVADLLVGLTVMPYSMMKAVYKCWFYGQFFCNLQYFLDYMLTNSSIMHLGCIAYDRYVAICDPLRYPQRVTNHTVVTMLLISWFGPALFSSPILVNFNPEWSRGNIEIISCPNQCLFFVSTWLVSVVGVCPYVLSLLTMSYVYARIYIVARRQGRQISSVSLQVHAQQQQQQQQAEPTNIRQKWTAMKREHSAAKTLGSIIGVYLLSWLPFYMVVLFFPNFQNSSAAVRITTWIGYISSAINPVLYATLNRPFRSAFVAVISCKVLSSTRARTMDLSGVK
>Laf-tarl6b
FFCYLHYFLDYTLTTSSIIHLGCIAYDRYVAICDPLRYPTRVTDRTVAVMLALCWLGAAIFTTPTLLSLSPTLSRGTIERGGCPDSCMFTVDLGLHFAYGMCPYFLSMFIILLIYAKIYRVARKQARRVTVGVPIHAQRVEVANGGSSGGGHDGDEAAKRWKSTMKREHNAAKTLGSIIGCFMLSWLPYYILVIVFPFYKNTSTAYEVVSWIGYISSTVNPILYASINRPFRTAFGRILRLDFFSAEARHLELSNH
>Laf-tarl6c
ICDPLRTAQRITKRTFVAMLFICWFGAAFFTSPSLLSFSPQLVPSAIKRVGCPDDCIFSVDVTLHFFYGACPYFLTMLVITAMYARIYHVARTQARQIKAATTKVQSQGQQRVSNMRREHNATVTLGSIIGAFFLSWLPFYIIVLVFPFVADCDVEYEVATWMGYISSAV
>Laf-tarl6d
ISDPLRYESRVTRRTLVVMLVTCWLGSAVSSSPILLSLSPTLSVGTIERISCPNDCVFDINIGIMVVIGYCPYFVSLVVIVCIYGKIYRIARAQVIKIRAQQGGGGGGGGHRTDNDNAEALVKLRTMKREHSATKTLGVIIGFFLISWLPYCVIVLASLALTDTLLAYRVALWIGYISSAF
>Laf-tarl6e
MQNTSVPQVHKECVIFADFNCTGPTQVREVRLVLLIVFAFFITATILGNLLIITAIASFTKLQTHANFLALSLAVSDLLVGVFIMPLSMMKTVYDCWFYASVLCNAHYFLDYTLTTATILHITCIAYDRYVAICDPLRYATRVTVRTIAALLVLCWLGAAIFSSPILLSFSPTLSRGNIERASCPDDCVFSVSFGILVTIGMGPYFTAIHVVLLMYAVIYRVARRQSRKVAADSSAVKNMKREHSAAKTLGAIIGTFMLSWLPYYVVAMMSFTVDGLFIPYRVAMWIGYCSSAINPLLYASFNRPFRTAFRDIFRLRVFSGVVRRDSGLSERSHGKAMAR
>Lec-tarl7j
MSLHNESFPSVLCVVTFATFNCTPSPMTHVERALLMGTFTIAVAMTITGNMLTISSILYFRQLQTRTNVLALSLALADLLVGLLVMPFASTRTAYGCWFYGRTFCKVHTWFDYTLCTSSILNLMCISLERYVAICDPLRYARRVTGATLAAMLVLCWSGVVAYGLTYLLEWNITGIEDSVQRTTCPDNCPVFMNVQFALTNTLCAYVTPMLLMLAAYAKVYAMARAQARKISIAMLQTRSADAAVRSRWSAMKREHSATKTLGIIMGAFVIFWVPFFVVAASEPLLGYASDPLVWEVANWFTYINSTMNPILFAAFNRSFRNAFYLIVSGNILRGSYRGTDLFSFNDLVK*
>Lec-tarl7e
MNESGSNDSSRRCVWTFHQFSCTSSDLSAAERATLLAILLSISAITVAGNLLTITSILYFRQLQTRTNVLTLSLAVADLLVGLLIMPFSAMRSVHNCWFYGRVFCRVHTWLDYTFCTSSIVHLSCISFDRYVAISDPLRYGDRITHAALAAMLALSWISFPIDGLVFMLQWNLVGMEEETRRSCPDDCKVILNLPYAVANTACAFVLPMLLMALAYGRIYRLARVQSRKINSLGAQVQKMSGDAECLSKWNAMKRDHNATITLGIIIGMFIAIWMPYFVVSATEPMVGYQAGPVAWEVINWFTYLNSTVNPILFAAFNRSFRWAFRLLVTCSAFRPGIRSADLFNFKEGPA*
>Lec-tarl7f
MSSHANTTSPACGLTFYNFNCSRASVTSSSERAQMMSLLLSISAITVAGNLLTITSILYFRQLQTRTNALTLSLAVADLLVGLLIMPFSVMRSVHNCWFYGRVFCRVHTWLDYTFCTSSIVHLSCISFDRYVAISDPLRYEQRVTRRACARMLVCSWLCLLVYGLAFMLEWNLVGLEEEVAHVCPDDCPVLLNLPFAMANTIFACVVPMMLMTLAYGRIYQLARQQARKITSAAMGSNADSARSSLRREHSATITMGIIVGVFISLWIPYFVVSVTEPIFGYQAGSVTWEVINWFTYINSTANPILFAAFNRPFRNAFYLILSGRMFASSCRGVDLFDVPRALAKARG*
>Lec-tarl7g
METLNESIRNSSLLCVEVFHNFHCTSNDISEAERATLITIIIPAIAITIFGNLLTVVSILYFRQLQTRTNVLTLFLAVADLLVGLLIMPFSAMRSVYNCWFYGWTFCKMHSWFDYTLCTLSVLLLSCISFDRYVAISDPLRYHQRITNRTCALMLLFCWLCLPFYGVVFMMEWNLVGLEEEVAQICPDDCPVLLNLPFAMANTIFGCVVPMMLMTLAYGRIYQLARQQARKIASTAMGSNADSARSSLRREHSATITMGIIVGVFISLWMPYFVVSTTESIFGYQASSLAWEFINWFTYINSTVNPILFAAFNRPFRNAFYLILSGRIFSSSYRGVDLFNVQQGSKVNQGAKRCVSTLIGKKSDR*
>Lec-tarl7h
MLQETVQKVVTCNVSFYNLNCTLSELTQPQRVALICVFTIIITITVVGNILTIVSILYFRQLQTRTNVLALSLALADFLVGCLIMPFSVMRTAYSCWFYGQLMCRIHTWLDYTFTTCSIFNLACISIDRYVAISDPLRYDQRVTYRILAVMLTICWSNIIPYGVSYMLKLNINGIESVVAAKSCPDNCYVFMNVPFGLANSMGAYVLPMLFIMAAYSRIYVMARNQAKRISSLGDQVRASNASDLTMQSKWNAMKRDHNATKTLGMIMVVLFIVWLPFIVVVAMEPVIGYRMDSTVWDVANWFTYFNSTMNPILFASFNNSFRNAFYLIMSGKILRGSYRGTDLFNFRRLEK*
>Lec-tarl7i
MKTHNATNTSVAPVCVVTFFNFNCSPPDLGDGERDILIGGFSLVIATTALGNILTITSILYFRQLQTRTNAFAISLATADLLVGVMVMPYAVTRTAYTCWFYGKTFCKMHTWFDYTLTTSSILHLACISIDRYVAISDPLRYEQRVTKKLVGRMLVFCWTSFIIYGLSYMLEWNIAGIEDIVASSTCPHNCPVFMNVQFALTNTLCAYVTPMLLMLAAYAKVYVMARAQARKISIAMLQTRSADAAVRSRWSAMKREHSATKTLGIIMGAFVIFWVPFFFVAASEPLLGYASDPLVWDVANWFTYINSTMNPILFAAFNRSFRNAFYLIVSGKILRGSYRGTDLFSFKRGGGVAEMA*
>Lec-tarl6w
MMEANSTLGECAAPFLQFNCTGPGLEPTDQALVLSILILFIAATIIGNLLIACAVLRFRQLQTRTNAVTTSLAVADLLVGAVIIPCSMTHEVYRCWFFGQIFCRIHYFMDYWFTNASILHLGCIAFDRYVAICDPLRYQQRVTNRTVALMLLMCWLCSALFSAPILVSLSDVLSNGVMDRTSCPDECVFIVNLGLTFVIGICPYFLSFIILSLAYAKIFRVARAQASQIHAAGKHGADSSSSASIVGDANSKRTWLAMKREHNATKTLGMIIGFFLLSWLPFYIISVVDVIIDYQTNAVLRRTVTWVGYFSSAVNPVLYASFNRPFRTAFRDLVSCRAFAVGARNKDLFGS*
>Lec-tarl6x
MPKTNSTLGKCAAPFLQLNCTGPGLEPTDQAFVLSILILLIVATIIGNLLVACAVLRFRELQTRTNAVTISLAVADLMVGAVIIPCSMTHEIYRCWFFGQTFCRIHYFMDYWFTNASILHLGCIAFDRYVAICDPLRYQQRVTNRTVALMLLMCWLCSALFSAPILVSLSDVLSRGVIERTSCPDECVFIVNFGLMFMIGICPYFLSLIILSLAYAKIFRVARAQASQIHAAGKHGADSSSSASIVGDANSKRTRLAMKREHNATKTLGMIIGFFLLSWLPFYIISVMDVIIDYQTDAVMWGTVTWIGYFSSAVNPILYASFNRPFRNAFLDIVSCRAFTCRRGT*
>Lec-tarl7a
MFWLHLRTSMDNQSDVEAPGLLCVNSYNNLSCSSPRLPATQRTLALVVLISFSACTVVGNSLIVLSILYFRQLQTRTNAFTLSLALADMLVGLLVMPYSMMRAVYSCWFYGSFFCKVHTWFDFTFTSSSVIHLSCISIDRYIAISDPLRYPKRLGPPKVALMLVVCWSTTLAYGLPFFSGWTVLGIEEVIARGSCRDACPVVGNMAFAFTNAFFAYLIPLCIMVTSYAKIFRIAREQAHKIRANSAHDPGVESSSSSARQQWAAMKREHNATKTLGIIMGVFLLFWLPYCSVAVIDPIIGYQTSATSWDVANWIAYVNSAINPVLFASFNRSFRGAFRLIFTCRVSSSTYRNADLFNLNDSAN*
>Lec-tarl7b
MSPPPDVPTLLSPRNQTTDANRSATTAAAASMSPSERLVALSVMTTLIACTVAGNLLVVAFIAYFRHLQTRTNAFALSLALADFLVGLLIMPYSTMRSVDGCWPYGGVFCRVHTWLDFSLTTSSVVHLCCISYDRYVAVADPLRYPQRVTRRAVALLLLCCWLSVPVYSWPVMSGWYSVGVPDGPGAFAGCREVCPVSVSATFGLANMLCAYAAPMLLMSLTYAKIYRLARAQARKIDAATAGLRRRGPADGAADGADGDGRRWKAAMRREHNATKTLGVIAGVFVLCWVPYFVLSATDSLLDDATRRAAADISNWLTYVNSTLNPVLIVALNRSFRNAFRATVACRVFAPGFRATDLFNYDDSER*
>Lec-tarl7c
MNPLPSFQLSPSPPPLLQLLLSTPTSSSSPPPPTPNSNHCVPSLYGLSCTPSDLSQTGRALLLTILFLAILITLAGNLLIIASIAFFRQLQTRSNVLVASLAAADLLVGSLIMPFSAMRTADNCWPYGDLFCRLHTWLDFSATCSSIINLACISAERYISVSDPLRYRQRVTPRVLIAMLTLSWSGLAVYGATFLAGWNVAGMEGVIAAESCPHSCRVFMNAATTFANVGAYVAPMLVMAAANVKTYGVARDQARKVHASGPLDAHGRSRWEAMKREHNATKTMGIIMGVFILLWLPYILLASTEPMLGYGTTPATWEAVNWLPYINSTVNPVLLASFNRSFNGAFRVILGGKATRPGARGTDLYNLRDRVG*
>Lec-tarl7d
MPFSAARTAYNCWFYGDLFCRLHTWLDFSTCTSSIANLACISLERYASIAEPLRYRQMVTPRVLAAMLLLSWSGLPLYGATFMLGWNLVGIKRQVAESSCRHDCRVYMNPASTATNVLVAYVMPMLLMIVANAKIHRLARAQARRIEGSAMVSGRDDRASTKREHNATRTLGIITGAFILLWMPYFILVASEPLLGYGTSRAAWEVVCWLPYLNSAVNPVLLMVFNRSFNGAFRLALKGRVLKSGCRGIDLFNFRDGNM*
>Lec-tarl6r
MQNTSVPQVHKECVIFADFNCTGPTQVREVRLVLLVVFAIFITATILGNLLIITAIASFTKLQTHANFLALSLAVSDLLVGVFIMPLSMMKTVYDCWFYASVLCNAHYFLDYTLTTATILHITCIAYDRYVAICDPLRYPTRVTVRTIAGLLVLCWLGAAIFSSPILLSFSPTLSRGNIERASCPDDCVFSVSFGILVTIGMGPYFTAIHVVLLMYAVIYRVARRQSRKVAAEAASSSAADSSAVKNMKREHSAAKTLGAIIGTFMLSWLPYYVVAMMSFTVDGLFIPYRVAMWIGYCSSAINPLLYASFNRPFRTAFRDIFRLRVFSGVVRRDSGLSERSHGQPMAR*
>Lec-tarl6s
MPNDSDDAASSTCVSFNHLNCTGPSLPPLSRHLVLALLLIFIAATILGNLLIIAAIASFRQLQTRANALALSLAVSDLLVGVLCMPSSTLKTIYNCWFFPDVLCHWHFFADYMFTTASVLHVTCIAFDRYVAITDPLRYAARVTPRTLVAMLVFCWLGSALVSSPILLSLSNGDALSGPTIHRILCPNDCFFYISIGIMLVIGMGPYFASMLVVVAVYARIYAVARGQARKIAASASGSQMRGHADESANSASVKSMKREHNATKTLGAIICSFLLSWLPFYIITIISMFVNDMFLSYRITLWLGYISSIVNPFLYALLNRQFRAAFRTLLSVKVFSVLGSRGADLMGVKKS*
>Lec-tarl6t
MANSSCTISFYDLNCTGPSLSVRDRAIVLTLVALVNATTVAGNLLLIATVSFFRRLRSWPNVMALSLAVSDLLVGTLVMPLATVKAVYSCWFYADLLCHWHFFLDFALTTCSILHVACIAYDRYVAVCDPLRYAARVTERTVGAMLALCWLGSALVSAPILFSLSPALSPNTIHRILCPDDCFFYVHGLIIFVIQMGPYIVSVAFVVALYGQIYRAARLQARRIGGVGGGGKSSSAEATAAARSEHKATKQLGIIIGCFLLSCLPFYLVDVVSLVDEALFVPFRITVLSGYISSALNPLLFAKFNRQLRAGFAMVLRAQLFRPGARDTDFSGGGRRGE*
>Lec-tarl6u
MTYSSLNNTTGHCVELFENQICSKPKLSYEDRIVAIAVLSFFISATIFGNCLIITAIAFFRQLQTNTNALALSLAVSDLLVGAIIMPFSVNRSVYQCWFHGRVFCKVHFFLDYAICNASILCLGCIAFDRHVAICDPLRYAQRVTRGTLASMIVLIWVGAALLSAPILLSLSETWAKGIIEITGCLDGCHFAVHVILTLVVGILPYFIIMLLMLLVYGRIYGVARRQSRQINNSSGSRASDADSRSKWAAMRREHNATLTLGMIVGFYLVSWLPYFTASVLEMAFGISTSALVWATVTWFGYANSVVNPVLYATFNRPFRTAFRIIFSSELFAPGARRTDLHGLKVAGG*
>Lec-tarl6v
MTYTSSNNTTGHCVESFENLICSKPKLSDEDRIVAMAVLSFLISATIFGNCLIITTIAFFRQLQTNTNALALSLAVSDLLVGAIVMPFSALRSVHQCWLHGHIFCRVHYYLDYTFCNASILCLGCIAFDRHVAICDPLRYTQRVTRGTLAFMLALIWAGAALLSAPTLVSLDETWARGLMEIAGCPDGCHFAMHVGLTLVVGILPYFIIMLLMLLVYGRIYGVARRQSRQINNSSGSRASDADSRSKWVAMRREHNATLTLGMIVGFYLVSWLPYFTASVLEMAFGVTASALVWSTVMWFGYANSVVNPILYATFNRPFRTAFRIIFSSELFAPGARDADLYGLKVTGG*
>Lec-tarl6l
MNHTSAPSARNACVTFRSFNCTGPSLPENYRALLLAILAFFTLATILGNLLIISSIAFFRQLQSFPNVLALSLAISDFLVGLVIMPLAVTKVIYNCWFYARLYCNVHYFLDFAFTNCSILHLCSIALNRYVAISDPLRYESRVTRRTLVVMLVTCWLGSAVSSSPILLSLSPTLSVGTIERISCPNDCVFDINIGIMVVIGYCPYFASLVVIVCIYGKIYRIARAQVIKIRAQQGGGGGGGSHRTDNDNAEALVKLRTMKREHSATKTLGVIIGFFLISWLPYYVIVLASLALTDTLFAYRVALWIGYISSAFNPILYAAFNRPFRNAFRLMFRLKVFGEGARDTDLSGRLK*
>Lec-tarl6m
MANLTDTHASPGCIHYLDAFNCTGPTMSLPALSASLAIISFFVVATVLGNLLIMSTIAFFKQLQTSTNVLALSLAVTDFLIGLIIMPMAMTKEMFNCWFYGDVFCNVHFFVDYMLTNCSMLHLGSIALQRYVAVSDPMHYATRMTSRSLAAIIGFCWLGSAVFSSPILLSLSPALSEQTVARKSCADNCLFYVHMGIMFVVGYCPYFASLLVIVCVYAKIYRIARNQMRKIRSVACKVEETTRQVIKREHNATKTLGVIIFFFLLSWLPYYLIVLSSMAVKNTMSAYRVALWAGYISSAFNPLLYAFFNLHFRNAFKMMLGCKIFAPGARHTDLNFLNKATNDRN*
>Lec-tarl6n
MDNSSLASSPSCVISFSNLNCTPTSLKSKHDRAVAVFTISLFIVITILSNLLIVSAVALFRQLQTQANALALSLAVSDLLVGVVIMPLSLTKSVYKCWFYAPLLCHVHFFCDYWFTTASVLHLSCIAYDRYVAICDPLRYQQRMNRRALVVMLLFCWLCSALLSTPILLSLSPTLSQGTIAKNGCPDDCRFFISVGILFAIGMWPYFTSVLLVVLMYGRIYRVARGQARKIAAMDRASSGLGGGDEAGRAAASRWASMKREHSAAKTLGAILAAFIISWLPYYIIAIMLTVDESVILPYKVSVWLGYMNSAINPILYAAFNTQFRRAFKAILTFNTYPSRAADDEMSSTKN*
>Lec-tarl6o
MENTTSTSTSKCVISYYGLNCTKMDFSKSESALIVGVMSFFIGTTILSNLLIISAVAFFRQLQTRTNTLALSLAVSDLLVGVVIMPLAMIKAIYKCWFYVQWFCNVQFFCDYWFTTASVLHLSCIAYDRYVAICDPLRYAQRVTRRTLTFMLLFCWIVSAIISTPILLSMSPTLAKGRIEMVGCPNDCRFLISVGILFTIGMVPYFTSVLLIMLMYGRIYQVARSQARKIGTQSHGLPGVASETTSRWTNMKREHNATKTLGSIIAAFIISWLPFYILAIVFTMYQDIFLPYKISFWIGYMNSTINPILYAVFNKQFRHAFKTMLSFKVFSSAARDKEMN*
>Lec-tarl6p
MAENSSSSSSSNSGAEGLSECVVSYYGLNCTKMNFSKSESALIVGIMSFFIAVTILSNLLIISAVAFFRQLQTRANALALSLAFSDLLVGVVIMPLAMVKSVYKCWFYARWLCNVQFFWDYWFTTASVLHMSCIAYDRYVAICDPLRYQQRVTRRTLTFMLFFCWIASALLSTPILLSMSPTLSKGRIETVGCPDDCSFLISVGILFAIGMWPYFMSVLLIVLMYGRIYRVARGQARKIAAMDRASSVLGGGEEAGRAAASRWASMKREHNATKTLGAIIVAFIISWLPFYINAVIFTMDESVLLAVWIGYMNSAINPILYATFNKQFRHAFKEILSLNVFLSPADRNKEMQ*
>Lec-tarl6g
MANTTKTLQCIDYHGYNCSGTSLPEKSRPIILIIISFFIVVTILSNMLIISSVIIFRQLQTHTNILAMSLAVSDFGLGSIVMPLRMVGTVYNCWFYDYSFCNVLYFVDYTLCTSSIFHLSCIAFDRYVAICDPLRYAQRITKRTLVAMLLICWFGAALFTSPSLLSFSPQLIPSAIKRVGCPDDCLFSVDITLHFFYGACPYFLTMLVITAMYARIYHVARTQARQIKAATTKVQSQGQQRVSNIRREHNATVTLGSIIGAFFLSWLPFYIIVLVFPFVGDCDVEYEVATWMGYISSAVNPLLYASFNRQFRGAFRKILSLRIFRAGERNFKLSE*
>Lec-tarl6h
MDNSTTGSPCSLHYKNYNCTGPSLSEEDRIFTLAIIIFFIIATILGNLLIIVAIACFRQLQTHANTLALSLAVSDFLIGLLIMPYRMMHAVYQCWFYASFFCHLHYFLDYTLTTSSIIHLSCIAYDRYVAICDPLRYPTRVTDRTVAVMLALCWLGAAIFTTPALLSLSPTLSRGTIERGGCPDNCMFIVNLGLHFAYGMCPYFLSMFIILLIYSKIYRVARRQARKVIAGAPTESQRTEVANGGSSGGGGGGDEAAKRWKSRMKREHNAAKTLGSIIACFMLSWLPYDILVIVFPFYKNTSVAYEVVCWIGYISSTVNPILYASINRPFRTAFGRILRLDFFSAEVRHLELSNH*
>Lec-tarl6i
MDNSTTVSPCSLHYEYYNCTGPSLSEEDRIFTLAIIIFFIIATILGNLLIIVAIACFRQLQTHANTLALSLAVSDLFIGLLIMPFSMMHAIYQCWFYASFFCHLHYFLDYTLTTSSIIHLGCIAYDRYVAICDPLRYPTRVTDRTVAVMLALCWLGAAIFTTPTLLSLSPTLSRGTIERGGCPDSCMFTVDLGLHFAYGMCPYFLSMFIILLIYAKIYRVARRQARRVTAGVPIHAQRVEVANGGSSGGGHDGDEAAKRWKSTMKREHNAAKTLGSIIGCFMLSWLPYYILVIVFPFYKNTSTAYEVVSWIGYISSTVNPILYASINRPFRTAFGRILRLDFFSAEARHLELSNH*
>Lec-tarl6j
MDNSTTGSPCSLHYEYYNCTGPSLSEEDRILALAIIIFFIIATILSNLLIIVAIGFFRQLQTYANILALSLAVSDLLIGLLIMPFSMMHAVYECWFYASFFCHLHYFLDYTLTTSSSIHLGCIAYDRYVAICDPLRYRTRVTNRTVAVMLVLCWIGAAILTTPTLLSLSPTLSRGTIERGGCPDSCMFTVDVGLHFAYGICPYFLSMFIILLIYAKIYRVARRQARRVTAGMPIHAQTVEVANGGSSGGSDGDELARRWKSTMKREHNAAKTLGSIIACFMLSWLPYDIMVMVFPFYKNTSAVYEVMSWIGYISSTINPILYASINRPFRTAFGRILYLDVFSSDARHLELFEH*
>Lec-tarl6k
MYNNTDNRCAELYHGYNCTGPSLTPTNLCAVVILLSSFIVATVLGNLLIICSIAFFKQLQTFSTTLAFSLALSDFLVGLVIMPFAVMKTAYRCWFCAGAFCNAHHFLDYMFTNSSIFHITCIAFERYVAISDPLRYGARVTRKTMAAMLLLCWLGSALFSSPSLVSLLSKAVSGGLIQRVRCPDDCVFSVYIGIQAVIGISPYFISLVVIVLVYGRIYSIARRQAQKVNSEGSRRRGQEAAASTDTLHKWRAMRREHNATKTLGVIIFFFLLSWLPYNVTVIVFEFVAYASDVYQVTLWIGYISSAFNPILYACFNRPFRTAFHRILRLKVFTLAERDFALSTVQDGGH*
>Lec-tarl6a
MENGTVGPYDHCIDSFYHLNCSTPTLSVPERTVALSAITTLILATILGNLLIITSIAYFRQLQTRTNIMALSLAVADLLVGLTVMPYSMMKAVYKCWFYGQFFCNLQFFLDYTLTNSSIIHLGCIAYDRYVAICDPLRYSQRVTNHTVVIMLLISWFAPALFSSPILVNFNPEWSRDIIEIISCPNQCLFFVSTWLVSVVGVCPYVLSLLTMSYVYARIYVVARRQGHQISSVSLQVHAQQQQQQQVEHTNFRQKSTAMKREHSAAKTLGSIIGFYLLSWLPFYMVVLFFPNFKNSSAAVRITTWIGYISSAINPVLYASLNRPFRSAFVAVISCKVLSSSRARTMDLSGVK*
>Lec-tarl6b
MENRTVGPYDHCIDSFYHLNCSSPTFSMSERTAALSAITTLILATVLGNLLIITSIAYFRQLQTRTNIMALSLAVADLLVGLTVMPYSMMKAVYKCWFYGQFFCNLQYFLDYMLTNSSIMHLGCIAYDRYVAICDPLRYSQRVTNHTVVTMLLISWFGPALFSSPILVNFNPEWSRGIIEIISCPNQCLFFVSTWLVSVVGVCPYVLSLLTMSYVYARIYVVARRQGRQISSVSLQVHAQQQQQQQQQAEPTNIRQKWAAMKREHSAAKTLGSIIGVYLLSWLPFYMVVLFFPNFQNSSAAVRITTWIGYISSAINPVLYATLNRPFRSAFVAVISCKVLSSTRARTMDLSGVK*
>Lec-tarl6c
MCKKNATGETKAAGRGAGPPTPSCAFSEPQRGDLFLVLSVVNLHVSLHRSSRSKAMPNTTTTITARQCIDFHGYNCTGPSLPEHSRPVVLVLISIFITATILSNLLIISSVAFFRQLQTHTNILALSLAVSDFGIGALVMPLRMVGTVYNCWYYDYSFCNVFYFVDYTLCNSSIFHLSCIAYDRYVAICDPLRYTQRVTDRTLVAMLLISWLGAALFTSPSLLSFSPQLAPSSIEREGCPDDCLFNVDVALHFFYGASPYFITMLVIMAVYARIYHVARRQARQIAASSSTKVQQSGGDGNEQQRVSNMRREHNATVTLGSIIAVFFLSWLPFFIIVLVFPFVGNFDVEYEVATWMGYISSAVNPLLYASFNRQFRGAFRKILSLTMFRAGARNAKLSE*
>Lec-tarl6d
MANTTKTLQCIDYHGYNCSGPSLPEKSRPIILIIISFFIVVTILSNMLIISSVIIFRQLQTHTNILAMSLAVSDFGLGSIVMPLRMMGTVYNCWYYDYSFCNLLYFVDYTLCNSSIFHLSCIAYDRYVAICDPLRYAQRVTKRTLVAMLLICWFGAALFTSPSLLSFSPQLAPSSIERVGCPDDCLFNVDIALHFFYGAFPYFLTMLVITAMYARIYHVARTQARQIKAATTKVQSQGQQRVRNMRREHNATVTLGSIIVSFFLSWMPFFIIVLVFPFVGNCDVEYEVATWMGYISSAVNPLLYASFNRQFRGAFRKILSLRIFRAGERNFKLSE*
>Lec-tarl6e
MANTTKTLQCIDYHGYNCSGPSLPEKSRPIILIIISFLIVVTIFSNMLIISSVIIFRQLQTHTNILAMSLAVSDFGLGSIVMPLRMVGTVYHCWYYDYSFCNVLYFVDYTLCNSSIFHLSCIAYDRYVAICDPLRYAQRVTKRTLVAMLLICWFGAALFTSPSLLSFSPQLVPSAIKRVGCPDDCLFSVDVSLHFFYGACPYFLTMLVITAMYARIYHVARTQARQIKAATTKVQSQGLQRVSNMRREHNATVTLGSIIVAFFLSWMPFFIIV
>Lec-tarl4e
MAVWLATSSVLHLSSIAYDRYVAICQPLRHAERASRGRTAVMPLGRWFVVMHHNAPIVMGLMPPDIEDAVASASCPDKCVVHMNANFGVSDALYCFVATMSVMGVARRRARSVHGAATSKSCGPKASGGTITVQWASLKREHNATKTLAIYIFWLPYFSVGTVEPFKDFTMNANTWELVVWPSYTNSTINPLLYA
>Lec-tarl5a
MNSTLIKCIITYYNLNCTTPHLSYTHGLAVQGVLLFFIISTILGNMLVIASIMYFKQLQSHTNSLTLSLAAADLLVGLVVMPFSMMRTVHSCWFYGALFCKLHCSLDYIFSTVSILHLSCVAFDRYIAICDPLHYTSRVTNNTVAFMLIICWTCPLVYFAPFLLGWNIIGIEEMVQSRICADTCAIVKNVWFAYVDTCCAFITPMAIMITTYAKIYRVARRQARQVSAASVALQLNGHERQHQWALMKREHNATKTLGIIMGGFLFFWLPNFVASLIDPVNDFQTDPLVWNIVVWLGYINSTINPLLYASFNRPFRKAFKIMFSLEITHLSTRNKDLD*
>Lec-tarl5b
MAQSVLKLNSTNLTNVSSNRCVLNAFQLLCPPLDLSYASSVLVQTALVICIVAIAVGNTLVIVSIAYFRKLQSRMNVFTLSLALTDFLVGVLIMPFSMLKTVHNNCWFFARWFCKIHTSLDYVICTVSILHISCIAYDRYNAICHPLCYTQRVNRAKVVVVLGGCWVAPVIYVAPIMLGWNIIGIEQIVASMTCPDSCVMFKNIPFMVMDTVCAVILPMILMGVAYAKIYRVVRDHSRRIHSQHQQQVDGNALKREHNATKTLGLIMGAFCVCWLPYCVVNVVDVFNNYQTSRWVWSVVTWLGYINSGFNPVLYALFSRPFRRAFAIVFSKRIFTSDTRNMDLFRED*
>Lec-tarl5c
MAQSTMEPNFTNIANLTNTSSGSCVLNAFQLMCPPPEMSYASSVIVQTALVICIVAIAVGNTLVIASIAYFRELQSRMNVFTLSLALADFLVGVLIMPFSMLKTVHNCWFFGRWFCKIHTSLDYIFSTASIVHISCIAYDRYNAICHPLCYTQRVNRVKVVVMLGGCWVAPVIYVAPIMLGWNIIGIEEIVASMTCPDSCVMFKNTTFVILDTVCAFMVPMSIMGVAYGKIYKVARDQSRRVHSQHQQQVDGNALKREHNATKTLGLIMGAFFLCWLLYIVVSLVDVFVHFQTSGEVWSVVVWLGYINSGFNPVLYALFNRPFRRAFAIIISKRIFTSDKRNMDLSRED*
>Lec-tarl5d
ATSVALQVLFVLFMAGTVVGNALVIAAVSLFGHLRTRTNAFTLSLAAVDALIALVVMPFSSTRTVRGGCWAYGGLFCKLHHALDYSLCTSSIVHLSCIAFDRYTAICHPLRYQALVNRRSVAAMLAFAWLGPTFYVVPFLLHWNTVGIEAMVVARTCPGDCVLYKNVGFVFLDTTCAFFVPMGVMIVAYAKIYRVARRQARQIHASRAQVTVRGWVSG*
>Lec-tarl4d
MNSSLALGLMDGDPDHNASNVEPLICLIRESGLLCRPARMSARIANIILLIMIVTMVLNVLGNMTIIMAISYFKQLQVLPNTFTLSLAVADIMVGVVVMPFYTTQCVYDCWFYGQTFCKVHHFLDAFVCTASTWHLCCIAYERYLAICDPMHYRERFTWKTAALLLVTIWLGTVFQVVPVMLGWIVIGIEDLMASRICKNNCIFYMNKTLSSCGAFLTFVVPVTVMTLAYAKIYRVARKQARSISIQQQGSQGKSGFNKQQWAAMKREHNATKTVSIILGVFIFCYAPFFYTIVKDPWIDFRTNSFTWDMVNWFGHVNSAINPYLYGGFNRAFRNAIRIMFSRKFWQPGSRSAEL*
>Lec-tarl3a
RQLQTRTNAFTLSLAVADLLVGLLVMPFSATRSLYGCWFFGATFCKVHTCMDFLFTTSSIFHLCAIAFDRHVAICDPLRYGARVSRRTVALLVALCWLVALLYVVPIMLGWNLVGIEEEVARSSCPGNCDLYLNTAFALTSAACGYYAPMVGMVVAYARVYSVARAQSRRVRAEANRDRGVDERAGGKRKARTSLKREHNATKTLGIIMGVFLVLWLPYYASSIASAFSASSAIDPVAWDAFFWMGYSNSAINPVLYACFNRSFRAAFRLLFSRRAFKASTRRLDLSES*
>Lec-tarl3b
RQLQTRTNAFTLSLAVADLLVGLLVMPFSATRSLYGCWFFGRIFCKVHTCLDVLLSTASIAHLGAIAFDRHTAICDPLRYHQRLTANRAATLVALCWVGSALLAVGPIMLGWNTVGIEELVASLSCPDACPFFMNAPFAIAGSTCSFFGPSFIMVVTYMRIYRVALRQARAVRNVVSVASVARQRCDIDSTPEQGRDQRRERGATKTLGVIMGTFVICWLPFFSLTLLDPFTGFLAEPWVWEAATWLGYVNSALNPILYPAFNRTFRRAFYLVFTCAWRSRNVRRSDLAE*
>Lec-tarl3c
RQLQTRTNAFTLSLAVADLLVGLLVMPFSATRSLYGCWFFGRIFCKVHTCLDILLSTASIAHLGAIAFDRHTAICDPLRYHQRLTAGRAAALVALCWVGSALLAVGPILLGWNTVGIEELVASSCPDACVLLMNAPFAIAAATYCFFAPSFVMVVTYMRIYRVALRQARAVRNVVPVSSVAWEHCDINSRPEKKTDQRRERSATKTLGIIMGAFVTCWLPYFSLTLLDPFTGFLAEPWVWESTAWLAYINSALNPILYPAFNRAFRQAFRLVFTCAWRSRNVRRANLA*
>Lec-tarl4a
MYMGKYASPALALNSSVQNGTFQSHCVLTQFNLVCRQPTVPPEYAEVILIAMIISIILNMFGNTLIIAAILYFKQLQVLPNAFTFSLSVADILVGVVVMPFYMNQCVYNCWFYGHAFCKVHHFLHAFLPTASTMHLCCIGYDRYLAICDPFHYQERFTRRTAAIALAATWLGSLLYVVPIMLDWIVIGIEEMVAERTCPDNCIFFMNKVFSSCGAFFSFMLPMGIMTVTYAKIYRIARKQARSIGAQQHGMLGQTALGFNKQQWAAMKREHNATKTVSIILGIFMICWAPFFSTIVIDPYLNYTTKPVVWEMLNWIGHVNSAINPFLYGGFNRTFRNAIRIIFSRRLLQPGIRSAEL*
>Lec-tarl4b
MNSSLALGLMDGDPGHNASHVEPLLCLIRESGLRCRPARLSARTANIIFIAMIFSMVLNFLGNMTIITAISYFKQLQVLPNTFTFSLAVADIMVGVVVMPFYMTQCVYDCWFYSHAFCKVHHFLDAFISTASTMHLCCIAYDRYLAICDPMHYRERFTWKTAALLLAAAWLGSLLYVVPVMLGWIVIGIEDMMASRTCPDNCVFYMNKVFSSCGAFFSFVVPMTIMTLAYVKIYRVARKQARSISVQQQGSQGKSGFNKQQWAAMKREHNATKTVSIILGVFMFCWAPFFSTIVNDPWIDFKTNSIFWDIVNWFGHVNSAINPYLYGGFNRTFRNAIRIMFSRKFWQPGSRSAEL*
>Lec-tarl1a
MDTPTSSVAAPSSPASSNSSWEAPPPLPHCALVQGSFSCPGSALSSAQRAAWLATMSIAVASAVLGNLLVVASVLHFRRLQTRTNAFAASLAVADLLVGLLVMPFKMTRSAYGCWFYGTAFCAAHTCLDIALCTASILHLACIAFDRHVAVCDPLRYAQRVTARHVTAMVALSWCCAAVISVVPVSLGWNVIGVPDEVVAASCADSCDFLLGAPYAVGSSVISFFGPAAFVVVAYARILREARRQGRAIACEQRRHQRQQEKQQQNEDQQQGRQEDTAGEGGLGGARGEMTGSEGIIGKGDGIGGIDERIGGRAEGIGTVGKIGSVFDGGRPTAAAGKSIWAGRAADAKSERNATKTLSIVVGVFLASWLPFFLVNVSDPLLGYSIDPRVWEAVTWLGYANSAANPVIYGIFSPNFRAAFRAIAARSAFRAGSRDAQLGF*
>Lec-tarl1b
MDPSTSSDAAPSSPASSNSSWEAPPPLPHCALVQGSFSCHGSALSSAQRAACLAMMSVAVASAVLGNLLVVASVLHFRRLQTRTNAFTASLAVADLLVGLLVMPFKMTRSAYGCWFYGTAFCVAHTCLDIALCTASILHLTCIAFDRHVAVCDPLRYAQRVAARHVTAMVALSWCCGAVISVVTVSLGRNVIGVPDEVVAASCADSCDFLLGAPYAVGSSVISFFGPAAFVVVAYARILREARRQGRAIACEQRRHQRQQEKQQQNEDHQQGRQEDRAGEGGLGGARGEMTGSEGIIGKGDGIGGI!ERRGGRAEGIGTVGKIGSVHEGGRPTTAAAGKSTRTVGRAVDAKSEHNATKTLSIVVGVFLASWLPFFLVNVSDPLLGYSIDPRAWEAVTWLGYANSAANPVIYGIFSPNFRAAFRAIAVRSTFRAGSRDAQLGF*
>Lec-tarl1c
MDTPSSSAAAPPSPASSNSSWETPPPLPHCALVQGSFSCRGSALSSAQRAACLATMSVAMASAVLGNLLVIASVLHFRRLQTRTNAFAASLAVADLLVGLLVMPFKMTRSAYGCWFYGTAFCVAHTCLDIALCTASILHLACIAFDRHVAVCDPLRYAQRVAARHVTAMVALSWCCGAVISVVTVSLGWNVIGVPDEVVAASCADSCDFLLGAPYAVGSSVISFFGPAAFVVVAYAQILREARRQGRAIACEQQRHQRQQGKQQQQQNEDQQQGRQEDRAGGGRGGARREITGSGGIVGKRDEIGGLEERRGGRVEGVGTVGKIGLVLEEGIPTAAAGKSTRAVGRAVDAKSERNATKTLSIVVGVFLASWLPFFLMNVSDPLLGYSIDLRAWEAVTWLGYANSAANPVIYGMFSPNFRAAFRAIAARSTFRAGSRDAQLGF*
>Lec-tarl2a
VTFPAMALLIATWNASSPNDVLARYYGRTFCKAHTCLEYVFTTASILHLGAIAFDRHTAICDPLRYRQRITPRRVAHLLAASWLLPFLYVPPVSLGWNVVGVEEAARRLSCPDSCVVLKNVGFALVDTCCAFFAPTALMLVAYARIYRVARRQARQIAASSTGTVSVVAASVKQQQQQQQQQNNLQQQGNEQQATFRRTMRREHNATKTLAIILGAFVVCWCPYFVASAVDPFVGFSTEPTLLSATLWLCYANSALNPVLYAAFNRRFRAAFSRIFCRGKGNAAVVVMVAAAWRDRRRPRPPPPACLEEESDS*
